# Supplementary material for: Genomic Analysis of Non-B Nucleic Acids Structures in SARS-CoV-2: Potential Key Roles for These Structures in Mutability, Translation, and Replication?
Source: Genes (Basel). 2023 Jan 6;14(1):157. doi: 10.3390/genes14010157 (PMC9859294; doi:10.3390/genes14010157)
Supplement: Supplementary file 1 [file genes-14-00157-s001.zip]

Archive with 23 entries (23 files):
- 20A_ProbKnot.ct
- 20B_ProbKnot.ct
- 20E_ProbKnot.ct
- Alpha_ProbKnot.ct
- Beta_ProbKnot.ct
- delta_ProbKnot.ct
- epsilon_ProbKnot.ct
- eta_ProbKnot.ct
- Figure_S1.tif
- gamma_ProbKnot.ct
- iota_ProbKnot.ct
- kappa_ProbKnot.ct
- lambda_ProbKnot.ct
- mu_ProbKnot.ct
- Omicron BA.2.12.1_Probknot.ct
- Omicron BA.2.75_Probknot.ct
- Omicron BA.4_Probknot.ct
- SpikeOm_ProbKnot.ct
- Table S2.xlsx
- Table_S1.xlsx
- Table_S3.xlsx
- theta_ProbKnot.ct
- WuhanSpike_ProbKnot.ct
