# Supplementary material for: Genomic Analysis of Non-B Nucleic Acids Structures in SARS-CoV-2: Potential Key Roles for These Structures in Mutability, Translation, and Replication?
Source: Genes (Basel). 2023 Jan 6;14(1):157. doi: 10.3390/genes14010157 (PMC9859294; doi:10.3390/genes14010157)
Supplement: Supplementary file 1 [file genes-14-00157-s001.zip › 20E_ProbKnot.ct]

 3822  20E
    1 A       0    2 3820    1
    2 T       1    3 3819    2
    3 G       2    4 3818    3
    4 T       3    5 3817    4
    5 T       4    6    0    5
    6 T       5    7 3812    6
    7 G       6    8 3811    7
    8 T       7    9 3810    8
    9 T       8   10    0    9
   10 T       9   11    0   10
   11 T      10   12    0   11
   12 T      11   13    0   12
   13 C      12   14    0   13
   14 T      13   15    0   14
   15 T      14   16    0   15
   16 G      15   17    0   16
   17 T      16   18    0   17
   18 T      17   19 3632   18
   19 T      18   20 3631   19
   20 T      19   21 3630   20
   21 A      20   22    0   21
   22 T      21   23    0   22
   23 T      22   24    0   23
   24 G      23   25    0   24
   25 C      24   26    0   25
   26 C      25   27    0   26
   27 A      26   28    0   27
   28 C      27   29    0   28
   29 T      28   30    0   29
   30 A      29   31    0   30
   31 G      30   32 2544   31
   32 T      31   33 2543   32
   33 C      32   34 2542   33
   34 T      33   35 2541   34
   35 C      34   36 2540   35
   36 T      35   37 2539   36
   37 A      36   38 2538   37
   38 G      37   39 2537   38
   39 T      38   40    0   39
   40 C      39   41 2536   40
   41 A      40   42 2535   41
   42 G      41   43 2534   42
   43 T      42   44 2533   43
   44 G      43   45    0   44
   45 T      44   46    0   45
   46 G      45   47    0   46
   47 T      46   48    0   47
   48 T      47   49    0   48
   49 A      48   50    0   49
   50 A      49   51    0   50
   51 T      50   52    0   51
   52 T      51   53    0   52
   53 T      52   54    0   53
   54 T      53   55    0   54
   55 A      54   56    0   55
   56 C      55   57    0   56
   57 A      56   58    0   57
   58 A      57   59    0   58
   59 C      58   60    0   59
   60 C      59   61   79   60
   61 A      60   62   78   61
   62 G      61   63   77   62
   63 A      62   64    0   63
   64 A      63   65    0   64
   65 C      64   66    0   65
   66 T      65   67    0   66
   67 C      66   68    0   67
   68 A      67   69    0   68
   69 A      68   70    0   69
   70 T      69   71    0   70
   71 T      70   72    0   71
   72 A      71   73    0   72
   73 C      72   74    0   73
   74 C      73   75    0   74
   75 C      74   76    0   75
   76 C      75   77    0   76
   77 C      76   78   62   77
   78 T      77   79   61   78
   79 G      78   80   60   79
   80 C      79   81    0   80
   81 A      80   82    0   81
   82 T      81   83    0   82
   83 A      82   84    0   83
   84 C      83   85    0   84
   85 A      84   86    0   85
   86 C      85   87    0   86
   87 T      86   88    0   87
   88 A      87   89    0   88
   89 A      88   90    0   89
   90 T      89   91    0   90
   91 T      90   92 2387   91
   92 C      91   93 2386   92
   93 T      92   94 2385   93
   94 T      93   95 2384   94
   95 T      94   96 2383   95
   96 C      95   97    0   96
   97 A      96   98    0   97
   98 C      97   99    0   98
   99 A      98  100    0   99
  100 C      99  101    0  100
  101 G     100  102    0  101
  102 T     101  103    0  102
  103 G     102  104  115  103
  104 G     103  105  114  104
  105 T     104  106  113  105
  106 G     105  107 2372  106
  107 T     106  108 2371  107
  108 T     107  109 2370  108
  109 T     108  110 2369  109
  110 A     109  111    0  110
  111 T     110  112    0  111
  112 T     111  113    0  112
  113 A     112  114  105  113
  114 C     113  115  104  114
  115 C     114  116  103  115
  116 C     115  117  131  116
  117 T     116  118  130  117
  118 G     117  119  129  118
  119 A     118  120  128  119
  120 C     119  121    0  120
  121 A     120  122  127  121
  122 A     121  123  126  122
  123 A     122  124    0  123
  124 G     123  125    0  124
  125 T     124  126    0  125
  126 T     125  127  122  126
  127 T     126  128  121  127
  128 T     127  129  119  128
  129 C     128  130  118  129
  130 A     129  131  117  130
  131 G     130  132  116  131
  132 A     131  133    0  132
  133 T     132  134  158  133
  134 C     133  135  157  134
  135 C     134  136  156  135
  136 T     135  137  155  136
  137 C     136  138    0  137
  138 A     137  139  153  138
  139 G     138  140  152  139
  140 T     139  141  151  140
  141 T     140  142  150  141
  142 T     141  143    0  142
  143 T     142  144    0  143
  144 A     143  145    0  144
  145 C     144  146    0  145
  146 A     145  147    0  146
  147 T     146  148    0  147
  148 T     147  149    0  148
  149 C     148  150    0  149
  150 A     149  151  141  150
  151 A     150  152  140  151
  152 C     151  153  139  152
  153 T     152  154  138  153
  154 C     153  155    0  154
  155 A     154  156  136  155
  156 G     155  157  135  156
  157 G     156  158  134  157
  158 A     157  159  133  158
  159 C     158  160 2323  159
  160 T     159  161 2322  160
  161 T     160  162 2321  161
  162 G     161  163 2320  162
  163 T     162  164 2319  163
  164 T     163  165 2318  164
  165 C     164  166 2317  165
  166 T     165  167    0  166
  167 T     166  168    0  167
  168 A     167  169    0  168
  169 C     168  170    0  169
  170 C     169  171    0  170
  171 T     170  172    0  171
  172 T     171  173    0  172
  173 T     172  174    0  173
  174 C     173  175    0  174
  175 T     174  176    0  175
  176 T     175  177    0  176
  177 T     176  178 2308  177
  178 T     177  179 2307  178
  179 C     178  180 2306  179
  180 C     179  181 2305  180
  181 A     180  182 2304  181
  182 A     181  183    0  182
  183 T     182  184    0  183
  184 G     183  185 2303  184
  185 T     184  186 2302  185
  186 T     185  187 2301  186
  187 A     186  188 2300  187
  188 C     187  189    0  188
  189 T     188  190  221  189
  190 T     189  191  220  190
  191 G     190  192  219  191
  192 G     191  193  218  192
  193 T     192  194  217  193
  194 T     193  195  216  194
  195 C     194  196  215  195
  196 C     195  197  214  196
  197 A     196  198  213  197
  198 T     197  199    0  198
  199 G     198  200  209  199
  200 C     199  201  208  200
  201 T     200  202    0  201
  202 A     201  203  207  202
  203 T     202  204    0  203
  204 A     203  205    0  204
  205 C     204  206    0  205
  206 A     205  207    0  206
  207 T     206  208  202  207
  208 G     207  209  200  208
  209 T     208  210  199  209
  210 C     209  211    0  210
  211 T     210  212    0  211
  212 C     211  213    0  212
  213 T     212  214  197  213
  214 G     213  215  196  214
  215 G     214  216  195  215
  216 G     215  217  194  216
  217 A     216  218  193  217
  218 C     217  219  192  218
  219 C     218  220  191  219
  220 A     219  221  190  220
  221 A     220  222  189  221
  222 T     221  223    0  222
  223 G     222  224 2298  223
  224 G     223  225 2297  224
  225 T     224  226 2296  225
  226 A     225  227 2295  226
  227 C     226  228 2294  227
  228 T     227  229    0  228
  229 A     228  230    0  229
  230 A     229  231  246  230
  231 G     230  232  245  231
  232 A     231  233    0  232
  233 G     232  234  244  233
  234 G     233  235  243  234
  235 T     234  236  242  235
  236 T     235  237  241  236
  237 T     236  238 2289  237
  238 G     237  239 2288  238
  239 A     238  240 2287  239
  240 T     239  241 2286  240
  241 A     240  242  236  241
  242 A     241  243  235  242
  243 C     242  244  234  243
  244 C     243  245  233  244
  245 C     244  246  231  245
  246 T     245  247  230  246
  247 G     246  248 2047  247
  248 T     247  249 2046  248
  249 C     248  250 2045  249
  250 C     249  251    0  250
  251 T     250  252  268  251
  252 A     251  253  267  252
  253 C     252  254  266  253
  254 C     253  255  265  254
  255 A     254  256  264  255
  256 T     255  257  263  256
  257 T     256  258  262  257
  258 T     257  259    0  258
  259 A     258  260    0  259
  260 A     259  261    0  260
  261 T     260  262    0  261
  262 G     261  263  257  262
  263 A     262  264  256  263
  264 T     263  265  255  264
  265 G     264  266  254  265
  266 G     265  267  253  266
  267 T     266  268  252  267
  268 G     267  269  251  268
  269 T     268  270 3462  269
  270 T     269  271 3461  270
  271 T     270  272 3460  271
  272 A     271  273 3459  272
  273 T     272  274 3458  273
  274 T     273  275 3457  274
  275 T     274  276 3456  275
  276 T     275  277    0  276
  277 G     276  278 2051  277
  278 C     277  279 2050  278
  279 T     278  280 2049  279
  280 T     279  281    0  280
  281 C     280  282    0  281
  282 C     281  283    0  282
  283 A     282  284    0  283
  284 C     283  285    0  284
  285 T     284  286    0  285
  286 G     285  287    0  286
  287 A     286  288    0  287
  288 G     287  289    0  288
  289 A     288  290    0  289
  290 A     289  291 3439  290
  291 G     290  292 3438  291
  292 T     291  293 3437  292
  293 C     292  294 3436  293
  294 T     293  295 3435  294
  295 A     294  296 3434  295
  296 A     295  297    0  296
  297 C     296  298    0  297
  298 A     297  299  359  298
  299 T     298  300  358  299
  300 A     299  301  357  300
  301 A     300  302  356  301
  302 T     301  303  355  302
  303 A     302  304  354  303
  304 A     303  305  353  304
  305 G     304  306  352  305
  306 A     305  307  350  306
  307 G     306  308  349  307
  308 G     307  309  347  308
  309 C     308  310  345  309
  310 T     309  311  344  310
  311 G     310  312  343  311
  312 G     311  313  342  312
  313 A     312  314    0  313
  314 T     313  315  340  314
  315 T     314  316  339  315
  316 T     315  317  338  316
  317 T     316  318  337  317
  318 T     317  319  336  318
  319 G     318  320  335  319
  320 G     319  321  334  320
  321 T     320  322  332  321
  322 A     321  323    0  322
  323 C     322  324  331  323
  324 T     323  325  330  324
  325 A     324  326  329  325
  326 C     325  327    0  326
  327 T     326  328    0  327
  328 T     327  329    0  328
  329 T     328  330  325  329
  330 A     329  331  324  330
  331 G     330  332  323  331
  332 A     331  333  321  332
  333 T     332  334    0  333
  334 T     333  335  320  334
  335 C     334  336  319  335
  336 G     335  337  318  336
  337 A     336  338  317  337
  338 A     337  339  316  338
  339 G     338  340  315  339
  340 A     339  341  314  340
  341 C     340  342    0  341
  342 C     341  343  312  342
  343 C     342  344  311  343
  344 A     343  345  310  344
  345 G     344  346  309  345
  346 T     345  347    0  346
  347 C     346  348  308  347
  348 C     347  349    0  348
  349 C     348  350  307  349
  350 T     349  351  306  350
  351 A     350  352    0  351
  352 C     351  353  305  352
  353 T     352  354  304  353
  354 T     353  355  303  354
  355 A     354  356  302  355
  356 T     355  357  301  356
  357 T     356  358  300  357
  358 G     357  359  299  358
  359 T     358  360  298  359
  360 T     359  361  385  360
  361 A     360  362  384  361
  362 A     361  363  383  362
  363 T     362  364  382  363
  364 A     363  365  381  364
  365 A     364  366  380  365
  366 C     365  367  379  366
  367 G     366  368  378  367
  368 C     367  369  376  368
  369 T     368  370    0  369
  370 A     369  371    0  370
  371 C     370  372    0  371
  372 T     371  373    0  372
  373 A     372  374    0  373
  374 A     373  375    0  374
  375 T     374  376    0  375
  376 G     375  377  368  376
  377 T     376  378    0  377
  378 T     377  379  367  378
  379 G     378  380  366  379
  380 T     379  381  365  380
  381 T     380  382  364  381
  382 A     381  383  363  382
  383 T     382  384  362  383
  384 T     383  385  361  384
  385 A     384  386  360  385
  386 A     385  387    0  386
  387 A     386  388    0  387
  388 G     387  389    0  388
  389 T     388  390    0  389
  390 C     389  391    0  390
  391 T     390  392 3228  391
  392 G     391  393 3227  392
  393 T     392  394 3226  393
  394 G     393  395 3225  394
  395 A     394  396 3224  395
  396 A     395  397 3223  396
  397 T     396  398    0  397
  398 T     397  399 3221  398
  399 T     398  400 3220  399
  400 C     399  401 3219  400
  401 A     400  402    0  401
  402 A     401  403    0  402
  403 T     402  404    0  403
  404 T     403  405    0  404
  405 T     404  406    0  405
  406 T     405  407    0  406
  407 G     406  408  432  407
  408 T     407  409  431  408
  409 A     408  410  430  409
  410 A     409  411  429  410
  411 T     410  412    0  411
  412 G     411  413 1735  412
  413 A     412  414 1734  413
  414 T     413  415 1733  414
  415 C     414  416    0  415
  416 C     415  417    0  416
  417 A     416  418    0  417
  418 T     417  419  443  418
  419 T     418  420  442  419
  420 T     419  421  441  420
  421 T     420  422  440  421
  422 T     421  423  439  422
  423 G     422  424  438  423
  424 G     423  425  436  424
  425 G     424  426  435  425
  426 T     425  427  434  426
  427 G     426  428  433  427
  428 T     427  429    0  428
  429 T     428  430  410  429
  430 T     429  431  409  430
  431 A     430  432  408  431
  432 T     431  433  407  432
  433 T     432  434  427  433
  434 A     433  435  426  434
  435 C     434  436  425  435
  436 C     435  437  424  436
  437 A     436  438    0  437
  438 C     437  439  423  438
  439 A     438  440  422  439
  440 A     439  441  421  440
  441 A     440  442  420  441
  442 A     441  443  419  442
  443 A     442  444  418  443
  444 C     443  445    0  444
  445 A     444  446  454  445
  446 A     445  447  453  446
  447 C     446  448  452  447
  448 A     447  449    0  448
  449 A     448  450    0  449
  450 A     449  451    0  450
  451 A     450  452    0  451
  452 G     451  453  447  452
  453 T     452  454  446  453
  454 T     453  455  445  454
  455 G     454  456 2820  455
  456 G     455  457 2819  456
  457 A     456  458 2818  457
  458 T     457  459    0  458
  459 G     458  460 2817  459
  460 G     459  461 2816  460
  461 A     460  462 2815  461
  462 A     461  463 2814  462
  463 A     462  464 2813  463
  464 G     463  465 2812  464
  465 T     464  466 2811  465
  466 G     465  467 2810  466
  467 A     466  468 2809  467
  468 G     467  469 2808  468
  469 T     468  470 2807  469
  470 T     469  471 2806  470
  471 C     470  472    0  471
  472 A     471  473    0  472
  473 G     472  474 2803  473
  474 A     473  475 2802  474
  475 G     474  476 2801  475
  476 T     475  477 2800  476
  477 T     476  478 2799  477
  478 T     477  479  509  478
  479 A     478  480  508  479
  480 T     479  481  507  480
  481 T     480  482  506  481
  482 C     481  483  505  482
  483 T     482  484    0  483
  484 A     483  485  501  484
  485 G     484  486  500  485
  486 T     485  487  499  486
  487 G     486  488  498  487
  488 C     487  489  497  488
  489 G     488  490  496  489
  490 A     489  491  495  490
  491 A     490  492    0  491
  492 T     491  493    0  492
  493 A     492  494    0  493
  494 A     493  495    0  494
  495 T     494  496  490  495
  496 T     495  497  489  496
  497 G     496  498  488  497
  498 C     497  499  487  498
  499 A     498  500  486  499
  500 C     499  501  485  500
  501 T     500  502  484  501
  502 T     501  503    0  502
  503 T     502  504    0  503
  504 T     503  505    0  504
  505 G     504  506  482  505
  506 A     505  507  481  506
  507 A     506  508  480  507
  508 T     507  509  479  508
  509 A     508  510  478  509
  510 T     509  511    0  510
  511 G     510  512    0  511
  512 T     511  513    0  512
  513 C     512  514    0  513
  514 T     513  515    0  514
  515 C     514  516    0  515
  516 T     515  517    0  516
  517 C     516  518    0  517
  518 A     517  519    0  518
  519 G     518  520    0  519
  520 C     519  521  932  520
  521 C     520  522  931  521
  522 T     521  523  930  522
  523 T     522  524  929  523
  524 T     523  525  928  524
  525 T     524  526  927  525
  526 C     525  527    0  526
  527 T     526  528    0  527
  528 T     527  529  924  528
  529 A     528  530  923  529
  530 T     529  531  922  530
  531 G     530  532  921  531
  532 G     531  533  920  532
  533 A     532  534    0  533
  534 C     533  535    0  534
  535 C     534  536    0  535
  536 T     535  537    0  536
  537 T     536  538    0  537
  538 G     537  539    0  538
  539 A     538  540    0  539
  540 A     539  541  916  540
  541 G     540  542  915  541
  542 G     541  543  914  542
  543 A     542  544  913  543
  544 A     543  545    0  544
  545 A     544  546    0  545
  546 A     545  547    0  546
  547 C     546  548    0  547
  548 A     547  549    0  548
  549 G     548  550  558  549
  550 G     549  551  557  550
  551 G     550  552  556  551
  552 T     551  553    0  552
  553 A     552  554    0  553
  554 A     553  555    0  554
  555 T     554  556    0  555
  556 T     555  557  551  556
  557 T     556  558  550  557
  558 C     557  559  549  558
  559 A     558  560  661  559
  560 A     559  561  660  560
  561 A     560  562  659  561
  562 A     561  563  658  562
  563 A     562  564  657  563
  564 T     563  565  656  564
  565 C     564  566  655  565
  566 T     565  567  654  566
  567 T     566  568  653  567
  568 A     567  569  651  568
  569 G     568  570  650  569
  570 G     569  571  649  570
  571 G     570  572  648  571
  572 A     571  573  647  572
  573 A     572  574  645  573
  574 T     573  575  644  574
  575 T     574  576  643  575
  576 T     575  577    0  576
  577 G     576  578  621  577
  578 T     577  579  620  578
  579 G     578  580  619  579
  580 T     579  581  618  580
  581 T     580  582  617  581
  582 T     581  583  616  582
  583 A     582  584    0  583
  584 A     583  585  615  584
  585 G     584  586  614  585
  586 A     585  587  613  586
  587 A     586  588  612  587
  588 T     587  589  611  588
  589 A     588  590  610  589
  590 T     589  591  609  590
  591 T     590  592  604  591
  592 G     591  593  603  592
  593 A     592  594  602  593
  594 T     593  595    0  594
  595 G     594  596    0  595
  596 G     595  597    0  596
  597 T     596  598    0  597
  598 T     597  599    0  598
  599 A     598  600    0  599
  600 T     599  601    0  600
  601 T     600  602    0  601
  602 T     601  603  593  602
  603 T     602  604  592  603
  604 A     603  605  591  604
  605 A     604  606    0  605
  606 A     605  607    0  606
  607 A     606  608    0  607
  608 T     607  609    0  608
  609 A     608  610  590  609
  610 T     609  611  589  610
  611 A     610  612  588  611
  612 T     611  613  587  612
  613 T     612  614  586  613
  614 C     613  615  585  614
  615 T     614  616  584  615
  616 A     615  617  582  616
  617 A     616  618  581  617
  618 G     617  619  580  618
  619 C     618  620  579  619
  620 A     619  621  578  620
  621 C     620  622  577  621
  622 A     621  623  642  622
  623 C     622  624  641  623
  624 G     623  625  640  624
  625 C     624  626  639  625
  626 C     625  627  637  626
  627 T     626  628  636  627
  628 A     627  629  635  628
  629 T     628  630    0  629
  630 T     629  631    0  630
  631 A     630  632    0  631
  632 A     631  633    0  632
  633 T     632  634    0  633
  634 T     633  635    0  634
  635 T     634  636  628  635
  636 A     635  637  627  636
  637 G     636  638  626  637
  638 T     637  639    0  638
  639 G     638  640  625  639
  640 C     639  641  624  640
  641 G     640  642  623  641
  642 T     641  643  622  642
  643 G     642  644  575  643
  644 A     643  645  574  644
  645 T     644  646  573  645
  646 C     645  647    0  646
  647 T     646  648  572  647
  648 C     647  649  571  648
  649 C     648  650  570  649
  650 C     649  651  569  650
  651 T     650  652  568  651
  652 C     651  653    0  652
  653 A     652  654  567  653
  654 G     653  655  566  654
  655 G     654  656  565  655
  656 G     655  657  564  656
  657 T     656  658  563  657
  658 T     657  659  562  658
  659 T     658  660  561  659
  660 T     659  661  560  660
  661 T     660  662  559  661
  662 C     661  663    0  662
  663 G     662  664  852  663
  664 G     663  665  851  664
  665 T     664  666  850  665
  666 T     665  667  849  666
  667 T     666  668  848  667
  668 T     667  669  700  668
  669 A     668  670  699  669
  670 G     669  671  698  670
  671 A     670  672    0  671
  672 A     671  673  696  672
  673 C     672  674  695  673
  674 C     673  675  694  674
  675 A     674  676  692  675
  676 T     675  677  691  676
  677 T     676  678  690  677
  678 G     677  679  689  678
  679 G     678  680  688  679
  680 T     679  681  687  680
  681 A     680  682  686  681
  682 G     681  683    0  682
  683 A     682  684    0  683
  684 T     683  685    0  684
  685 T     684  686    0  685
  686 T     685  687  681  686
  687 G     686  688  680  687
  688 C     687  689  679  688
  689 C     688  690  678  689
  690 A     689  691  677  690
  691 A     690  692  676  691
  692 T     691  693  675  692
  693 A     692  694    0  693
  694 G     693  695  674  694
  695 G     694  696  673  695
  696 T     695  697  672  696
  697 A     696  698    0  697
  698 T     697  699  670  698
  699 T     698  700  669  699
  700 A     699  701  668  700
  701 A     700  702    0  701
  702 C     701  703    0  702
  703 A     702  704  759  703
  704 T     703  705  758  704
  705 C     704  706  757  705
  706 A     705  707  756  706
  707 C     706  708  755  707
  708 T     707  709  754  708
  709 A     708  710  753  709
  710 G     709  711  752  710
  711 G     710  712  751  711
  712 T     711  713    0  712
  713 T     712  714    0  713
  714 T     713  715  748  714
  715 C     714  716  747  715
  716 A     715  717  746  716
  717 A     716  718  745  717
  718 A     717  719  744  718
  719 C     718  720    0  719
  720 T     719  721    0  720
  721 T     720  722    0  721
  722 T     721  723  743  722
  723 A     722  724  741  723
  724 C     723  725  740  724
  725 T     724  726  739  725
  726 T     725  727  738  726
  727 G     726  728    0  727
  728 C     727  729  737  728
  729 T     728  730  736  729
  730 T     729  731    0  730
  731 T     730  732    0  731
  732 A     731  733    0  732
  733 C     732  734    0  733
  734 A     733  735    0  734
  735 T     734  736    0  735
  736 A     735  737  729  736
  737 G     736  738  728  737
  738 A     737  739  726  738
  739 A     738  740  725  739
  740 G     739  741  724  740
  741 T     740  742  723  741
  742 T     741  743    0  742
  743 A     742  744  722  743
  744 T     743  745  718  744
  745 T     744  746  717  745
  746 T     745  747  716  746
  747 G     746  748  715  747
  748 A     747  749  714  748
  749 C     748  750    0  749
  750 T     749  751    0  750
  751 C     750  752  711  751
  752 C     751  753  710  752
  753 T     752  754  709  753
  754 G     753  755  708  754
  755 G     754  756  707  755
  756 T     755  757  706  756
  757 G     756  758  705  757
  758 A     757  759  704  758
  759 T     758  760  703  759
  760 T     759  761    0  760
  761 C     760  762    0  761
  762 T     761  763    0  762
  763 T     762  764  820  763
  764 C     763  765  819  764
  765 T     764  766  818  765
  766 T     765  767  817  766
  767 C     766  768    0  767
  768 A     767  769  816  768
  769 G     768  770  815  769
  770 G     769  771  814  770
  771 T     770  772  813  771
  772 T     771  773  812  772
  773 G     772  774  811  773
  774 G     773  775  810  774
  775 A     774  776  809  775
  776 C     775  777  787  776
  777 A     776  778  786  777
  778 G     777  779  785  778
  779 C     778  780  784  779
  780 T     779  781    0  780
  781 G     780  782    0  781
  782 G     781  783    0  782
  783 T     782  784    0  783
  784 G     783  785  779  784
  785 C     784  786  778  785
  786 T     785  787  777  786
  787 G     786  788  776  787
  788 C     787  789    0  788
  789 A     788  790  805  789
  790 G     789  791  804  790
  791 C     790  792  803  791
  792 T     791  793  802  792
  793 T     792  794  801  793
  794 A     793  795  800  794
  795 T     794  796  799  795
  796 T     795  797    0  796
  797 A     796  798    0  797
  798 T     797  799    0  798
  799 G     798  800  795  799
  800 T     799  801  794  800
  801 G     800  802  793  801
  802 G     801  803  792  802
  803 G     802  804  791  803
  804 T     803  805  790  804
  805 T     804  806  789  805
  806 A     805  807    0  806
  807 T     806  808    0  807
  808 C     807  809    0  808
  809 T     808  810  775  809
  810 T     809  811  774  810
  811 C     810  812  773  811
  812 A     811  813  772  812
  813 A     812  814  771  813
  814 C     813  815  770  814
  815 C     814  816  769  815
  816 T     815  817  768  816
  817 A     816  818  766  817
  818 G     817  819  765  818
  819 G     818  820  764  819
  820 A     819  821  763  820
  821 C     820  822    0  821
  822 T     821  823  845  822
  823 T     822  824  844  823
  824 T     823  825  843  824
  825 T     824  826  842  825
  826 C     825  827  841  826
  827 T     826  828    0  827
  828 A     827  829  840  828
  829 T     828  830  839  829
  830 T     829  831  838  830
  831 A     830  832  837  831
  832 A     831  833    0  832
  833 A     832  834    0  833
  834 A     833  835    0  834
  835 T     834  836    0  835
  836 A     835  837    0  836
  837 T     836  838  831  837
  838 A     837  839  830  838
  839 A     838  840  829  839
  840 T     839  841  828  840
  841 G     840  842  826  841
  842 A     841  843  825  842
  843 A     842  844  824  843
  844 A     843  845  823  844
  845 A     844  846  822  845
  846 T     845  847    0  846
  847 G     846  848    0  847
  848 G     847  849  667  848
  849 A     848  850  666  849
  850 A     849  851  665  850
  851 C     850  852  664  851
  852 C     851  853  663  852
  853 A     852  854    0  853
  854 T     853  855  868  854
  855 T     854  856  867  855
  856 A     855  857  866  856
  857 C     856  858  865  857
  858 A     857  859  864  858
  859 G     858  860  863  859
  860 A     859  861    0  860
  861 T     860  862    0  861
  862 G     861  863    0  862
  863 C     862  864  859  863
  864 T     863  865  858  864
  865 G     864  866  857  865
  866 T     865  867  856  866
  867 A     866  868  855  867
  868 G     867  869  854  868
  869 A     868  870  907  869
  870 C     869  871    0  870
  871 T     870  872  906  871
  872 G     871  873  905  872
  873 T     872  874  904  873
  874 G     873  875  903  874
  875 C     874  876  902  875
  876 A     875  877  901  876
  877 C     876  878  900  877
  878 T     877  879  899  878
  879 T     878  880  898  879
  880 G     879  881  896  880
  881 A     880  882    0  881
  882 C     881  883    0  882
  883 C     882  884    0  883
  884 C     883  885    0  884
  885 T     884  886  893  885
  886 C     885  887  892  886
  887 T     886  888  891  887
  888 C     887  889    0  888
  889 T     888  890    0  889
  890 C     889  891    0  890
  891 A     890  892  887  891
  892 G     891  893  886  892
  893 A     892  894  885  893
  894 A     893  895    0  894
  895 A     894  896    0  895
  896 C     895  897  880  896
  897 A     896  898    0  897
  898 A     897  899  879  898
  899 A     898  900  878  899
  900 G     899  901  877  900
  901 T     900  902  876  901
  902 G     901  903  875  902
  903 T     902  904  874  903
  904 A     903  905  873  904
  905 C     904  906  872  905
  906 G     905  907  871  906
  907 T     906  908  869  907
  908 T     907  909  919  908
  909 G     908  910  918  909
  910 A     909  911  917  910
  911 A     910  912    0  911
  912 A     911  913    0  912
  913 T     912  914  543  913
  914 C     913  915  542  914
  915 C     914  916  541  915
  916 T     915  917  540  916
  917 T     916  918  910  917
  918 C     917  919  909  918
  919 A     918  920  908  919
  920 C     919  921  532  920
  921 T     920  922  531  921
  922 G     921  923  530  922
  923 T     922  924  529  923
  924 A     923  925  528  924
  925 G     924  926    0  925
  926 A     925  927    0  926
  927 A     926  928  525  927
  928 A     927  929  524  928
  929 A     928  930  523  929
  930 A     929  931  522  930
  931 G     930  932  521  931
  932 G     931  933  520  932
  933 A     932  934    0  933
  934 A     933  935    0  934
  935 T     934  936    0  935
  936 C     935  937    0  936
  937 T     936  938    0  937
  938 A     937  939    0  938
  939 T     938  940    0  939
  940 C     939  941    0  940
  941 A     940  942    0  941
  942 A     941  943    0  942
  943 A     942  944  959  943
  944 C     943  945    0  944
  945 T     944  946  958  945
  946 T     945  947  957  946
  947 C     946  948  956  947
  948 T     947  949  955  948
  949 A     948  950  954  949
  950 A     949  951    0  950
  951 C     950  952    0  951
  952 T     951  953    0  952
  953 T     952  954    0  953
  954 T     953  955  949  954
  955 A     954  956  948  955
  956 G     955  957  947  956
  957 A     956  958  946  957
  958 G     957  959  945  958
  959 T     958  960  943  959
  960 C     959  961 1337  960
  961 C     960  962 1336  961
  962 A     961  963 1335  962
  963 A     962  964 1334  963
  964 C     963  965 1333  964
  965 C     964  966 1332  965
  966 A     965  967    0  966
  967 A     966  968    0  967
  968 C     967  969    0  968
  969 A     968  970 1329  969
  970 G     969  971 1328  970
  971 A     970  972 1327  971
  972 A     971  973 1326  972
  973 T     972  974 1325  973
  974 C     973  975 1324  974
  975 T     974  976    0  975
  976 A     975  977 1320  976
  977 T     976  978 1319  977
  978 T     977  979 1318  978
  979 G     978  980 1317  979
  980 T     979  981 1316  980
  981 T     980  982 1315  981
  982 A     981  983 1314  982
  983 G     982  984 1313  983
  984 A     983  985 1312  984
  985 T     984  986    0  985
  986 T     985  987 1310  986
  987 T     986  988 1309  987
  988 C     987  989 1308  988
  989 C     988  990 1307  989
  990 T     989  991    0  990
  991 A     990  992    0  991
  992 A     991  993    0  992
  993 T     992  994    0  993
  994 A     993  995    0  994
  995 T     994  996    0  995
  996 T     995  997    0  996
  997 A     996  998    0  997
  998 C     997  999    0  998
  999 A     998 1000 1051  999
 1000 A     999 1001 1050 1000
 1001 A    1000 1002 1049 1001
 1002 C    1001 1003 1048 1002
 1003 T    1002 1004    0 1003
 1004 T    1003 1005    0 1004
 1005 G    1004 1006 1045 1005
 1006 T    1005 1007 1044 1006
 1007 G    1006 1008 1043 1007
 1008 C    1007 1009 1042 1008
 1009 C    1008 1010    0 1009
 1010 C    1009 1011    0 1010
 1011 T    1010 1012    0 1011
 1012 T    1011 1013 1038 1012
 1013 T    1012 1014 1037 1013
 1014 T    1013 1015 1036 1014
 1015 G    1014 1016 1035 1015
 1016 G    1015 1017 1034 1016
 1017 T    1016 1018 1033 1017
 1018 G    1017 1019 1032 1018
 1019 A    1018 1020    0 1019
 1020 A    1019 1021    0 1020
 1021 G    1020 1022 1029 1021
 1022 T    1021 1023 1028 1022
 1023 T    1022 1024 1027 1023
 1024 T    1023 1025    0 1024
 1025 T    1024 1026    0 1025
 1026 T    1025 1027    0 1026
 1027 A    1026 1028 1023 1027
 1028 A    1027 1029 1022 1028
 1029 C    1028 1030 1021 1029
 1030 G    1029 1031    0 1030
 1031 C    1030 1032    0 1031
 1032 C    1031 1033 1018 1032
 1033 A    1032 1034 1017 1033
 1034 C    1033 1035 1016 1034
 1035 C    1034 1036 1015 1035
 1036 A    1035 1037 1014 1036
 1037 G    1036 1038 1013 1037
 1038 A    1037 1039 1012 1038
 1039 T    1038 1040    0 1039
 1040 T    1039 1041    0 1040
 1041 T    1040 1042    0 1041
 1042 G    1041 1043 1008 1042
 1043 C    1042 1044 1007 1043
 1044 A    1043 1045 1006 1044
 1045 T    1044 1046 1005 1045
 1046 C    1045 1047    0 1046
 1047 T    1046 1048    0 1047
 1048 G    1047 1049 1002 1048
 1049 T    1048 1050 1001 1049
 1050 T    1049 1051 1000 1050
 1051 T    1050 1052  999 1051
 1052 A    1051 1053 1117 1052
 1053 T    1052 1054 1116 1053
 1054 G    1053 1055 1115 1054
 1055 C    1054 1056    0 1055
 1056 T    1055 1057    0 1056
 1057 T    1056 1058    0 1057
 1058 G    1057 1059    0 1058
 1059 G    1058 1060    0 1059
 1060 A    1059 1061    0 1060
 1061 A    1060 1062    0 1061
 1062 C    1061 1063    0 1062
 1063 A    1062 1064 1103 1063
 1064 G    1063 1065 1102 1064
 1065 G    1064 1066 1101 1065
 1066 A    1065 1067 1100 1066
 1067 A    1066 1068 1098 1067
 1068 G    1067 1069 1097 1068
 1069 A    1068 1070 1096 1069
 1070 G    1069 1071 1095 1070
 1071 A    1070 1072 1093 1071
 1072 A    1071 1073 1092 1072
 1073 T    1072 1074 1091 1073
 1074 C    1073 1075 1090 1074
 1075 A    1074 1076 1089 1075
 1076 G    1075 1077 1088 1076
 1077 C    1076 1078 1087 1077
 1078 A    1077 1079 1086 1078
 1079 A    1078 1080 1085 1079
 1080 C    1079 1081 1084 1080
 1081 T    1080 1082    0 1081
 1082 G    1081 1083    0 1082
 1083 T    1082 1084    0 1083
 1084 G    1083 1085 1080 1084
 1085 T    1084 1086 1079 1085
 1086 T    1085 1087 1078 1086
 1087 G    1086 1088 1077 1087
 1088 C    1087 1089 1076 1088
 1089 T    1088 1090 1075 1089
 1090 G    1089 1091 1074 1090
 1091 A    1090 1092 1073 1091
 1092 T    1091 1093 1072 1092
 1093 T    1092 1094 1071 1093
 1094 A    1093 1095    0 1094
 1095 T    1094 1096 1070 1095
 1096 T    1095 1097 1069 1096
 1097 C    1096 1098 1068 1097
 1098 T    1097 1099 1067 1098
 1099 G    1098 1100    0 1099
 1100 T    1099 1101 1066 1100
 1101 C    1100 1102 1065 1101
 1102 C    1101 1103 1064 1102
 1103 T    1102 1104 1063 1103
 1104 A    1103 1105    0 1104
 1105 T    1104 1106    0 1105
 1106 A    1105 1107    0 1106
 1107 T    1106 1108    0 1107
 1108 A    1107 1109    0 1108
 1109 A    1108 1110 1145 1109
 1110 T    1109 1111 1144 1110
 1111 T    1110 1112 1143 1111
 1112 C    1111 1113 1142 1112
 1113 C    1112 1114 1141 1113
 1114 G    1113 1115 1140 1114
 1115 C    1114 1116 1054 1115
 1116 A    1115 1117 1053 1116
 1117 T    1116 1118 1052 1117
 1118 C    1117 1119 1136 1118
 1119 A    1118 1120 1135 1119
 1120 T    1119 1121 1134 1120
 1121 T    1120 1122 1133 1121
 1122 T    1121 1123 1132 1122
 1123 T    1122 1124    0 1123
 1124 C    1123 1125    0 1124
 1125 C    1124 1126    0 1125
 1126 A    1125 1127    0 1126
 1127 C    1126 1128    0 1127
 1128 T    1127 1129    0 1128
 1129 T    1128 1130    0 1129
 1130 T    1129 1131    0 1130
 1131 T    1130 1132    0 1131
 1132 A    1131 1133 1122 1132
 1133 A    1132 1134 1121 1133
 1134 G    1133 1135 1120 1134
 1135 T    1134 1136 1119 1135
 1136 G    1135 1137 1118 1136
 1137 T    1136 1138    0 1137
 1138 T    1137 1139    0 1138
 1139 A    1138 1140    0 1139
 1140 T    1139 1141 1114 1140
 1141 G    1140 1142 1113 1141
 1142 G    1141 1143 1112 1142
 1143 A    1142 1144 1111 1143
 1144 G    1143 1145 1110 1144
 1145 T    1144 1146 1109 1145
 1146 G    1145 1147 1215 1146
 1147 T    1146 1148 1214 1147
 1148 C    1147 1149 1213 1148
 1149 T    1148 1150    0 1149
 1150 C    1149 1151 1211 1150
 1151 C    1150 1152 1210 1151
 1152 T    1151 1153 1209 1152
 1153 A    1152 1154    0 1153
 1154 C    1153 1155 1208 1154
 1155 T    1154 1156 1207 1155
 1156 A    1155 1157 1206 1156
 1157 A    1156 1158 1205 1157
 1158 A    1157 1159    0 1158
 1159 T    1158 1160 1204 1159
 1160 T    1159 1161 1201 1160
 1161 A    1160 1162 1200 1161
 1162 A    1161 1163 1199 1162
 1163 A    1162 1164 1198 1163
 1164 T    1163 1165 1197 1164
 1165 G    1164 1166 1196 1165
 1166 A    1165 1167 1195 1166
 1167 T    1166 1168    0 1167
 1168 C    1167 1169    0 1168
 1169 T    1168 1170 1193 1169
 1170 C    1169 1171 1192 1170
 1171 T    1170 1172 1191 1171
 1172 G    1171 1173 1190 1172
 1173 C    1172 1174 1189 1173
 1174 T    1173 1175    0 1174
 1175 T    1174 1176    0 1175
 1176 T    1175 1177    0 1176
 1177 A    1176 1178    0 1177
 1178 C    1177 1179    0 1178
 1179 T    1178 1180    0 1179
 1180 A    1179 1181    0 1180
 1181 A    1180 1182    0 1181
 1182 T    1181 1183    0 1182
 1183 G    1182 1184    0 1183
 1184 T    1183 1185    0 1184
 1185 C    1184 1186    0 1185
 1186 T    1185 1187    0 1186
 1187 A    1186 1188    0 1187
 1188 T    1187 1189    0 1188
 1189 G    1188 1190 1173 1189
 1190 C    1189 1191 1172 1190
 1191 A    1190 1192 1171 1191
 1192 G    1191 1193 1170 1192
 1193 A    1192 1194 1169 1193
 1194 T    1193 1195    0 1194
 1195 T    1194 1196 1166 1195
 1196 C    1195 1197 1165 1196
 1197 A    1196 1198 1164 1197
 1198 T    1197 1199 1163 1198
 1199 T    1198 1200 1162 1199
 1200 T    1199 1201 1161 1200
 1201 G    1200 1202 1160 1201
 1202 T    1201 1203    0 1202
 1203 A    1202 1204    0 1203
 1204 A    1203 1205 1159 1204
 1205 T    1204 1206 1157 1205
 1206 T    1205 1207 1156 1206
 1207 A    1206 1208 1155 1207
 1208 G    1207 1209 1154 1208
 1209 A    1208 1210 1152 1209
 1210 G    1209 1211 1151 1210
 1211 G    1210 1212 1150 1211
 1212 T    1211 1213    0 1212
 1213 G    1212 1214 1148 1213
 1214 A    1213 1215 1147 1214
 1215 T    1214 1216 1146 1215
 1216 G    1215 1217    0 1216
 1217 A    1216 1218    0 1217
 1218 A    1217 1219 1261 1218
 1219 G    1218 1220 1260 1219
 1220 T    1219 1221 1259 1220
 1221 C    1220 1222 1258 1221
 1222 A    1221 1223 1257 1222
 1223 G    1222 1224 1256 1223
 1224 A    1223 1225    0 1224
 1225 C    1224 1226 1255 1225
 1226 A    1225 1227 1254 1226
 1227 A    1226 1228    0 1227
 1228 A    1227 1229 1253 1228
 1229 T    1228 1230 1252 1229
 1230 C    1229 1231 1251 1230
 1231 G    1230 1232    0 1231
 1232 C    1231 1233    0 1232
 1233 T    1232 1234 1248 1233
 1234 C    1233 1235 1247 1234
 1235 C    1234 1236 1246 1235
 1236 A    1235 1237 1245 1236
 1237 G    1236 1238 1244 1237
 1238 G    1237 1239    0 1238
 1239 G    1238 1240    0 1239
 1240 C    1239 1241    0 1240
 1241 A    1240 1242    0 1241
 1242 A    1241 1243    0 1242
 1243 A    1242 1244    0 1243
 1244 C    1243 1245 1237 1244
 1245 T    1244 1246 1236 1245
 1246 G    1245 1247 1235 1246
 1247 G    1246 1248 1234 1247
 1248 A    1247 1249 1233 1248
 1249 A    1248 1250    0 1249
 1250 A    1249 1251    0 1250
 1251 G    1250 1252 1230 1251
 1252 A    1251 1253 1229 1252
 1253 T    1252 1254 1228 1253
 1254 T    1253 1255 1226 1254
 1255 G    1254 1256 1225 1255
 1256 C    1255 1257 1223 1256
 1257 T    1256 1258 1222 1257
 1258 G    1257 1259 1221 1258
 1259 A    1258 1260 1220 1259
 1260 T    1259 1261 1219 1260
 1261 T    1260 1262 1218 1261
 1262 A    1261 1263    0 1262
 1263 T    1262 1264 1275 1263
 1264 A    1263 1265 1274 1264
 1265 A    1264 1266 1273 1265
 1266 T    1265 1267 1272 1266
 1267 T    1266 1268 1348 1267
 1268 A    1267 1269 1347 1268
 1269 T    1268 1270 1346 1269
 1270 A    1269 1271 1345 1270
 1271 A    1270 1272    0 1271
 1272 A    1271 1273 1266 1272
 1273 T    1272 1274 1265 1273
 1274 T    1273 1275 1264 1274
 1275 A    1274 1276 1263 1275
 1276 C    1275 1277    0 1276
 1277 C    1276 1278    0 1277
 1278 A    1277 1279    0 1278
 1279 G    1278 1280    0 1279
 1280 A    1279 1281    0 1280
 1281 T    1280 1282    0 1281
 1282 G    1281 1283    0 1282
 1283 A    1282 1284    0 1283
 1284 T    1283 1285    0 1284
 1285 T    1284 1286    0 1285
 1286 T    1285 1287    0 1286
 1287 T    1286 1288    0 1287
 1288 A    1287 1289    0 1288
 1289 C    1288 1290    0 1289
 1290 A    1289 1291 1306 1290
 1291 G    1290 1292 1305 1291
 1292 G    1291 1293 1304 1292
 1293 C    1292 1294 1303 1293
 1294 T    1293 1295 1302 1294
 1295 G    1294 1296 1301 1295
 1296 C    1295 1297    0 1296
 1297 G    1296 1298    0 1297
 1298 T    1297 1299    0 1298
 1299 T    1298 1300    0 1299
 1300 A    1299 1301    0 1300
 1301 T    1300 1302 1295 1301
 1302 A    1301 1303 1294 1302
 1303 G    1302 1304 1293 1303
 1304 C    1303 1305 1292 1304
 1305 T    1304 1306 1291 1305
 1306 T    1305 1307 1290 1306
 1307 G    1306 1308  989 1307
 1308 G    1307 1309  988 1308
 1309 A    1308 1310  987 1309
 1310 A    1309 1311  986 1310
 1311 T    1310 1312    0 1311
 1312 T    1311 1313  984 1312
 1313 C    1312 1314  983 1313
 1314 T    1313 1315  982 1314
 1315 A    1314 1316  981 1315
 1316 A    1315 1317  980 1316
 1317 C    1316 1318  979 1317
 1318 A    1317 1319  978 1318
 1319 A    1318 1320  977 1319
 1320 T    1319 1321  976 1320
 1321 C    1320 1322    0 1321
 1322 T    1321 1323    0 1322
 1323 T    1322 1324    0 1323
 1324 G    1323 1325  974 1324
 1325 A    1324 1326  973 1325
 1326 T    1325 1327  972 1326
 1327 T    1326 1328  971 1327
 1328 C    1327 1329  970 1328
 1329 T    1328 1330  969 1329
 1330 A    1329 1331    0 1330
 1331 A    1330 1332    0 1331
 1332 G    1331 1333  965 1332
 1333 G    1332 1334  964 1333
 1334 T    1333 1335  963 1334
 1335 T    1334 1336  962 1335
 1336 G    1335 1337  961 1336
 1337 G    1336 1338  960 1337
 1338 T    1337 1339    0 1338
 1339 G    1338 1340 1354 1339
 1340 G    1339 1341 1353 1340
 1341 T    1340 1342 1352 1341
 1342 A    1341 1343 1351 1342
 1343 A    1342 1344 1350 1343
 1344 T    1343 1345 1349 1344
 1345 T    1344 1346 1270 1345
 1346 A    1345 1347 1269 1346
 1347 T    1346 1348 1268 1347
 1348 A    1347 1349 1267 1348
 1349 A    1348 1350 1344 1349
 1350 T    1349 1351 1343 1350
 1351 T    1350 1352 1342 1351
 1352 A    1351 1353 1341 1352
 1353 C    1352 1354 1340 1353
 1354 C    1353 1355 1339 1354
 1355 T    1354 1356 1525 1355
 1356 G    1355 1357 1524 1356
 1357 T    1356 1358 1523 1357
 1358 A    1357 1359 1522 1358
 1359 T    1358 1360 1521 1359
 1360 A    1359 1361    0 1360
 1361 G    1360 1362 1481 1361
 1362 A    1361 1363 1480 1362
 1363 T    1362 1364 1479 1363
 1364 T    1363 1365 1478 1364
 1365 G    1364 1366 1477 1365
 1366 T    1365 1367 1476 1366
 1367 T    1366 1368    0 1367
 1368 T    1367 1369    0 1368
 1369 A    1368 1370 1473 1369
 1370 G    1369 1371 1472 1370
 1371 G    1370 1372 1471 1371
 1372 A    1371 1373 1470 1372
 1373 A    1372 1374 1469 1373
 1374 G    1373 1375    0 1374
 1375 T    1374 1376    0 1375
 1376 C    1375 1377    0 1376
 1377 T    1376 1378    0 1377
 1378 A    1377 1379    0 1378
 1379 A    1378 1380    0 1379
 1380 T    1379 1381 1396 1380
 1381 C    1380 1382 1395 1381
 1382 T    1381 1383 1394 1382
 1383 C    1382 1384 1393 1383
 1384 A    1383 1385 1392 1384
 1385 A    1384 1386 1391 1385
 1386 A    1385 1387 1390 1386
 1387 C    1386 1388    0 1387
 1388 C    1387 1389    0 1388
 1389 T    1388 1390    0 1389
 1390 T    1389 1391 1386 1390
 1391 T    1390 1392 1385 1391
 1392 T    1391 1393 1384 1392
 1393 G    1392 1394 1383 1393
 1394 A    1393 1395 1382 1394
 1395 G    1394 1396 1381 1395
 1396 A    1395 1397 1380 1396
 1397 G    1396 1398    0 1397
 1398 A    1397 1399    0 1398
 1399 G    1398 1400    0 1399
 1400 A    1399 1401    0 1400
 1401 T    1400 1402    0 1401
 1402 A    1401 1403    0 1402
 1403 T    1402 1404    0 1403
 1404 T    1403 1405    0 1404
 1405 T    1404 1406    0 1405
 1406 C    1405 1407    0 1406
 1407 A    1406 1408    0 1407
 1408 A    1407 1409    0 1408
 1409 C    1408 1410 1422 1409
 1410 T    1409 1411 1421 1410
 1411 G    1410 1412 1420 1411
 1412 A    1411 1413 1419 1412
 1413 A    1412 1414 1456 1413
 1414 A    1413 1415 1455 1414
 1415 T    1414 1416 1454 1415
 1416 C    1415 1417 1453 1416
 1417 T    1416 1418 1452 1417
 1418 A    1417 1419    0 1418
 1419 T    1418 1420 1412 1419
 1420 C    1419 1421 1411 1420
 1421 A    1420 1422 1410 1421
 1422 G    1421 1423 1409 1422
 1423 G    1422 1424 2796 1423
 1424 C    1423 1425 2795 1424
 1425 C    1424 1426 2794 1425
 1426 G    1425 1427 2793 1426
 1427 G    1426 1428 2792 1427
 1428 T    1427 1429 2791 1428
 1429 A    1428 1430 2790 1429
 1430 G    1429 1431    0 1430
 1431 C    1430 1432    0 1431
 1432 A    1431 1433 1448 1432
 1433 C    1432 1434 1447 1433
 1434 A    1433 1435 1446 1434
 1435 C    1434 1436 1445 1435
 1436 C    1435 1437 1444 1436
 1437 T    1436 1438    0 1437
 1438 T    1437 1439    0 1438
 1439 G    1438 1440    0 1439
 1440 T    1439 1441    0 1440
 1441 A    1440 1442    0 1441
 1442 A    1441 1443    0 1442
 1443 T    1442 1444    0 1443
 1444 G    1443 1445 1436 1444
 1445 G    1444 1446 1435 1445
 1446 T    1445 1447 1434 1446
 1447 G    1446 1448 1433 1447
 1448 T    1447 1449 1432 1448
 1449 T    1448 1450    0 1449
 1450 G    1449 1451    0 1450
 1451 A    1450 1452    0 1451
 1452 A    1451 1453 1417 1452
 1453 G    1452 1454 1416 1453
 1454 G    1453 1455 1415 1454
 1455 T    1454 1456 1414 1455
 1456 T    1455 1457 1413 1456
 1457 T    1456 1458    0 1457
 1458 T    1457 1459    0 1458
 1459 A    1458 1460    0 1459
 1460 A    1459 1461    0 1460
 1461 T    1460 1462    0 1461
 1462 T    1461 1463    0 1462
 1463 G    1462 1464    0 1463
 1464 T    1463 1465    0 1464
 1465 T    1464 1466    0 1465
 1466 A    1465 1467    0 1466
 1467 C    1466 1468    0 1467
 1468 T    1467 1469    0 1468
 1469 T    1468 1470 1373 1469
 1470 T    1469 1471 1372 1470
 1471 C    1470 1472 1371 1471
 1472 C    1471 1473 1370 1472
 1473 T    1472 1474 1369 1473
 1474 T    1473 1475    0 1474
 1475 T    1474 1476    0 1475
 1476 A    1475 1477 1366 1476
 1477 C    1476 1478 1365 1477
 1478 A    1477 1479 1364 1478
 1479 A    1478 1480 1363 1479
 1480 T    1479 1481 1362 1480
 1481 C    1480 1482 1361 1481
 1482 A    1481 1483    0 1482
 1483 T    1482 1484    0 1483
 1484 A    1483 1485    0 1484
 1485 T    1484 1486 1517 1485
 1486 G    1485 1487 1516 1486
 1487 G    1486 1488 1515 1487
 1488 T    1487 1489 1514 1488
 1489 T    1488 1490    0 1489
 1490 T    1489 1491    0 1490
 1491 C    1490 1492 1511 1491
 1492 C    1491 1493 1510 1492
 1493 A    1492 1494 1509 1493
 1494 A    1493 1495 1508 1494
 1495 C    1494 1496 1507 1495
 1496 C    1495 1497 1505 1496
 1497 C    1496 1498 1504 1497
 1498 A    1497 1499 1503 1498
 1499 C    1498 1500    0 1499
 1500 T    1499 1501    0 1500
 1501 A    1500 1502    0 1501
 1502 A    1501 1503    0 1502
 1503 T    1502 1504 1498 1503
 1504 G    1503 1505 1497 1504
 1505 G    1504 1506 1496 1505
 1506 T    1505 1507    0 1506
 1507 G    1506 1508 1495 1507
 1508 T    1507 1509 1494 1508
 1509 T    1508 1510 1493 1509
 1510 G    1509 1511 1492 1510
 1511 G    1510 1512 1491 1511
 1512 T    1511 1513    0 1512
 1513 T    1512 1514    0 1513
 1514 A    1513 1515 1488 1514
 1515 C    1514 1516 1487 1515
 1516 C    1515 1517 1486 1516
 1517 A    1516 1518 1485 1517
 1518 A    1517 1519    0 1518
 1519 C    1518 1520    0 1519
 1520 C    1519 1521    0 1520
 1521 A    1520 1522 1359 1521
 1522 T    1521 1523 1358 1522
 1523 A    1522 1524 1357 1523
 1524 C    1523 1525 1356 1524
 1525 A    1524 1526 1355 1525
 1526 G    1525 1527    0 1526
 1527 A    1526 1528 1538 1527
 1528 G    1527 1529 1537 1528
 1529 T    1528 1530 1536 1529
 1530 A    1529 1531    0 1530
 1531 G    1530 1532 1555 1531
 1532 T    1531 1533 1554 1532
 1533 A    1532 1534 1553 1533
 1534 G    1533 1535 1552 1534
 1535 T    1534 1536    0 1535
 1536 A    1535 1537 1529 1536
 1537 C    1536 1538 1528 1537
 1538 T    1537 1539 1527 1538
 1539 T    1538 1540 1548 1539
 1540 T    1539 1541 1547 1540
 1541 C    1540 1542 1546 1541
 1542 T    1541 1543 1585 1542
 1543 T    1542 1544 1584 1543
 1544 T    1543 1545 1583 1544
 1545 T    1544 1546 1582 1545
 1546 G    1545 1547 1541 1546
 1547 A    1546 1548 1540 1547
 1548 A    1547 1549 1539 1548
 1549 C    1548 1550    0 1549
 1550 T    1549 1551    0 1550
 1551 T    1550 1552    0 1551
 1552 C    1551 1553 1534 1552
 1553 T    1552 1554 1533 1553
 1554 A    1553 1555 1532 1554
 1555 C    1554 1556 1531 1555
 1556 A    1555 1557    0 1556
 1557 T    1556 1558 1566 1557
 1558 G    1557 1559 1565 1558
 1559 C    1558 1560 1564 1559
 1560 A    1559 1561    0 1560
 1561 C    1560 1562    0 1561
 1562 C    1561 1563    0 1562
 1563 A    1562 1564    0 1563
 1564 G    1563 1565 1559 1564
 1565 C    1564 1566 1558 1565
 1566 A    1565 1567 1557 1566
 1567 A    1566 1568    0 1567
 1568 C    1567 1569    0 1568
 1569 T    1568 1570    0 1569
 1570 G    1569 1571    0 1570
 1571 T    1570 1572    0 1571
 1572 T    1571 1573    0 1572
 1573 T    1572 1574    0 1573
 1574 G    1573 1575 1592 1574
 1575 T    1574 1576 1591 1575
 1576 G    1575 1577 1590 1576
 1577 G    1576 1578 1589 1577
 1578 A    1577 1579 1588 1578
 1579 C    1578 1580 1587 1579
 1580 C    1579 1581    0 1580
 1581 T    1580 1582 1586 1581
 1582 A    1581 1583 1545 1582
 1583 A    1582 1584 1544 1583
 1584 A    1583 1585 1543 1584
 1585 A    1584 1586 1542 1585
 1586 A    1585 1587 1581 1586
 1587 G    1586 1588 1579 1587
 1588 T    1587 1589 1578 1588
 1589 C    1588 1590 1577 1589
 1590 T    1589 1591 1576 1590
 1591 A    1590 1592 1575 1591
 1592 C    1591 1593 1574 1592
 1593 T    1592 1594    0 1593
 1594 A    1593 1595    0 1594
 1595 A    1594 1596    0 1595
 1596 T    1595 1597    0 1596
 1597 T    1596 1598    0 1597
 1598 T    1597 1599    0 1598
 1599 G    1598 1600    0 1599
 1600 G    1599 1601    0 1600
 1601 T    1600 1602 1657 1601
 1602 T    1601 1603    0 1602
 1603 A    1602 1604 1656 1603
 1604 A    1603 1605 1655 1604
 1605 A    1604 1606    0 1605
 1606 A    1605 1607 1653 1606
 1607 A    1606 1608 1652 1607
 1608 C    1607 1609 1651 1608
 1609 A    1608 1610 1650 1609
 1610 A    1609 1611    0 1610
 1611 A    1610 1612    0 1611
 1612 T    1611 1613 1647 1612
 1613 G    1612 1614 1646 1613
 1614 T    1613 1615 1645 1614
 1615 G    1614 1616 1644 1615
 1616 T    1615 1617 1643 1616
 1617 C    1616 1618 1642 1617
 1618 A    1617 1619    0 1618
 1619 A    1618 1620    0 1619
 1620 T    1619 1621    0 1620
 1621 T    1620 1622    0 1621
 1622 T    1621 1623    0 1622
 1623 C    1622 1624    0 1623
 1624 A    1623 1625 1636 1624
 1625 A    1624 1626 1635 1625
 1626 C    1625 1627 1634 1626
 1627 T    1626 1628 1633 1627
 1628 T    1627 1629    0 1628
 1629 C    1628 1630    0 1629
 1630 A    1629 1631    0 1630
 1631 A    1630 1632    0 1631
 1632 T    1631 1633    0 1632
 1633 G    1632 1634 1627 1633
 1634 G    1633 1635 1626 1634
 1635 T    1634 1636 1625 1635
 1636 T    1635 1637 1624 1636
 1637 T    1636 1638    0 1637
 1638 A    1637 1639    0 1638
 1639 A    1638 1640    0 1639
 1640 C    1639 1641    0 1640
 1641 A    1640 1642    0 1641
 1642 G    1641 1643 1617 1642
 1643 G    1642 1644 1616 1643
 1644 C    1643 1645 1615 1644
 1645 A    1644 1646 1614 1645
 1646 C    1645 1647 1613 1646
 1647 A    1646 1648 1612 1647
 1648 G    1647 1649    0 1648
 1649 G    1648 1650    0 1649
 1650 T    1649 1651 1609 1650
 1651 G    1650 1652 1608 1651
 1652 T    1651 1653 1607 1652
 1653 T    1652 1654 1606 1653
 1654 C    1653 1655    0 1654
 1655 T    1654 1656 1604 1655
 1656 T    1655 1657 1603 1656
 1657 A    1656 1658 1601 1657
 1658 C    1657 1659 2031 1658
 1659 T    1658 1660 2030 1659
 1660 G    1659 1661 2029 1660
 1661 A    1660 1662 2028 1661
 1662 G    1661 1663 2027 1662
 1663 T    1662 1664 2026 1663
 1664 C    1663 1665 2025 1664
 1665 T    1664 1666 2024 1665
 1666 A    1665 1667    0 1666
 1667 A    1666 1668    0 1667
 1668 C    1667 1669    0 1668
 1669 A    1668 1670    0 1669
 1670 A    1669 1671    0 1670
 1671 A    1670 1672    0 1671
 1672 A    1671 1673    0 1672
 1673 A    1672 1674    0 1673
 1674 G    1673 1675 1704 1674
 1675 T    1674 1676 1703 1675
 1676 T    1675 1677 1702 1676
 1677 T    1676 1678 1701 1677
 1678 C    1677 1679 1700 1678
 1679 T    1678 1680 1699 1679
 1680 G    1679 1681 1698 1680
 1681 C    1680 1682 1697 1681
 1682 C    1681 1683 1696 1682
 1683 T    1682 1684    0 1683
 1684 T    1683 1685    0 1684
 1685 T    1684 1686    0 1685
 1686 C    1685 1687    0 1686
 1687 C    1686 1688    0 1687
 1688 A    1687 1689    0 1688
 1689 A    1688 1690    0 1689
 1690 C    1689 1691    0 1690
 1691 A    1690 1692    0 1691
 1692 A    1691 1693    0 1692
 1693 T    1692 1694    0 1693
 1694 T    1693 1695    0 1694
 1695 T    1694 1696    0 1695
 1696 G    1695 1697 1682 1696
 1697 G    1696 1698 1681 1697
 1698 C    1697 1699 1680 1698
 1699 A    1698 1700 1679 1699
 1700 G    1699 1701 1678 1700
 1701 A    1700 1702 1677 1701
 1702 G    1701 1703 1676 1702
 1703 A    1702 1704 1675 1703
 1704 C    1703 1705 1674 1704
 1705 A    1704 1706    0 1705
 1706 T    1705 1707    0 1706
 1707 T    1706 1708 1852 1707
 1708 G    1707 1709 1851 1708
 1709 C    1708 1710 1850 1709
 1710 T    1709 1711 1846 1710
 1711 G    1710 1712 1845 1711
 1712 A    1711 1713 1844 1712
 1713 C    1712 1714 1843 1713
 1714 A    1713 1715 1842 1714
 1715 C    1714 1716 1841 1715
 1716 T    1715 1717 1840 1716
 1717 A    1716 1718    0 1717
 1718 C    1717 1719 1839 1718
 1719 T    1718 1720 1838 1719
 1720 G    1719 1721 1837 1720
 1721 A    1720 1722 1836 1721
 1722 T    1721 1723 1835 1722
 1723 G    1722 1724 1834 1723
 1724 C    1723 1725    0 1724
 1725 T    1724 1726 1743 1725
 1726 G    1725 1727 1742 1726
 1727 T    1726 1728 1741 1727
 1728 C    1727 1729 1740 1728
 1729 C    1728 1730    0 1729
 1730 G    1729 1731 1738 1730
 1731 T    1730 1732 1737 1731
 1732 G    1731 1733 1736 1732
 1733 A    1732 1734  414 1733
 1734 T    1733 1735  413 1734
 1735 C    1734 1736  412 1735
 1736 C    1735 1737 1732 1736
 1737 A    1736 1738 1731 1737
 1738 C    1737 1739 1730 1738
 1739 A    1738 1740    0 1739
 1740 G    1739 1741 1728 1740
 1741 A    1740 1742 1727 1741
 1742 C    1741 1743 1726 1742
 1743 A    1742 1744 1725 1743
 1744 C    1743 1745    0 1744
 1745 T    1744 1746    0 1745
 1746 T    1745 1747    0 1746
 1747 G    1746 1748    0 1747
 1748 A    1747 1749    0 1748
 1749 G    1748 1750    0 1749
 1750 A    1749 1751    0 1750
 1751 T    1750 1752    0 1751
 1752 T    1751 1753    0 1752
 1753 C    1752 1754    0 1753
 1754 T    1753 1755    0 1754
 1755 T    1754 1756 1786 1755
 1756 G    1755 1757 1785 1756
 1757 A    1756 1758 1784 1757
 1758 C    1757 1759 1783 1758
 1759 A    1758 1760 1782 1759
 1760 T    1759 1761 1781 1760
 1761 T    1760 1762    0 1761
 1762 A    1761 1763    0 1762
 1763 C    1762 1764 1780 1763
 1764 A    1763 1765 1779 1764
 1765 C    1764 1766 1778 1765
 1766 C    1765 1767 1777 1766
 1767 A    1766 1768 1776 1767
 1768 T    1767 1769    0 1768
 1769 G    1768 1770    0 1769
 1770 T    1769 1771    0 1770
 1771 T    1770 1772    0 1771
 1772 C    1771 1773    0 1772
 1773 T    1772 1774    0 1773
 1774 T    1773 1775    0 1774
 1775 T    1774 1776    0 1775
 1776 T    1775 1777 1767 1776
 1777 G    1776 1778 1766 1777
 1778 G    1777 1779 1765 1778
 1779 T    1778 1780 1764 1779
 1780 G    1779 1781 1763 1780
 1781 G    1780 1782 1760 1781
 1782 T    1781 1783 1759 1782
 1783 G    1782 1784 1758 1783
 1784 T    1783 1785 1757 1784
 1785 C    1784 1786 1756 1785
 1786 A    1785 1787 1755 1786
 1787 G    1786 1788 1798 1787
 1788 T    1787 1789 1797 1788
 1789 G    1788 1790 1796 1789
 1790 T    1789 1791 1795 1790
 1791 T    1790 1792    0 1791
 1792 A    1791 1793    0 1792
 1793 T    1792 1794    0 1793
 1794 A    1793 1795    0 1794
 1795 A    1794 1796 1790 1795
 1796 C    1795 1797 1789 1796
 1797 A    1796 1798 1788 1797
 1798 C    1797 1799 1787 1798
 1799 C    1798 1800    0 1799
 1800 A    1799 1801 1833 1800
 1801 G    1800 1802 1832 1801
 1802 G    1801 1803 1831 1802
 1803 A    1802 1804 1830 1803
 1804 A    1803 1805 1829 1804
 1805 C    1804 1806 1828 1805
 1806 A    1805 1807 1827 1806
 1807 A    1806 1808    0 1807
 1808 A    1807 1809    0 1808
 1809 T    1808 1810 1825 1809
 1810 A    1809 1811 1823 1810
 1811 C    1810 1812 1822 1811
 1812 T    1811 1813 1821 1812
 1813 T    1812 1814 1820 1813
 1814 C    1813 1815    0 1814
 1815 T    1814 1816    0 1815
 1816 A    1815 1817    0 1816
 1817 A    1816 1818    0 1817
 1818 C    1817 1819    0 1818
 1819 C    1818 1820    0 1819
 1820 A    1819 1821 1813 1820
 1821 G    1820 1822 1812 1821
 1822 G    1821 1823 1811 1822
 1823 T    1822 1824 1810 1823
 1824 T    1823 1825    0 1824
 1825 G    1824 1826 1809 1825
 1826 C    1825 1827    0 1826
 1827 T    1826 1828 1806 1827
 1828 G    1827 1829 1805 1828
 1829 T    1828 1830 1804 1829
 1830 T    1829 1831 1803 1830
 1831 C    1830 1832 1802 1831
 1832 T    1831 1833 1801 1832
 1833 T    1832 1834 1800 1833
 1834 T    1833 1835 1723 1834
 1835 A    1834 1836 1722 1835
 1836 T    1835 1837 1721 1836
 1837 C    1836 1838 1720 1837
 1838 A    1837 1839 1719 1838
 1839 G    1838 1840 1718 1839
 1840 G    1839 1841 1716 1840
 1841 G    1840 1842 1715 1841
 1842 T    1841 1843 1714 1842
 1843 G    1842 1844 1713 1843
 1844 T    1843 1845 1712 1844
 1845 T    1844 1846 1711 1845
 1846 A    1845 1847 1710 1846
 1847 A    1846 1848    0 1847
 1848 C    1847 1849    0 1848
 1849 T    1848 1850    0 1849
 1850 G    1849 1851 1709 1850
 1851 C    1850 1852 1708 1851
 1852 A    1851 1853 1707 1852
 1853 C    1852 1854    0 1853
 1854 A    1853 1855    0 1854
 1855 G    1854 1856    0 1855
 1856 A    1855 1857    0 1856
 1857 A    1856 1858 1959 1857
 1858 G    1857 1859 1958 1858
 1859 T    1858 1860 1957 1859
 1860 C    1859 1861 1956 1860
 1861 C    1860 1862 1955 1861
 1862 C    1861 1863 1954 1862
 1863 T    1862 1864 1953 1863
 1864 G    1863 1865 1952 1864
 1865 T    1864 1866 1951 1865
 1866 T    1865 1867 1950 1866
 1867 G    1866 1868    0 1867
 1868 C    1867 1869    0 1868
 1869 T    1868 1870    0 1869
 1870 A    1869 1871    0 1870
 1871 T    1870 1872    0 1871
 1872 T    1871 1873    0 1872
 1873 C    1872 1874    0 1873
 1874 A    1873 1875    0 1874
 1875 T    1874 1876    0 1875
 1876 G    1875 1877    0 1876
 1877 C    1876 1878    0 1877
 1878 A    1877 1879    0 1878
 1879 G    1878 1880    0 1879
 1880 A    1879 1881    0 1880
 1881 T    1880 1882    0 1881
 1882 C    1881 1883    0 1882
 1883 A    1882 1884    0 1883
 1884 A    1883 1885    0 1884
 1885 C    1884 1886    0 1885
 1886 T    1885 1887    0 1886
 1887 T    1886 1888    0 1887
 1888 A    1887 1889    0 1888
 1889 C    1888 1890    0 1889
 1890 T    1889 1891    0 1890
 1891 C    1890 1892    0 1891
 1892 C    1891 1893    0 1892
 1893 T    1892 1894    0 1893
 1894 A    1893 1895    0 1894
 1895 C    1894 1896 1943 1895
 1896 T    1895 1897 1942 1896
 1897 T    1896 1898 1941 1897
 1898 G    1897 1899 1940 1898
 1899 G    1898 1900 1938 1899
 1900 C    1899 1901 1937 1900
 1901 G    1900 1902 1936 1901
 1902 T    1901 1903 1935 1902
 1903 G    1902 1904 1934 1903
 1904 T    1903 1905 1933 1904
 1905 T    1904 1906 1932 1905
 1906 T    1905 1907 1931 1906
 1907 A    1906 1908    0 1907
 1908 T    1907 1909    0 1908
 1909 T    1908 1910    0 1909
 1910 C    1909 1911    0 1910
 1911 T    1910 1912    0 1911
 1912 A    1911 1913 1925 1912
 1913 C    1912 1914 1924 1913
 1914 A    1913 1915 1923 1914
 1915 G    1914 1916    0 1915
 1916 G    1915 1917    0 1916
 1917 T    1916 1918    0 1917
 1918 T    1917 1919    0 1918
 1919 C    1918 1920    0 1919
 1920 T    1919 1921    0 1920
 1921 A    1920 1922    0 1921
 1922 A    1921 1923    0 1922
 1923 T    1922 1924 1914 1923
 1924 G    1923 1925 1913 1924
 1925 T    1924 1926 1912 1925
 1926 T    1925 1927    0 1926
 1927 T    1926 1928    0 1927
 1928 T    1927 1929    0 1928
 1929 T    1928 1930    0 1929
 1930 C    1929 1931    0 1930
 1931 A    1930 1932 1906 1931
 1932 A    1931 1933 1905 1932
 1933 A    1932 1934 1904 1933
 1934 C    1933 1935 1903 1934
 1935 A    1934 1936 1902 1935
 1936 C    1935 1937 1901 1936
 1937 G    1936 1938 1900 1937
 1938 T    1937 1939 1899 1938
 1939 G    1938 1940    0 1939
 1940 C    1939 1941 1898 1940
 1941 A    1940 1942 1897 1941
 1942 G    1941 1943 1896 1942
 1943 G    1942 1944 1895 1943
 1944 C    1943 1945    0 1944
 1945 T    1944 1946    0 1945
 1946 G    1945 1947    0 1946
 1947 T    1946 1948    0 1947
 1948 T    1947 1949    0 1948
 1949 T    1948 1950    0 1949
 1950 A    1949 1951 1866 1950
 1951 A    1950 1952 1865 1951
 1952 T    1951 1953 1864 1952
 1953 A    1952 1954 1863 1953
 1954 G    1953 1955 1862 1954
 1955 G    1954 1956 1861 1955
 1956 G    1955 1957 1860 1956
 1957 G    1956 1958 1859 1957
 1958 C    1957 1959 1858 1958
 1959 T    1958 1960 1857 1959
 1960 G    1959 1961    0 1960
 1961 A    1960 1962    0 1961
 1962 A    1961 1963    0 1962
 1963 C    1962 1964    0 1963
 1964 A    1963 1965 1991 1964
 1965 T    1964 1966 1990 1965
 1966 G    1965 1967 1989 1966
 1967 T    1966 1968 1988 1967
 1968 C    1967 1969 1987 1968
 1969 A    1968 1970 1986 1969
 1970 A    1969 1971    0 1970
 1971 C    1970 1972 1985 1971
 1972 A    1971 1973    0 1972
 1973 A    1972 1974 1984 1973
 1974 C    1973 1975 1983 1974
 1975 T    1974 1976 1982 1975
 1976 C    1975 1977 1981 1976
 1977 A    1976 1978    0 1977
 1978 T    1977 1979    0 1978
 1979 A    1978 1980    0 1979
 1980 T    1979 1981    0 1980
 1981 G    1980 1982 1976 1981
 1982 A    1981 1983 1975 1982
 1983 G    1982 1984 1974 1983
 1984 T    1983 1985 1973 1984
 1985 G    1984 1986 1971 1985
 1986 T    1985 1987 1969 1986
 1987 G    1986 1988 1968 1987
 1988 A    1987 1989 1967 1988
 1989 C    1988 1990 1966 1989
 1990 A    1989 1991 1965 1990
 1991 T    1990 1992 1964 1991
 1992 A    1991 1993    0 1992
 1993 C    1992 1994    0 1993
 1994 C    1993 1995    0 1994
 1995 C    1994 1996    0 1995
 1996 A    1995 1997 2019 1996
 1997 T    1996 1998 2018 1997
 1998 T    1997 1999 2017 1998
 1999 G    1998 2000 2016 1999
 2000 G    1999 2001 2015 2000
 2001 T    2000 2002 2014 2001
 2002 G    2001 2003 2013 2002
 2003 C    2002 2004 2012 2003
 2004 A    2003 2005 2011 2004
 2005 G    2004 2006    0 2005
 2006 G    2005 2007    0 2006
 2007 T    2006 2008    0 2007
 2008 A    2007 2009    0 2008
 2009 T    2008 2010    0 2009
 2010 A    2009 2011    0 2010
 2011 T    2010 2012 2004 2011
 2012 G    2011 2013 2003 2012
 2013 C    2012 2014 2002 2013
 2014 G    2013 2015 2001 2014
 2015 C    2014 2016 2000 2015
 2016 T    2015 2017 1999 2016
 2017 A    2016 2018 1998 2017
 2018 G    2017 2019 1997 2018
 2019 T    2018 2020 1996 2019
 2020 T    2019 2021    0 2020
 2021 A    2020 2022    0 2021
 2022 T    2021 2023    0 2022
 2023 C    2022 2024    0 2023
 2024 A    2023 2025 1665 2024
 2025 G    2024 2026 1664 2025
 2026 A    2025 2027 1663 2026
 2027 C    2026 2028 1662 2027
 2028 T    2027 2029 1661 2028
 2029 C    2028 2030 1660 2029
 2030 A    2029 2031 1659 2030
 2031 G    2030 2032 1658 2031
 2032 A    2031 2033    0 2032
 2033 C    2032 2034    0 2033
 2034 T    2033 2035    0 2034
 2035 A    2034 2036    0 2035
 2036 A    2035 2037    0 2036
 2037 T    2036 2038    0 2037
 2038 T    2037 2039    0 2038
 2039 C    2038 2040    0 2039
 2040 T    2039 2041    0 2040
 2041 C    2040 2042    0 2041
 2042 C    2041 2043    0 2042
 2043 T    2042 2044    0 2043
 2044 C    2043 2045    0 2044
 2045 G    2044 2046  249 2045
 2046 G    2045 2047  248 2046
 2047 C    2046 2048  247 2047
 2048 G    2047 2049    0 2048
 2049 G    2048 2050  279 2049
 2050 G    2049 2051  278 2050
 2051 C    2050 2052  277 2051
 2052 A    2051 2053 2092 2052
 2053 C    2052 2054 2091 2053
 2054 G    2053 2055 2090 2054
 2055 T    2054 2056 2089 2055
 2056 A    2055 2057 2088 2056
 2057 G    2056 2058 2087 2057
 2058 T    2057 2059 2086 2058
 2059 G    2058 2060 2085 2059
 2060 T    2059 2061 2084 2060
 2061 A    2060 2062 2083 2061
 2062 G    2061 2063 2082 2062
 2063 C    2062 2064 2080 2063
 2064 T    2063 2065    0 2064
 2065 A    2064 2066 2079 2065
 2066 G    2065 2067 2078 2066
 2067 T    2066 2068 2077 2067
 2068 C    2067 2069    0 2068
 2069 A    2068 2070    0 2069
 2070 A    2069 2071    0 2070
 2071 T    2070 2072    0 2071
 2072 C    2071 2073    0 2072
 2073 C    2072 2074    0 2073
 2074 A    2073 2075    0 2074
 2075 T    2074 2076    0 2075
 2076 C    2075 2077    0 2076
 2077 A    2076 2078 2067 2077
 2078 T    2077 2079 2066 2078
 2079 T    2078 2080 2065 2079
 2080 G    2079 2081 2063 2080
 2081 C    2080 2082    0 2081
 2082 C    2081 2083 2062 2082
 2083 T    2082 2084 2061 2083
 2084 A    2083 2085 2060 2084
 2085 C    2084 2086 2059 2085
 2086 A    2085 2087 2058 2086
 2087 C    2086 2088 2057 2087
 2088 T    2087 2089 2056 2088
 2089 A    2088 2090 2055 2089
 2090 T    2089 2091 2054 2090
 2091 G    2090 2092 2053 2091
 2092 T    2091 2093 2052 2092
 2093 C    2092 2094    0 2093
 2094 A    2093 2095 2354 2094
 2095 C    2094 2096 2353 2095
 2096 T    2095 2097 2352 2096
 2097 T    2096 2098 2351 2097
 2098 G    2097 2099    0 2098
 2099 G    2098 2100 2350 2099
 2100 T    2099 2101 2349 2100
 2101 G    2100 2102 2348 2101
 2102 C    2101 2103 2347 2102
 2103 A    2102 2104 2346 2103
 2104 G    2103 2105 2345 2104
 2105 A    2104 2106 2344 2105
 2106 A    2105 2107 2343 2106
 2107 A    2106 2108    0 2107
 2108 A    2107 2109    0 2108
 2109 T    2108 2110 2340 2109
 2110 T    2109 2111 2339 2110
 2111 C    2110 2112 2338 2111
 2112 A    2111 2113 2131 2112
 2113 G    2112 2114 2130 2113
 2114 T    2113 2115 2129 2114
 2115 T    2114 2116 2128 2115
 2116 G    2115 2117 2127 2116
 2117 C    2116 2118    0 2117
 2118 T    2117 2119 2126 2118
 2119 T    2118 2120 2125 2119
 2120 A    2119 2121 2124 2120
 2121 C    2120 2122    0 2121
 2122 T    2121 2123    0 2122
 2123 C    2122 2124    0 2123
 2124 T    2123 2125 2120 2124
 2125 A    2124 2126 2119 2125
 2126 A    2125 2127 2118 2126
 2127 T    2126 2128 2116 2127
 2128 A    2127 2129 2115 2128
 2129 A    2128 2130 2114 2129
 2130 C    2129 2131 2113 2130
 2131 T    2130 2132 2112 2131
 2132 C    2131 2133    0 2132
 2133 T    2132 2134    0 2133
 2134 A    2133 2135 2274 2134
 2135 T    2134 2136 2273 2135
 2136 T    2135 2137 2272 2136
 2137 G    2136 2138 2271 2137
 2138 C    2137 2139 2270 2138
 2139 C    2138 2140 2269 2139
 2140 A    2139 2141 2268 2140
 2141 T    2140 2142 2267 2141
 2142 A    2141 2143 2266 2142
 2143 C    2142 2144    0 2143
 2144 C    2143 2145    0 2144
 2145 C    2144 2146    0 2145
 2146 A    2145 2147    0 2146
 2147 C    2146 2148    0 2147
 2148 A    2147 2149    0 2148
 2149 A    2148 2150    0 2149
 2150 A    2149 2151    0 2150
 2151 T    2150 2152    0 2151
 2152 T    2151 2153    0 2152
 2153 T    2152 2154    0 2153
 2154 T    2153 2155    0 2154
 2155 A    2154 2156    0 2155
 2156 C    2155 2157    0 2156
 2157 T    2156 2158    0 2157
 2158 A    2157 2159    0 2158
 2159 T    2158 2160 2243 2159
 2160 T    2159 2161 2242 2160
 2161 A    2160 2162 2241 2161
 2162 G    2161 2163 2240 2162
 2163 T    2162 2164 2239 2163
 2164 G    2163 2165 2235 2164
 2165 T    2164 2166 2234 2165
 2166 T    2165 2167 2233 2166
 2167 A    2166 2168 2232 2167
 2168 C    2167 2169 2231 2168
 2169 C    2168 2170 2230 2169
 2170 A    2169 2171 2229 2170
 2171 C    2170 2172 2228 2171
 2172 A    2171 2173 2227 2172
 2173 G    2172 2174 2226 2173
 2174 A    2173 2175 2225 2174
 2175 A    2174 2176    0 2175
 2176 A    2175 2177 2211 2176
 2177 T    2176 2178    0 2177
 2178 T    2177 2179 2210 2178
 2179 C    2178 2180 2209 2179
 2180 T    2179 2181 2208 2180
 2181 A    2180 2182 2207 2181
 2182 C    2181 2183 2206 2182
 2183 C    2182 2184    0 2183
 2184 A    2183 2185    0 2184
 2185 G    2184 2186 2203 2185
 2186 T    2185 2187 2202 2186
 2187 G    2186 2188 2201 2187
 2188 T    2187 2189 2200 2188
 2189 C    2188 2190 2199 2189
 2190 T    2189 2191 2198 2190
 2191 A    2190 2192    0 2191
 2192 T    2191 2193    0 2192
 2193 G    2192 2194    0 2193
 2194 A    2193 2195    0 2194
 2195 C    2194 2196    0 2195
 2196 C    2195 2197    0 2196
 2197 A    2196 2198    0 2197
 2198 A    2197 2199 2190 2198
 2199 G    2198 2200 2189 2199
 2200 A    2199 2201 2188 2200
 2201 C    2200 2202 2187 2201
 2202 A    2201 2203 2186 2202
 2203 T    2202 2204 2185 2203
 2204 C    2203 2205    0 2204
 2205 A    2204 2206    0 2205
 2206 G    2205 2207 2182 2206
 2207 T    2206 2208 2181 2207
 2208 A    2207 2209 2180 2208
 2209 G    2208 2210 2179 2209
 2210 A    2209 2211 2178 2210
 2211 T    2210 2212 2176 2211
 2212 T    2211 2213 2224 2212
 2213 G    2212 2214 2223 2213
 2214 T    2213 2215 2222 2214
 2215 A    2214 2216 2221 2215
 2216 C    2215 2217 2220 2216
 2217 A    2216 2218    0 2217
 2218 A    2217 2219    0 2218
 2219 T    2218 2220    0 2219
 2220 G    2219 2221 2216 2220
 2221 T    2220 2222 2215 2221
 2222 A    2221 2223 2214 2222
 2223 C    2222 2224 2213 2223
 2224 A    2223 2225 2212 2224
 2225 T    2224 2226 2174 2225
 2226 T    2225 2227 2173 2226
 2227 T    2226 2228 2172 2227
 2228 G    2227 2229 2171 2228
 2229 T    2228 2230 2170 2229
 2230 G    2229 2231 2169 2230
 2231 G    2230 2232 2168 2231
 2232 T    2231 2233 2167 2232
 2233 G    2232 2234 2166 2233
 2234 A    2233 2235 2165 2234
 2235 T    2234 2236 2164 2235
 2236 T    2235 2237    0 2236
 2237 C    2236 2238    0 2237
 2238 A    2237 2239    0 2238
 2239 A    2238 2240 2163 2239
 2240 C    2239 2241 2162 2240
 2241 T    2240 2242 2161 2241
 2242 G    2241 2243 2160 2242
 2243 A    2242 2244 2159 2243
 2244 A    2243 2245    0 2244
 2245 T    2244 2246 2264 2245
 2246 G    2245 2247 2263 2246
 2247 C    2246 2248 2262 2247
 2248 A    2247 2249 2261 2248
 2249 G    2248 2250 2260 2249
 2250 C    2249 2251 2259 2250
 2251 A    2250 2252 2258 2251
 2252 A    2251 2253 2257 2252
 2253 T    2252 2254    0 2253
 2254 C    2253 2255    0 2254
 2255 T    2254 2256    0 2255
 2256 T    2255 2257    0 2256
 2257 T    2256 2258 2252 2257
 2258 T    2257 2259 2251 2258
 2259 G    2258 2260 2250 2259
 2260 T    2259 2261 2249 2260
 2261 T    2260 2262 2248 2261
 2262 G    2261 2263 2247 2262
 2263 C    2262 2264 2246 2263
 2264 A    2263 2265 2245 2264
 2265 A    2264 2266    0 2265
 2266 T    2265 2267 2142 2266
 2267 A    2266 2268 2141 2267
 2268 T    2267 2269 2140 2268
 2269 G    2268 2270 2139 2269
 2270 G    2269 2271 2138 2270
 2271 C    2270 2272 2137 2271
 2272 A    2271 2273 2136 2272
 2273 G    2272 2274 2135 2273
 2274 T    2273 2275 2134 2274
 2275 T    2274 2276 2329 2275
 2276 T    2275 2277 2328 2276
 2277 T    2276 2278 2327 2277
 2278 T    2277 2279 2326 2278
 2279 G    2278 2280 2325 2279
 2280 T    2279 2281 2324 2280
 2281 A    2280 2282    0 2281
 2282 C    2281 2283    0 2282
 2283 A    2282 2284    0 2283
 2284 C    2283 2285    0 2284
 2285 A    2284 2286    0 2285
 2286 A    2285 2287  240 2286
 2287 T    2286 2288  239 2287
 2288 T    2287 2289  238 2288
 2289 A    2288 2290  237 2289
 2290 A    2289 2291    0 2290
 2291 A    2290 2292    0 2291
 2292 C    2291 2293    0 2292
 2293 C    2292 2294    0 2293
 2294 G    2293 2295  227 2294
 2295 T    2294 2296  226 2295
 2296 G    2295 2297  225 2296
 2297 C    2296 2298  224 2297
 2298 T    2297 2299  223 2298
 2299 T    2298 2300    0 2299
 2300 T    2299 2301  187 2300
 2301 A    2300 2302  186 2301
 2302 A    2301 2303  185 2302
 2303 C    2302 2304  184 2303
 2304 T    2303 2305  181 2304
 2305 G    2304 2306  180 2305
 2306 G    2305 2307  179 2306
 2307 A    2306 2308  178 2307
 2308 A    2307 2309  177 2308
 2309 T    2308 2310    0 2309
 2310 A    2309 2311    0 2310
 2311 G    2310 2312    0 2311
 2312 C    2311 2313    0 2312
 2313 T    2312 2314    0 2313
 2314 G    2313 2315    0 2314
 2315 T    2314 2316    0 2315
 2316 T    2315 2317    0 2316
 2317 G    2316 2318  165 2317
 2318 A    2317 2319  164 2318
 2319 A    2318 2320  163 2319
 2320 C    2319 2321  162 2320
 2321 A    2320 2322  161 2321
 2322 A    2321 2323  160 2322
 2323 G    2322 2324  159 2323
 2324 A    2323 2325 2280 2324
 2325 C    2324 2326 2279 2325
 2326 A    2325 2327 2278 2326
 2327 A    2326 2328 2277 2327
 2328 A    2327 2329 2276 2328
 2329 A    2328 2330 2275 2329
 2330 A    2329 2331    0 2330
 2331 C    2330 2332    0 2331
 2332 A    2331 2333    0 2332
 2333 C    2332 2334    0 2333
 2334 C    2333 2335    0 2334
 2335 C    2334 2336    0 2335
 2336 A    2335 2337    0 2336
 2337 A    2336 2338    0 2337
 2338 G    2337 2339 2111 2338
 2339 A    2338 2340 2110 2339
 2340 A    2339 2341 2109 2340
 2341 G    2340 2342    0 2341
 2342 T    2341 2343    0 2342
 2343 T    2342 2344 2106 2343
 2344 T    2343 2345 2105 2344
 2345 T    2344 2346 2104 2345
 2346 T    2345 2347 2103 2346
 2347 G    2346 2348 2102 2347
 2348 C    2347 2349 2101 2348
 2349 A    2348 2350 2100 2349
 2350 C    2349 2351 2099 2350
 2351 A    2350 2352 2097 2351
 2352 A    2351 2353 2096 2352
 2353 G    2352 2354 2095 2353
 2354 T    2353 2355 2094 2354
 2355 C    2354 2356    0 2355
 2356 A    2355 2357 2365 2356
 2357 A    2356 2358 2364 2357
 2358 A    2357 2359 2363 2358
 2359 C    2358 2360    0 2359
 2360 A    2359 2361    0 2360
 2361 A    2360 2362    0 2361
 2362 A    2361 2363    0 2362
 2363 T    2362 2364 2358 2363
 2364 T    2363 2365 2357 2364
 2365 T    2364 2366 2356 2365
 2366 A    2365 2367    0 2366
 2367 C    2366 2368    0 2367
 2368 A    2367 2369    0 2368
 2369 A    2368 2370  109 2369
 2370 A    2369 2371  108 2370
 2371 A    2370 2372  107 2371
 2372 C    2371 2373  106 2372
 2373 A    2372 2374 2397 2373
 2374 C    2373 2375 2396 2374
 2375 C    2374 2376 2395 2375
 2376 A    2375 2377 2394 2376
 2377 C    2376 2378 2393 2377
 2378 C    2377 2379 2392 2378
 2379 A    2378 2380 2391 2379
 2380 A    2379 2381 2390 2380
 2381 T    2380 2382    0 2381
 2382 T    2381 2383    0 2382
 2383 A    2382 2384   95 2383
 2384 A    2383 2385   94 2384
 2385 A    2384 2386   93 2385
 2386 G    2385 2387   92 2386
 2387 A    2386 2388   91 2387
 2388 T    2387 2389    0 2388
 2389 T    2388 2390    0 2389
 2390 T    2389 2391 2380 2390
 2391 T    2390 2392 2379 2391
 2392 G    2391 2393 2378 2392
 2393 G    2392 2394 2377 2393
 2394 T    2393 2395 2376 2394
 2395 G    2394 2396 2375 2395
 2396 G    2395 2397 2374 2396
 2397 T    2396 2398 2373 2397
 2398 T    2397 2399    0 2398
 2399 T    2398 2400    0 2399
 2400 T    2399 2401    0 2400
 2401 A    2400 2402    0 2401
 2402 A    2401 2403    0 2402
 2403 T    2402 2404    0 2403
 2404 T    2403 2405    0 2404
 2405 T    2404 2406    0 2405
 2406 T    2405 2407    0 2406
 2407 T    2406 2408    0 2407
 2408 C    2407 2409    0 2408
 2409 A    2408 2410    0 2409
 2410 C    2409 2411    0 2410
 2411 A    2410 2412    0 2411
 2412 A    2411 2413 2532 2412
 2413 A    2412 2414 2531 2413
 2414 T    2413 2415 2530 2414
 2415 A    2414 2416 2529 2415
 2416 T    2415 2417 2528 2416
 2417 T    2416 2418 2527 2417
 2418 A    2417 2419 2526 2418
 2419 C    2418 2420 2525 2419
 2420 C    2419 2421 2524 2420
 2421 A    2420 2422 2523 2421
 2422 G    2421 2423 2522 2422
 2423 A    2422 2424    0 2423
 2424 T    2423 2425    0 2424
 2425 C    2424 2426    0 2425
 2426 C    2425 2427 2491 2426
 2427 A    2426 2428 2490 2427
 2428 T    2427 2429 2489 2428
 2429 C    2428 2430 2488 2429
 2430 A    2429 2431    0 2430
 2431 A    2430 2432    0 2431
 2432 A    2431 2433    0 2432
 2433 A    2432 2434    0 2433
 2434 C    2433 2435    0 2434
 2435 C    2434 2436    0 2435
 2436 A    2435 2437    0 2436
 2437 A    2436 2438    0 2437
 2438 G    2437 2439 2486 2438
 2439 C    2438 2440 2485 2439
 2440 A    2439 2441 2484 2440
 2441 A    2440 2442 2483 2441
 2442 G    2441 2443 2482 2442
 2443 A    2442 2444    0 2443
 2444 G    2443 2445    0 2444
 2445 G    2444 2446 2480 2445
 2446 T    2445 2447 2479 2446
 2447 C    2446 2448 2478 2447
 2448 A    2447 2449 2477 2448
 2449 T    2448 2450 2476 2449
 2450 T    2449 2451 2475 2450
 2451 T    2450 2452 2474 2451
 2452 A    2451 2453    0 2452
 2453 T    2452 2454 2471 2453
 2454 T    2453 2455 2470 2454
 2455 G    2454 2456 2469 2455
 2456 A    2455 2457 2468 2456
 2457 A    2456 2458 2467 2457
 2458 G    2457 2459 2466 2458
 2459 A    2458 2460 2465 2459
 2460 T    2459 2461    0 2460
 2461 C    2460 2462    0 2461
 2462 T    2461 2463    0 2462
 2463 A    2462 2464    0 2463
 2464 C    2463 2465    0 2464
 2465 T    2464 2466 2459 2465
 2466 T    2465 2467 2458 2466
 2467 T    2466 2468 2457 2467
 2468 T    2467 2469 2456 2468
 2469 C    2468 2470 2455 2469
 2470 A    2469 2471 2454 2470
 2471 A    2470 2472 2453 2471
 2472 C    2471 2473    0 2472
 2473 A    2472 2474    0 2473
 2474 A    2473 2475 2451 2474
 2475 A    2474 2476 2450 2475
 2476 G    2475 2477 2449 2476
 2477 T    2476 2478 2448 2477
 2478 G    2477 2479 2447 2478
 2479 A    2478 2480 2446 2479
 2480 C    2479 2481 2445 2480
 2481 A    2480 2482    0 2481
 2482 C    2481 2483 2442 2482
 2483 T    2482 2484 2441 2483
 2484 T    2483 2485 2440 2484
 2485 G    2484 2486 2439 2485
 2486 C    2485 2487 2438 2486
 2487 A    2486 2488    0 2487
 2488 G    2487 2489 2429 2488
 2489 A    2488 2490 2428 2489
 2490 T    2489 2491 2427 2490
 2491 G    2490 2492 2426 2491
 2492 C    2491 2493    0 2492
 2493 T    2492 2494    0 2493
 2494 G    2493 2495 2521 2494
 2495 G    2494 2496 2520 2495
 2496 C    2495 2497 2519 2496
 2497 T    2496 2498    0 2497
 2498 T    2497 2499 2516 2498
 2499 C    2498 2500 2515 2499
 2500 A    2499 2501 2514 2500
 2501 T    2500 2502 2513 2501
 2502 C    2501 2503 2512 2502
 2503 A    2502 2504 2511 2503
 2504 A    2503 2505    0 2504
 2505 A    2504 2506    0 2505
 2506 C    2505 2507    0 2506
 2507 A    2506 2508    0 2507
 2508 A    2507 2509    0 2508
 2509 T    2508 2510    0 2509
 2510 A    2509 2511    0 2510
 2511 T    2510 2512 2503 2511
 2512 G    2511 2513 2502 2512
 2513 G    2512 2514 2501 2513
 2514 T    2513 2515 2500 2514
 2515 G    2514 2516 2499 2515
 2516 A    2515 2517 2498 2516
 2517 T    2516 2518    0 2517
 2518 T    2517 2519    0 2518
 2519 G    2518 2520 2496 2519
 2520 C    2519 2521 2495 2520
 2521 C    2520 2522 2494 2521
 2522 T    2521 2523 2422 2522
 2523 T    2522 2524 2421 2523
 2524 G    2523 2525 2420 2524
 2525 G    2524 2526 2419 2525
 2526 T    2525 2527 2418 2526
 2527 G    2526 2528 2417 2527
 2528 A    2527 2529 2416 2528
 2529 T    2528 2530 2415 2529
 2530 A    2529 2531 2414 2530
 2531 T    2530 2532 2413 2531
 2532 T    2531 2533 2412 2532
 2533 G    2532 2534   43 2533
 2534 C    2533 2535   42 2534
 2535 T    2534 2536   41 2535
 2536 G    2535 2537   40 2536
 2537 C    2536 2538   38 2537
 2538 T    2537 2539   37 2538
 2539 A    2538 2540   36 2539
 2540 G    2539 2541   35 2540
 2541 A    2540 2542   34 2541
 2542 G    2541 2543   33 2542
 2543 A    2542 2544   32 2543
 2544 C    2543 2545   31 2544
 2545 C    2544 2546    0 2545
 2546 T    2545 2547 2603 2546
 2547 C    2546 2548 2602 2547
 2548 A    2547 2549 2601 2548
 2549 T    2548 2550 2600 2549
 2550 T    2549 2551 2599 2550
 2551 T    2550 2552 2598 2551
 2552 G    2551 2553 2597 2552
 2553 T    2552 2554 2596 2553
 2554 G    2553 2555 2595 2554
 2555 C    2554 2556    0 2555
 2556 A    2555 2557    0 2556
 2557 C    2556 2558 2592 2557
 2558 A    2557 2559 2591 2558
 2559 A    2558 2560 2590 2559
 2560 A    2559 2561 2589 2560
 2561 A    2560 2562    0 2561
 2562 G    2561 2563    0 2562
 2563 T    2562 2564    0 2563
 2564 T    2563 2565    0 2564
 2565 T    2564 2566    0 2565
 2566 A    2565 2567 2580 2566
 2567 A    2566 2568 2579 2567
 2568 C    2567 2569 2578 2568
 2569 G    2568 2570 2577 2569
 2570 G    2569 2571 2576 2570
 2571 C    2570 2572    0 2571
 2572 C    2571 2573    0 2572
 2573 T    2572 2574    0 2573
 2574 T    2573 2575    0 2574
 2575 A    2574 2576    0 2575
 2576 C    2575 2577 2570 2576
 2577 T    2576 2578 2569 2577
 2578 G    2577 2579 2568 2578
 2579 T    2578 2580 2567 2579
 2580 T    2579 2581 2566 2580
 2581 T    2580 2582    0 2581
 2582 T    2581 2583    0 2582
 2583 G    2582 2584    0 2583
 2584 C    2583 2585    0 2584
 2585 C    2584 2586    0 2585
 2586 A    2585 2587    0 2586
 2587 C    2586 2588    0 2587
 2588 C    2587 2589    0 2588
 2589 T    2588 2590 2560 2589
 2590 T    2589 2591 2559 2590
 2591 T    2590 2592 2558 2591
 2592 G    2591 2593 2557 2592
 2593 C    2592 2594    0 2593
 2594 T    2593 2595    0 2594
 2595 C    2594 2596 2554 2595
 2596 A    2595 2597 2553 2596
 2597 C    2596 2598 2552 2597
 2598 A    2597 2599 2551 2598
 2599 G    2598 2600 2550 2599
 2600 A    2599 2601 2549 2600
 2601 T    2600 2602 2548 2601
 2602 G    2601 2603 2547 2602
 2603 A    2602 2604 2546 2603
 2604 A    2603 2605    0 2604
 2605 A    2604 2606    0 2605
 2606 T    2605 2607 2615 2606
 2607 G    2606 2608 2614 2607
 2608 A    2607 2609 2613 2608
 2609 T    2608 2610    0 2609
 2610 T    2609 2611    0 2610
 2611 G    2610 2612    0 2611
 2612 C    2611 2613    0 2612
 2613 T    2612 2614 2608 2613
 2614 C    2613 2615 2607 2614
 2615 A    2614 2616 2606 2615
 2616 A    2615 2617    0 2616
 2617 T    2616 2618    0 2617
 2618 A    2617 2619    0 2618
 2619 C    2618 2620    0 2619
 2620 A    2619 2621    0 2620
 2621 C    2620 2622    0 2621
 2622 T    2621 2623    0 2622
 2623 T    2622 2624    0 2623
 2624 C    2623 2625    0 2624
 2625 T    2624 2626    0 2625
 2626 G    2625 2627 2789 2626
 2627 C    2626 2628 2788 2627
 2628 A    2627 2629 2787 2628
 2629 C    2628 2630 2786 2629
 2630 T    2629 2631 2785 2630
 2631 G    2630 2632 2784 2631
 2632 T    2631 2633 2783 2632
 2633 T    2632 2634 2782 2633
 2634 A    2633 2635 2781 2634
 2635 G    2634 2636 2780 2635
 2636 C    2635 2637    0 2636
 2637 G    2636 2638 2662 2637
 2638 G    2637 2639 2661 2638
 2639 G    2638 2640 2660 2639
 2640 T    2639 2641 2659 2640
 2641 A    2640 2642    0 2641
 2642 C    2641 2643 2657 2642
 2643 A    2642 2644 2656 2643
 2644 A    2643 2645 2655 2644
 2645 T    2644 2646 2654 2645
 2646 C    2645 2647 2653 2646
 2647 A    2646 2648 2652 2647
 2648 C    2647 2649    0 2648
 2649 T    2648 2650 2741 2649
 2650 T    2649 2651 2740 2650
 2651 C    2650 2652 2739 2651
 2652 T    2651 2653 2647 2652
 2653 G    2652 2654 2646 2653
 2654 G    2653 2655 2645 2654
 2655 T    2654 2656 2644 2655
 2656 T    2655 2657 2643 2656
 2657 G    2656 2658 2642 2657
 2658 G    2657 2659    0 2658
 2659 A    2658 2660 2640 2659
 2660 C    2659 2661 2639 2660
 2661 C    2660 2662 2638 2661
 2662 T    2661 2663 2637 2662
 2663 T    2662 2664    0 2663
 2664 T    2663 2665 2682 2664
 2665 G    2664 2666 2681 2665
 2666 G    2665 2667 2680 2666
 2667 T    2666 2668 2679 2667
 2668 G    2667 2669 2678 2668
 2669 C    2668 2670 2677 2669
 2670 A    2669 2671 2676 2670
 2671 G    2670 2672 2675 2671
 2672 G    2671 2673    0 2672
 2673 T    2672 2674    0 2673
 2674 G    2673 2675    0 2674
 2675 C    2674 2676 2671 2675
 2676 T    2675 2677 2670 2676
 2677 G    2676 2678 2669 2677
 2678 C    2677 2679 2668 2678
 2679 A    2678 2680 2667 2679
 2680 T    2679 2681 2666 2680
 2681 T    2680 2682 2665 2681
 2682 A    2681 2683 2664 2682
 2683 C    2682 2684    0 2683
 2684 A    2683 2685    0 2684
 2685 A    2684 2686    0 2685
 2686 A    2685 2687    0 2686
 2687 T    2686 2688    0 2687
 2688 A    2687 2689    0 2688
 2689 C    2688 2690 2707 2689
 2690 C    2689 2691 2706 2690
 2691 A    2690 2692 2705 2691
 2692 T    2691 2693 2704 2692
 2693 T    2692 2694 2703 2693
 2694 T    2693 2695 2702 2694
 2695 G    2694 2696 2701 2695
 2696 C    2695 2697 2700 2696
 2697 T    2696 2698    0 2697
 2698 A    2697 2699    0 2698
 2699 T    2698 2700    0 2699
 2700 G    2699 2701 2696 2700
 2701 C    2700 2702 2695 2701
 2702 A    2701 2703 2694 2702
 2703 A    2702 2704 2693 2703
 2704 A    2703 2705 2692 2704
 2705 T    2704 2706 2691 2705
 2706 G    2705 2707 2690 2706
 2707 G    2706 2708 2689 2707
 2708 C    2707 2709    0 2708
 2709 T    2708 2710 2720 2709
 2710 T    2709 2711 2719 2710
 2711 A    2710 2712 2718 2711
 2712 T    2711 2713    0 2712
 2713 A    2712 2714    0 2713
 2714 G    2713 2715    0 2714
 2715 G    2714 2716    0 2715
 2716 T    2715 2717    0 2716
 2717 T    2716 2718    0 2717
 2718 T    2717 2719 2711 2718
 2719 A    2718 2720 2710 2719
 2720 A    2719 2721 2709 2720
 2721 T    2720 2722 2777 2721
 2722 G    2721 2723 2776 2722
 2723 G    2722 2724 2775 2723
 2724 T    2723 2725 2774 2724
 2725 A    2724 2726    0 2725
 2726 T    2725 2727    0 2726
 2727 T    2726 2728 2773 2727
 2728 G    2727 2729 2772 2728
 2729 G    2728 2730 2771 2729
 2730 A    2729 2731 2769 2730
 2731 G    2730 2732 2768 2731
 2732 T    2731 2733 2767 2732
 2733 T    2732 2734 2766 2733
 2734 A    2733 2735 2765 2734
 2735 C    2734 2736    0 2735
 2736 A    2735 2737    0 2736
 2737 C    2736 2738    0 2737
 2738 A    2737 2739    0 2738
 2739 G    2738 2740 2651 2739
 2740 A    2739 2741 2650 2740
 2741 A    2740 2742 2649 2741
 2742 T    2741 2743 2759 2742
 2743 G    2742 2744 2757 2743
 2744 T    2743 2745 2756 2744
 2745 T    2744 2746 2755 2745
 2746 C    2745 2747 2754 2746
 2747 T    2746 2748 2753 2747
 2748 C    2747 2749 2752 2748
 2749 T    2748 2750    0 2749
 2750 A    2749 2751    0 2750
 2751 T    2750 2752    0 2751
 2752 G    2751 2753 2748 2752
 2753 A    2752 2754 2747 2753
 2754 G    2753 2755 2746 2754
 2755 A    2754 2756 2745 2755
 2756 A    2755 2757 2744 2756
 2757 C    2756 2758 2743 2757
 2758 C    2757 2759    0 2758
 2759 A    2758 2760 2742 2759
 2760 A    2759 2761    0 2760
 2761 A    2760 2762    0 2761
 2762 A    2761 2763    0 2762
 2763 A    2762 2764    0 2763
 2764 T    2763 2765    0 2764
 2765 T    2764 2766 2734 2765
 2766 G    2765 2767 2733 2766
 2767 A    2766 2768 2732 2767
 2768 T    2767 2769 2731 2768
 2769 T    2768 2770 2730 2769
 2770 G    2769 2771    0 2770
 2771 C    2770 2772 2729 2771
 2772 C    2771 2773 2728 2772
 2773 A    2772 2774 2727 2773
 2774 A    2773 2775 2724 2774
 2775 C    2774 2776 2723 2775
 2776 C    2775 2777 2722 2776
 2777 A    2776 2778 2721 2777
 2778 A    2777 2779    0 2778
 2779 T    2778 2780    0 2779
 2780 T    2779 2781 2635 2780
 2781 T    2780 2782 2634 2781
 2782 A    2781 2783 2633 2782
 2783 A    2782 2784 2632 2783
 2784 T    2783 2785 2631 2784
 2785 A    2784 2786 2630 2785
 2786 G    2785 2787 2629 2786
 2787 T    2786 2788 2628 2787
 2788 G    2787 2789 2627 2788
 2789 C    2788 2790 2626 2789
 2790 T    2789 2791 1429 2790
 2791 A    2790 2792 1428 2791
 2792 T    2791 2793 1427 2792
 2793 T    2792 2794 1426 2793
 2794 G    2793 2795 1425 2794
 2795 G    2794 2796 1424 2795
 2796 C    2795 2797 1423 2796
 2797 A    2796 2798    0 2797
 2798 A    2797 2799    0 2798
 2799 A    2798 2800  477 2799
 2800 A    2799 2801  476 2800
 2801 T    2800 2802  475 2801
 2802 T    2801 2803  474 2802
 2803 C    2802 2804  473 2803
 2804 A    2803 2805    0 2804
 2805 A    2804 2806    0 2805
 2806 G    2805 2807  470 2806
 2807 A    2806 2808  469 2807
 2808 C    2807 2809  468 2808
 2809 T    2808 2810  467 2809
 2810 C    2809 2811  466 2810
 2811 A    2810 2812  465 2811
 2812 C    2811 2813  464 2812
 2813 T    2812 2814  463 2813
 2814 T    2813 2815  462 2814
 2815 T    2814 2816  461 2815
 2816 C    2815 2817  460 2816
 2817 T    2816 2818  459 2817
 2818 T    2817 2819  457 2818
 2819 C    2818 2820  456 2819
 2820 C    2819 2821  455 2820
 2821 A    2820 2822    0 2821
 2822 C    2821 2823    0 2822
 2823 A    2822 2824    0 2823
 2824 G    2823 2825    0 2824
 2825 C    2824 2826    0 2825
 2826 A    2825 2827    0 2826
 2827 A    2826 2828    0 2827
 2828 G    2827 2829    0 2828
 2829 T    2828 2830    0 2829
 2830 G    2829 2831 3098 2830
 2831 C    2830 2832 3097 2831
 2832 A    2831 2833 3096 2832
 2833 C    2832 2834    0 2833
 2834 T    2833 2835    0 2834
 2835 T    2834 2836 2846 2835
 2836 G    2835 2837 2845 2836
 2837 G    2836 2838 2844 2837
 2838 A    2837 2839    0 2838
 2839 A    2838 2840    0 2839
 2840 A    2839 2841 3567 2840
 2841 A    2840 2842 3566 2841
 2842 C    2841 2843 3565 2842
 2843 T    2842 2844 3564 2843
 2844 T    2843 2845 2837 2844
 2845 C    2844 2846 2836 2845
 2846 A    2845 2847 2835 2846
 2847 A    2846 2848    0 2847
 2848 G    2847 2849    0 2848
 2849 A    2848 2850    0 2849
 2850 T    2849 2851 2994 2850
 2851 G    2850 2852 2993 2851
 2852 T    2851 2853 2992 2852
 2853 G    2852 2854 2991 2853
 2854 G    2853 2855 2990 2854
 2855 T    2854 2856 2989 2855
 2856 C    2855 2857 2988 2856
 2857 A    2856 2858 2987 2857
 2858 A    2857 2859 2986 2858
 2859 C    2858 2860 2985 2859
 2860 C    2859 2861 2984 2860
 2861 A    2860 2862    0 2861
 2862 A    2861 2863    0 2862
 2863 A    2862 2864    0 2863
 2864 A    2863 2865    0 2864
 2865 T    2864 2866 2975 2865
 2866 G    2865 2867 2974 2866
 2867 C    2866 2868 2973 2867
 2868 A    2867 2869 2972 2868
 2869 C    2868 2870 2887 2869
 2870 A    2869 2871 2886 2870
 2871 A    2870 2872 2885 2871
 2872 G    2871 2873 2884 2872
 2873 C    2872 2874 2883 2873
 2874 T    2873 2875 2933 2874
 2875 T    2874 2876 2932 2875
 2876 T    2875 2877 2931 2876
 2877 A    2876 2878 2930 2877
 2878 A    2877 2879 2929 2878
 2879 A    2878 2880 2928 2879
 2880 C    2879 2881    0 2880
 2881 A    2880 2882 2927 2881
 2882 C    2881 2883 2926 2882
 2883 G    2882 2884 2873 2883
 2884 C    2883 2885 2872 2884
 2885 T    2884 2886 2871 2885
 2886 T    2885 2887 2870 2886
 2887 G    2886 2888 2869 2887
 2888 T    2887 2889    0 2888
 2889 T    2888 2890    0 2889
 2890 A    2889 2891 2920 2890
 2891 A    2890 2892 2919 2891
 2892 A    2891 2893 2918 2892
 2893 C    2892 2894    0 2893
 2894 A    2893 2895 3528 2894
 2895 A    2894 2896 3527 2895
 2896 C    2895 2897 3526 2896
 2897 T    2896 2898 3525 2897
 2898 T    2897 2899 2916 2898
 2899 A    2898 2900    0 2899
 2900 G    2899 2901 2915 2900
 2901 C    2900 2902 2914 2901
 2902 T    2901 2903    0 2902
 2903 C    2902 2904 2912 2903
 2904 C    2903 2905 2911 2904
 2905 A    2904 2906 2910 2905
 2906 A    2905 2907    0 2906
 2907 T    2906 2908    0 2907
 2908 T    2907 2909    0 2908
 2909 T    2908 2910    0 2909
 2910 T    2909 2911 2905 2910
 2911 G    2910 2912 2904 2911
 2912 G    2911 2913 2903 2912
 2913 T    2912 2914    0 2913
 2914 G    2913 2915 2901 2914
 2915 C    2914 2916 2900 2915
 2916 A    2915 2917 2898 2916
 2917 A    2916 2918    0 2917
 2918 T    2917 2919 2892 2918
 2919 T    2918 2920 2891 2919
 2920 T    2919 2921 2890 2920
 2921 C    2920 2922    0 2921
 2922 A    2921 2923    0 2922
 2923 A    2922 2924    0 2923
 2924 G    2923 2925    0 2924
 2925 T    2924 2926    0 2925
 2926 G    2925 2927 2882 2926
 2927 T    2926 2928 2881 2927
 2928 T    2927 2929 2879 2928
 2929 T    2928 2930 2878 2929
 2930 T    2929 2931 2877 2930
 2931 A    2930 2932 2876 2931
 2932 A    2931 2933 2875 2932
 2933 A    2932 2934 2874 2933
 2934 T    2933 2935    0 2934
 2935 G    2934 2936    0 2935
 2936 A    2935 2937    0 2936
 2937 T    2936 2938    0 2937
 2938 A    2937 2939    0 2938
 2939 T    2938 2940    0 2939
 2940 C    2939 2941    0 2940
 2941 C    2940 2942    0 2941
 2942 T    2941 2943 2971 2942
 2943 T    2942 2944 2970 2943
 2944 T    2943 2945 2969 2944
 2945 C    2944 2946 2968 2945
 2946 A    2945 2947 2967 2946
 2947 C    2946 2948    0 2947
 2948 G    2947 2949 2966 2948
 2949 T    2948 2950 2965 2949
 2950 C    2949 2951 2964 2950
 2951 T    2950 2952 2963 2951
 2952 T    2951 2953 2962 2952
 2953 G    2952 2954 2961 2953
 2954 A    2953 2955 2960 2954
 2955 C    2954 2956 2959 2955
 2956 A    2955 2957    0 2956
 2957 A    2956 2958    0 2957
 2958 A    2957 2959    0 2958
 2959 G    2958 2960 2955 2959
 2960 T    2959 2961 2954 2960
 2961 T    2960 2962 2953 2961
 2962 G    2961 2963 2952 2962
 2963 A    2962 2964 2951 2963
 2964 G    2963 2965 2950 2964
 2965 G    2964 2966 2949 2965
 2966 C    2965 2967 2948 2966
 2967 T    2966 2968 2946 2967
 2968 G    2967 2969 2945 2968
 2969 A    2968 2970 2944 2969
 2970 A    2969 2971 2943 2970
 2971 G    2970 2972 2942 2971
 2972 T    2971 2973 2868 2972
 2973 G    2972 2974 2867 2973
 2974 C    2973 2975 2866 2974
 2975 A    2974 2976 2865 2975
 2976 A    2975 2977    0 2976
 2977 A    2976 2978    0 2977
 2978 T    2977 2979 3037 2978
 2979 T    2978 2980 3036 2979
 2980 G    2979 2981 3035 2980
 2981 A    2980 2982 3034 2981
 2982 T    2981 2983 3033 2982
 2983 A    2982 2984    0 2983
 2984 G    2983 2985 2860 2984
 2985 G    2984 2986 2859 2985
 2986 T    2985 2987 2858 2986
 2987 T    2986 2988 2857 2987
 2988 G    2987 2989 2856 2988
 2989 A    2988 2990 2855 2989
 2990 T    2989 2991 2854 2990
 2991 C    2990 2992 2853 2991
 2992 A    2991 2993 2852 2992
 2993 C    2992 2994 2851 2993
 2994 A    2993 2995 2850 2994
 2995 G    2994 2996    0 2995
 2996 G    2995 2997 3013 2996
 2997 C    2996 2998 3012 2997
 2998 A    2997 2999 3011 2998
 2999 G    2998 3000 3010 2999
 3000 A    2999 3001 3009 3000
 3001 C    3000 3002 3008 3001
 3002 T    3001 3003 3007 3002
 3003 T    3002 3004    0 3003
 3004 C    3003 3005    0 3004
 3005 A    3004 3006    0 3005
 3006 A    3005 3007    0 3006
 3007 A    3006 3008 3002 3007
 3008 G    3007 3009 3001 3008
 3009 T    3008 3010 3000 3009
 3010 T    3009 3011 2999 3010
 3011 T    3010 3012 2998 3011
 3012 G    3011 3013 2997 3012
 3013 C    3012 3014 2996 3013
 3014 A    3013 3015    0 3014
 3015 G    3014 3016    0 3015
 3016 A    3015 3017    0 3016
 3017 C    3016 3018    0 3017
 3018 A    3017 3019    0 3018
 3019 T    3018 3020    0 3019
 3020 A    3019 3021    0 3020
 3021 T    3020 3022 3032 3021
 3022 G    3021 3023 3031 3022
 3023 T    3022 3024 3030 3023
 3024 G    3023 3025    0 3024
 3025 A    3024 3026    0 3025
 3026 C    3025 3027    0 3026
 3027 T    3026 3028    0 3027
 3028 C    3027 3029    0 3028
 3029 A    3028 3030    0 3029
 3030 A    3029 3031 3023 3030
 3031 C    3030 3032 3022 3031
 3032 A    3031 3033 3021 3032
 3033 A    3032 3034 2982 3033
 3034 T    3033 3035 2981 3034
 3035 T    3034 3036 2980 3035
 3036 A    3035 3037 2979 3036
 3037 A    3036 3038 2978 3037
 3038 T    3037 3039 3083 3038
 3039 T    3038 3040 3082 3039
 3040 A    3039 3041 3081 3040
 3041 G    3040 3042 3080 3041
 3042 A    3041 3043 3078 3042
 3043 G    3042 3044 3077 3043
 3044 C    3043 3045 3076 3044
 3045 T    3044 3046    0 3045
 3046 G    3045 3047 3074 3046
 3047 C    3046 3048 3073 3047
 3048 A    3047 3049 3072 3048
 3049 G    3048 3050 3070 3049
 3050 A    3049 3051 3069 3050
 3051 A    3050 3052    0 3051
 3052 A    3051 3053    0 3052
 3053 T    3052 3054    0 3053
 3054 C    3053 3055 3064 3054
 3055 A    3054 3056 3063 3055
 3056 G    3055 3057 3062 3056
 3057 A    3056 3058 3061 3057
 3058 G    3057 3059    0 3058
 3059 C    3058 3060    0 3059
 3060 T    3059 3061    0 3060
 3061 T    3060 3062 3057 3061
 3062 C    3061 3063 3056 3062
 3063 T    3062 3064 3055 3063
 3064 G    3063 3065 3054 3064
 3065 C    3064 3066    0 3065
 3066 T    3065 3067    0 3066
 3067 A    3066 3068    0 3067
 3068 A    3067 3069    0 3068
 3069 T    3068 3070 3050 3069
 3070 C    3069 3071 3049 3070
 3071 T    3070 3072    0 3071
 3072 T    3071 3073 3048 3072
 3073 G    3072 3074 3047 3073
 3074 C    3073 3075 3046 3074
 3075 T    3074 3076    0 3075
 3076 G    3075 3077 3044 3076
 3077 C    3076 3078 3043 3077
 3078 T    3077 3079 3042 3078
 3079 A    3078 3080    0 3079
 3080 C    3079 3081 3041 3080
 3081 T    3080 3082 3040 3081
 3082 A    3081 3083 3039 3082
 3083 A    3082 3084 3038 3083
 3084 A    3083 3085 3516 3084
 3085 A    3084 3086 3515 3085
 3086 T    3085 3087 3514 3086
 3087 G    3086 3088 3513 3087
 3088 T    3087 3089 3512 3088
 3089 C    3088 3090 3511 3089
 3090 A    3089 3091 3510 3090
 3091 G    3090 3092 3509 3091
 3092 A    3091 3093 3508 3092
 3093 G    3092 3094 3507 3093
 3094 T    3093 3095    0 3094
 3095 G    3094 3096 3506 3095
 3096 T    3095 3097 2832 3096
 3097 G    3096 3098 2831 3097
 3098 T    3097 3099 2830 3098
 3099 A    3098 3100 3501 3099
 3100 C    3099 3101 3500 3100
 3101 T    3100 3102 3499 3101
 3102 T    3101 3103    0 3102
 3103 G    3102 3104    0 3103
 3104 G    3103 3105    0 3104
 3105 A    3104 3106    0 3105
 3106 C    3105 3107    0 3106
 3107 A    3106 3108 3124 3107
 3108 A    3107 3109 3123 3108
 3109 T    3108 3110 3122 3109
 3110 C    3109 3111 3121 3110
 3111 A    3110 3112 3120 3111
 3112 A    3111 3113 3119 3112
 3113 A    3112 3114    0 3113
 3114 A    3113 3115    0 3114
 3115 A    3114 3116    0 3115
 3116 G    3115 3117    0 3116
 3117 A    3116 3118    0 3117
 3118 G    3117 3119    0 3118
 3119 T    3118 3120 3112 3119
 3120 T    3119 3121 3111 3120
 3121 G    3120 3122 3110 3121
 3122 A    3121 3123 3109 3122
 3123 T    3122 3124 3108 3123
 3124 T    3123 3125 3107 3124
 3125 T    3124 3126    0 3125
 3126 T    3125 3127 3162 3126
 3127 T    3126 3128 3161 3127
 3128 G    3127 3129 3160 3128
 3129 T    3128 3130    0 3129
 3130 G    3129 3131    0 3130
 3131 G    3130 3132    0 3131
 3132 A    3131 3133    0 3132
 3133 A    3132 3134 3155 3133
 3134 A    3133 3135 3154 3134
 3135 G    3134 3136 3153 3135
 3136 G    3135 3137 3152 3136
 3137 G    3136 3138 3151 3137
 3138 C    3137 3139 3150 3138
 3139 T    3138 3140 3148 3139
 3140 A    3139 3141 3147 3140
 3141 T    3140 3142    0 3141
 3142 C    3141 3143    0 3142
 3143 A    3142 3144    0 3143
 3144 T    3143 3145    0 3144
 3145 C    3144 3146    0 3145
 3146 T    3145 3147    0 3146
 3147 T    3146 3148 3140 3147
 3148 A    3147 3149 3139 3148
 3149 T    3148 3150    0 3149
 3150 G    3149 3151 3138 3150
 3151 T    3150 3152 3137 3151
 3152 C    3151 3153 3136 3152
 3153 C    3152 3154 3135 3153
 3154 T    3153 3155 3134 3154
 3155 T    3154 3156 3133 3155
 3156 C    3155 3157    0 3156
 3157 C    3156 3158    0 3157
 3158 C    3157 3159    0 3158
 3159 T    3158 3160    0 3159
 3160 C    3159 3161 3128 3160
 3161 A    3160 3162 3127 3161
 3162 G    3161 3163 3126 3162
 3163 T    3162 3164    0 3163
 3164 C    3163 3165    0 3164
 3165 A    3164 3166    0 3165
 3166 G    3165 3167 3179 3166
 3167 C    3166 3168 3178 3167
 3168 A    3167 3169 3177 3168
 3169 C    3168 3170 3176 3169
 3170 C    3169 3171 3175 3170
 3171 T    3170 3172    0 3171
 3172 C    3171 3173    0 3172
 3173 A    3172 3174    0 3173
 3174 T    3173 3175    0 3174
 3175 G    3174 3176 3170 3175
 3176 G    3175 3177 3169 3176
 3177 T    3176 3178 3168 3177
 3178 G    3177 3179 3167 3178
 3179 T    3178 3180 3166 3179
 3180 A    3179 3181    0 3180
 3181 G    3180 3182    0 3181
 3182 T    3181 3183    0 3182
 3183 C    3182 3184    0 3183
 3184 T    3183 3185 3216 3184
 3185 T    3184 3186 3215 3185
 3186 C    3185 3187 3214 3186
 3187 T    3186 3188 3213 3187
 3188 T    3187 3189 3212 3188
 3189 G    3188 3190 3209 3189
 3190 C    3189 3191 3208 3190
 3191 A    3190 3192 3207 3191
 3192 T    3191 3193    0 3192
 3193 G    3192 3194    0 3193
 3194 T    3193 3195    0 3194
 3195 G    3194 3196 3204 3195
 3196 A    3195 3197 3203 3196
 3197 C    3196 3198 3202 3197
 3198 T    3197 3199    0 3198
 3199 T    3198 3200    0 3199
 3200 A    3199 3201    0 3200
 3201 T    3200 3202    0 3201
 3202 G    3201 3203 3197 3202
 3203 T    3202 3204 3196 3203
 3204 C    3203 3205 3195 3204
 3205 C    3204 3206    0 3205
 3206 C    3205 3207    0 3206
 3207 T    3206 3208 3191 3207
 3208 G    3207 3209 3190 3208
 3209 C    3208 3210 3189 3209
 3210 A    3209 3211    0 3210
 3211 C    3210 3212    0 3211
 3212 A    3211 3213 3188 3212
 3213 A    3212 3214 3187 3213
 3214 G    3213 3215 3186 3214
 3215 A    3214 3216 3185 3215
 3216 A    3215 3217 3184 3216
 3217 A    3216 3218    0 3217
 3218 A    3217 3219    0 3218
 3219 G    3218 3220  400 3219
 3220 A    3219 3221  399 3220
 3221 A    3220 3222  398 3221
 3222 C    3221 3223    0 3222
 3223 T    3222 3224  396 3223
 3224 T    3223 3225  395 3224
 3225 C    3224 3226  394 3225
 3226 A    3225 3227  393 3226
 3227 C    3226 3228  392 3227
 3228 A    3227 3229  391 3228
 3229 A    3228 3230 3454 3229
 3230 C    3229 3231 3453 3230
 3231 T    3230 3232 3452 3231
 3232 G    3231 3233    0 3232
 3233 C    3232 3234 3450 3233
 3234 T    3233 3235 3449 3234
 3235 C    3234 3236 3448 3235
 3236 C    3235 3237 3447 3236
 3237 T    3236 3238 3298 3237
 3238 G    3237 3239 3297 3238
 3239 C    3238 3240 3296 3239
 3240 C    3239 3241 3295 3240
 3241 A    3240 3242 3294 3241
 3242 T    3241 3243 3293 3242
 3243 T    3242 3244 3292 3243
 3244 T    3243 3245 3291 3244
 3245 G    3244 3246 3290 3245
 3246 T    3245 3247    0 3246
 3247 C    3246 3248    0 3247
 3248 A    3247 3249    0 3248
 3249 T    3248 3250    0 3249
 3250 G    3249 3251 3271 3250
 3251 A    3250 3252 3270 3251
 3252 T    3251 3253    0 3252
 3253 G    3252 3254 3269 3253
 3254 G    3253 3255    0 3254
 3255 A    3254 3256    0 3255
 3256 A    3255 3257 3285 3256
 3257 A    3256 3258 3284 3257
 3258 A    3257 3259 3283 3258
 3259 G    3258 3260 3282 3259
 3260 C    3259 3261    0 3260
 3261 A    3260 3262 3281 3261
 3262 C    3261 3263 3280 3262
 3263 A    3262 3264 3279 3263
 3264 C    3263 3265 3278 3264
 3265 T    3264 3266 3277 3265
 3266 T    3265 3267 3276 3266
 3267 T    3266 3268 3275 3267
 3268 C    3267 3269 3274 3268
 3269 C    3268 3270 3253 3269
 3270 T    3269 3271 3251 3270
 3271 C    3270 3272 3250 3271
 3272 G    3271 3273    0 3272
 3273 T    3272 3274    0 3273
 3274 G    3273 3275 3268 3274
 3275 A    3274 3276 3267 3275
 3276 A    3275 3277 3266 3276
 3277 G    3276 3278 3265 3277
 3278 G    3277 3279 3264 3278
 3279 T    3278 3280 3263 3279
 3280 G    3279 3281 3262 3280
 3281 T    3280 3282 3261 3281
 3282 C    3281 3283 3259 3282
 3283 T    3282 3284 3258 3283
 3284 T    3283 3285 3257 3284
 3285 T    3284 3286 3256 3285
 3286 G    3285 3287    0 3286
 3287 T    3286 3288    0 3287
 3288 T    3287 3289    0 3288
 3289 T    3288 3290    0 3289
 3290 C    3289 3291 3245 3290
 3291 A    3290 3292 3244 3291
 3292 A    3291 3293 3243 3292
 3293 A    3292 3294 3242 3293
 3294 T    3293 3295 3241 3294
 3295 G    3294 3296 3240 3295
 3296 G    3295 3297 3239 3296
 3297 C    3296 3298 3238 3297
 3298 A    3297 3299 3237 3298
 3299 C    3298 3300    0 3299
 3300 A    3299 3301    0 3300
 3301 C    3300 3302    0 3301
 3302 A    3301 3303    0 3302
 3303 C    3302 3304    0 3303
 3304 T    3303 3305 3336 3304
 3305 G    3304 3306 3335 3305
 3306 G    3305 3307 3334 3306
 3307 T    3306 3308 3333 3307
 3308 T    3307 3309 3332 3308
 3309 T    3308 3310 3331 3309
 3310 G    3309 3311 3330 3310
 3311 T    3310 3312 3329 3311
 3312 A    3311 3313 3328 3312
 3313 A    3312 3314 3327 3313
 3314 C    3313 3315    0 3314
 3315 A    3314 3316    0 3315
 3316 C    3315 3317 3423 3316
 3317 A    3316 3318 3422 3317
 3318 A    3317 3319 3421 3318
 3319 A    3318 3320    0 3319
 3320 G    3319 3321    0 3320
 3321 G    3320 3322    0 3321
 3322 A    3321 3323    0 3322
 3323 A    3322 3324    0 3323
 3324 T    3323 3325    0 3324
 3325 T    3324 3326    0 3325
 3326 T    3325 3327    0 3326
 3327 T    3326 3328 3313 3327
 3328 T    3327 3329 3312 3328
 3329 A    3328 3330 3311 3329
 3330 T    3329 3331 3310 3330
 3331 G    3330 3332 3309 3331
 3332 A    3331 3333 3308 3332
 3333 A    3332 3334 3307 3333
 3334 C    3333 3335 3306 3334
 3335 C    3334 3336 3305 3335
 3336 A    3335 3337 3304 3336
 3337 C    3336 3338    0 3337
 3338 A    3337 3339    0 3338
 3339 A    3338 3340    0 3339
 3340 A    3339 3341    0 3340
 3341 T    3340 3342    0 3341
 3342 C    3341 3343    0 3342
 3343 A    3342 3344    0 3343
 3344 T    3343 3345    0 3344
 3345 T    3344 3346    0 3345
 3346 A    3345 3347    0 3346
 3347 C    3346 3348    0 3347
 3348 T    3347 3349    0 3348
 3349 A    3348 3350    0 3349
 3350 C    3349 3351 3370 3350
 3351 A    3350 3352 3369 3351
 3352 G    3351 3353 3368 3352
 3353 A    3352 3354 3367 3353
 3354 C    3353 3355 3366 3354
 3355 A    3354 3356 3365 3355
 3356 A    3355 3357    0 3356
 3357 C    3356 3358 3364 3357
 3358 A    3357 3359 3363 3358
 3359 C    3358 3360    0 3359
 3360 A    3359 3361    0 3360
 3361 T    3360 3362    0 3361
 3362 T    3361 3363    0 3362
 3363 T    3362 3364 3358 3363
 3364 G    3363 3365 3357 3364
 3365 T    3364 3366 3355 3365
 3366 G    3365 3367 3354 3366
 3367 T    3366 3368 3353 3367
 3368 C    3367 3369 3352 3368
 3369 T    3368 3370 3351 3369
 3370 G    3369 3371 3350 3370
 3371 G    3370 3372    0 3371
 3372 T    3371 3373    0 3372
 3373 A    3372 3374 3411 3373
 3374 A    3373 3375 3410 3374
 3375 C    3374 3376 3409 3375
 3376 T    3375 3377 3408 3376
 3377 G    3376 3378 3407 3377
 3378 T    3377 3379 3406 3378
 3379 G    3378 3380 3405 3379
 3380 A    3379 3381    0 3380
 3381 T    3380 3382 3403 3381
 3382 G    3381 3383 3402 3382
 3383 T    3382 3384 3401 3383
 3384 T    3383 3385 3400 3384
 3385 G    3384 3386 3399 3385
 3386 T    3385 3387 3397 3386
 3387 A    3386 3388 3396 3387
 3388 A    3387 3389 3395 3388
 3389 T    3388 3390 3394 3389
 3390 A    3389 3391 3420 3390
 3391 G    3390 3392 3419 3391
 3392 G    3391 3393 3418 3392
 3393 A    3392 3394    0 3393
 3394 A    3393 3395 3389 3394
 3395 T    3394 3396 3388 3395
 3396 T    3395 3397 3387 3396
 3397 G    3396 3398 3386 3397
 3398 T    3397 3399    0 3398
 3399 C    3398 3400 3385 3399
 3400 A    3399 3401 3384 3400
 3401 A    3400 3402 3383 3401
 3402 C    3401 3403 3382 3402
 3403 A    3402 3404 3381 3403
 3404 A    3403 3405    0 3404
 3405 C    3404 3406 3379 3405
 3406 A    3405 3407 3378 3406
 3407 C    3406 3408 3377 3407
 3408 A    3407 3409 3376 3408
 3409 G    3408 3410 3375 3409
 3410 T    3409 3411 3374 3410
 3411 T    3410 3412 3373 3411
 3412 T    3411 3413    0 3412
 3413 A    3412 3414    0 3413
 3414 T    3413 3415    0 3414
 3415 G    3414 3416    0 3415
 3416 A    3415 3417    0 3416
 3417 T    3416 3418    0 3417
 3418 C    3417 3419 3392 3418
 3419 C    3418 3420 3391 3419
 3420 T    3419 3421 3390 3420
 3421 T    3420 3422 3318 3421
 3422 T    3421 3423 3317 3422
 3423 G    3422 3424 3316 3423
 3424 C    3423 3425    0 3424
 3425 A    3424 3426    0 3425
 3426 A    3425 3427    0 3426
 3427 C    3426 3428    0 3427
 3428 C    3427 3429    0 3428
 3429 T    3428 3430 3445 3429
 3430 G    3429 3431 3444 3430
 3431 A    3430 3432 3443 3431
 3432 A    3431 3433 3442 3432
 3433 T    3432 3434 3441 3433
 3434 T    3433 3435  295 3434
 3435 A    3434 3436  294 3435
 3436 G    3435 3437  293 3436
 3437 A    3436 3438  292 3437
 3438 C    3437 3439  291 3438
 3439 T    3438 3440  290 3439
 3440 C    3439 3441    0 3440
 3441 A    3440 3442 3433 3441
 3442 T    3441 3443 3432 3442
 3443 T    3442 3444 3431 3443
 3444 C    3443 3445 3430 3444
 3445 A    3444 3446 3429 3445
 3446 A    3445 3447    0 3446
 3447 G    3446 3448 3236 3447
 3448 G    3447 3449 3235 3448
 3449 A    3448 3450 3234 3449
 3450 G    3449 3451 3233 3450
 3451 G    3450 3452    0 3451
 3452 A    3451 3453 3231 3452
 3453 G    3452 3454 3230 3453
 3454 T    3453 3455 3229 3454
 3455 T    3454 3456    0 3455
 3456 A    3455 3457  275 3456
 3457 G    3456 3458  274 3457
 3458 A    3457 3459  273 3458
 3459 T    3458 3460  272 3459
 3460 A    3459 3461  271 3460
 3461 A    3460 3462  270 3461
 3462 A    3461 3463  269 3462
 3463 T    3462 3464    0 3463
 3464 A    3463 3465    0 3464
 3465 T    3464 3466    0 3465
 3466 T    3465 3467    0 3466
 3467 T    3466 3468    0 3467
 3468 T    3467 3469    0 3468
 3469 A    3468 3470    0 3469
 3470 A    3469 3471    0 3470
 3471 G    3470 3472 3497 3471
 3472 A    3471 3473 3496 3472
 3473 A    3472 3474 3495 3473
 3474 T    3473 3475 3494 3474
 3475 C    3474 3476 3493 3475
 3476 A    3475 3477 3492 3476
 3477 T    3476 3478    0 3477
 3478 A    3477 3479 3491 3478
 3479 C    3478 3480 3490 3479
 3480 A    3479 3481 3489 3480
 3481 T    3480 3482 3488 3481
 3482 C    3481 3483 3487 3482
 3483 A    3482 3484    0 3483
 3484 C    3483 3485    0 3484
 3485 C    3484 3486    0 3485
 3486 A    3485 3487    0 3486
 3487 G    3486 3488 3482 3487
 3488 A    3487 3489 3481 3488
 3489 T    3488 3490 3480 3489
 3490 G    3489 3491 3479 3490
 3491 T    3490 3492 3478 3491
 3492 T    3491 3493 3476 3492
 3493 G    3492 3494 3475 3493
 3494 A    3493 3495 3474 3494
 3495 T    3494 3496 3473 3495
 3496 T    3495 3497 3472 3496
 3497 T    3496 3498 3471 3497
 3498 A    3497 3499    0 3498
 3499 G    3498 3500 3101 3499
 3500 G    3499 3501 3100 3500
 3501 T    3500 3502 3099 3501
 3502 G    3501 3503    0 3502
 3503 A    3502 3504    0 3503
 3504 C    3503 3505    0 3504
 3505 A    3504 3506    0 3505
 3506 T    3505 3507 3095 3506
 3507 C    3506 3508 3093 3507
 3508 T    3507 3509 3092 3508
 3509 C    3508 3510 3091 3509
 3510 T    3509 3511 3090 3510
 3511 G    3510 3512 3089 3511
 3512 G    3511 3513 3088 3512
 3513 C    3512 3514 3087 3513
 3514 A    3513 3515 3086 3514
 3515 T    3514 3516 3085 3515
 3516 T    3515 3517 3084 3516
 3517 A    3516 3518    0 3517
 3518 A    3517 3519    0 3518
 3519 T    3518 3520    0 3519
 3520 G    3519 3521    0 3520
 3521 C    3520 3522    0 3521
 3522 T    3521 3523    0 3522
 3523 T    3522 3524    0 3523
 3524 C    3523 3525    0 3524
 3525 A    3524 3526 2897 3525
 3526 G    3525 3527 2896 3526
 3527 T    3526 3528 2895 3527
 3528 T    3527 3529 2894 3528
 3529 G    3528 3530    0 3529
 3530 T    3529 3531    0 3530
 3531 A    3530 3532    0 3531
 3532 A    3531 3533    0 3532
 3533 A    3532 3534    0 3533
 3534 C    3533 3535    0 3534
 3535 A    3534 3536    0 3535
 3536 T    3535 3537 3546 3536
 3537 T    3536 3538 3545 3537
 3538 C    3537 3539 3544 3538
 3539 A    3538 3540    0 3539
 3540 A    3539 3541    0 3540
 3541 A    3540 3542    0 3541
 3542 A    3541 3543    0 3542
 3543 A    3542 3544    0 3543
 3544 G    3543 3545 3538 3544
 3545 A    3544 3546 3537 3545
 3546 A    3545 3547 3536 3546
 3547 A    3546 3548    0 3547
 3548 T    3547 3549    0 3548
 3549 T    3548 3550    0 3549
 3550 G    3549 3551    0 3550
 3551 A    3550 3552    0 3551
 3552 C    3551 3553    0 3552
 3553 C    3552 3554    0 3553
 3554 G    3553 3555    0 3554
 3555 C    3554 3556    0 3555
 3556 C    3555 3557    0 3556
 3557 T    3556 3558    0 3557
 3558 C    3557 3559    0 3558
 3559 A    3558 3560    0 3559
 3560 A    3559 3561    0 3560
 3561 T    3560 3562    0 3561
 3562 G    3561 3563    0 3562
 3563 A    3562 3564    0 3563
 3564 G    3563 3565 2843 3564
 3565 G    3564 3566 2842 3565
 3566 T    3565 3567 2841 3566
 3567 T    3566 3568 2840 3567
 3568 G    3567 3569    0 3568
 3569 C    3568 3570    0 3569
 3570 C    3569 3571    0 3570
 3571 A    3570 3572    0 3571
 3572 A    3571 3573    0 3572
 3573 G    3572 3574    0 3573
 3574 A    3573 3575    0 3574
 3575 A    3574 3576    0 3575
 3576 T    3575 3577 3585 3576
 3577 T    3576 3578 3584 3577
 3578 T    3577 3579 3583 3578
 3579 A    3578 3580    0 3579
 3580 A    3579 3581    0 3580
 3581 A    3580 3582    0 3581
 3582 T    3581 3583    0 3582
 3583 G    3582 3584 3578 3583
 3584 A    3583 3585 3577 3584
 3585 A    3584 3586 3576 3585
 3586 T    3585 3587    0 3586
 3587 C    3586 3588    0 3587
 3588 T    3587 3589 3776 3588
 3589 C    3588 3590 3775 3589
 3590 T    3589 3591 3773 3590
 3591 C    3590 3592 3772 3591
 3592 A    3591 3593 3771 3592
 3593 T    3592 3594 3770 3593
 3594 C    3593 3595 3769 3594
 3595 G    3594 3596 3768 3595
 3596 A    3595 3597 3767 3596
 3597 T    3596 3598 3765 3597
 3598 C    3597 3599    0 3598
 3599 T    3598 3600 3612 3599
 3600 C    3599 3601 3611 3600
 3601 C    3600 3602 3610 3601
 3602 A    3601 3603 3609 3602
 3603 A    3602 3604 3608 3603
 3604 G    3603 3605    0 3604
 3605 A    3604 3606    0 3605
 3606 A    3605 3607    0 3606
 3607 C    3606 3608    0 3607
 3608 T    3607 3609 3603 3608
 3609 T    3608 3610 3602 3609
 3610 G    3609 3611 3601 3610
 3611 G    3610 3612 3600 3611
 3612 A    3611 3613 3599 3612
 3613 A    3612 3614    0 3613
 3614 A    3613 3615    0 3614
 3615 G    3614 3616 3629 3615
 3616 T    3615 3617 3628 3616
 3617 A    3616 3618 3627 3617
 3618 T    3617 3619 3626 3618
 3619 G    3618 3620 3625 3619
 3620 A    3619 3621    0 3620
 3621 G    3620 3622    0 3621
 3622 C    3621 3623    0 3622
 3623 A    3622 3624    0 3623
 3624 G    3623 3625    0 3624
 3625 T    3624 3626 3619 3625
 3626 A    3625 3627 3618 3626
 3627 T    3626 3628 3617 3627
 3628 A    3627 3629 3616 3628
 3629 T    3628 3630 3615 3629
 3630 A    3629 3631   20 3630
 3631 A    3630 3632   19 3631
 3632 A    3631 3633   18 3632
 3633 A    3632 3634    0 3633
 3634 T    3633 3635 3654 3634
 3635 G    3634 3636 3653 3635
 3636 G    3635 3637 3652 3636
 3637 C    3636 3638 3651 3637
 3638 C    3637 3639 3650 3638
 3639 A    3638 3640 3649 3639
 3640 T    3639 3641    0 3640
 3641 G    3640 3642    0 3641
 3642 G    3641 3643    0 3642
 3643 T    3642 3644    0 3643
 3644 A    3643 3645    0 3644
 3645 C    3644 3646    0 3645
 3646 A    3645 3647    0 3646
 3647 T    3646 3648    0 3647
 3648 T    3647 3649    0 3648
 3649 T    3648 3650 3639 3649
 3650 G    3649 3651 3638 3650
 3651 G    3650 3652 3637 3651
 3652 C    3651 3653 3636 3652
 3653 T    3652 3654 3635 3653
 3654 A    3653 3655 3634 3654
 3655 G    3654 3656 3714 3655
 3656 G    3655 3657 3713 3656
 3657 T    3656 3658 3712 3657
 3658 T    3657 3659 3711 3658
 3659 T    3658 3660    0 3659
 3660 T    3659 3661 3709 3660
 3661 A    3660 3662 3708 3661
 3662 T    3661 3663 3707 3662
 3663 A    3662 3664 3706 3663
 3664 G    3663 3665 3705 3664
 3665 C    3664 3666 3704 3665
 3666 T    3665 3667    0 3666
 3667 G    3666 3668 3701 3667
 3668 G    3667 3669 3700 3668
 3669 C    3668 3670 3699 3669
 3670 T    3669 3671    0 3670
 3671 T    3670 3672 3697 3671
 3672 G    3671 3673 3696 3672
 3673 A    3672 3674 3695 3673
 3674 T    3673 3675 3694 3674
 3675 T    3674 3676 3693 3675
 3676 G    3675 3677 3692 3676
 3677 C    3676 3678 3688 3677
 3678 C    3677 3679 3687 3678
 3679 A    3678 3680 3686 3679
 3680 T    3679 3681 3685 3680
 3681 A    3680 3682    0 3681
 3682 G    3681 3683    0 3682
 3683 T    3682 3684    0 3683
 3684 A    3683 3685    0 3684
 3685 A    3684 3686 3680 3685
 3686 T    3685 3687 3679 3686
 3687 G    3686 3688 3678 3687
 3688 G    3687 3689 3677 3688
 3689 T    3688 3690    0 3689
 3690 G    3689 3691    0 3690
 3691 A    3690 3692    0 3691
 3692 C    3691 3693 3676 3692
 3693 A    3692 3694 3675 3693
 3694 A    3693 3695 3674 3694
 3695 T    3694 3696 3673 3695
 3696 T    3695 3697 3672 3696
 3697 A    3696 3698 3671 3697
 3698 T    3697 3699    0 3698
 3699 G    3698 3700 3669 3699
 3700 C    3699 3701 3668 3700
 3701 T    3700 3702 3667 3701
 3702 T    3701 3703    0 3702
 3703 T    3702 3704    0 3703
 3704 G    3703 3705 3665 3704
 3705 C    3704 3706 3664 3705
 3706 T    3705 3707 3663 3706
 3707 G    3706 3708 3662 3707
 3708 T    3707 3709 3661 3708
 3709 A    3708 3710 3660 3709
 3710 T    3709 3711    0 3710
 3711 G    3710 3712 3658 3711
 3712 A    3711 3713 3657 3712
 3713 C    3712 3714 3656 3713
 3714 C    3713 3715 3655 3714
 3715 A    3714 3716    0 3715
 3716 G    3715 3717 3766 3716
 3717 T    3716 3718 3764 3717
 3718 T    3717 3719 3763 3718
 3719 G    3718 3720 3762 3719
 3720 C    3719 3721 3761 3720
 3721 T    3720 3722    0 3721
 3722 G    3721 3723 3759 3722
 3723 T    3722 3724 3758 3723
 3724 A    3723 3725 3757 3724
 3725 G    3724 3726 3756 3725
 3726 T    3725 3727    0 3726
 3727 T    3726 3728    0 3727
 3728 G    3727 3729 3754 3728
 3729 T    3728 3730 3753 3729
 3730 C    3729 3731 3752 3730
 3731 T    3730 3732 3751 3731
 3732 C    3731 3733 3749 3732
 3733 A    3732 3734 3748 3733
 3734 A    3733 3735 3747 3734
 3735 G    3734 3736 3746 3735
 3736 G    3735 3737 3745 3736
 3737 G    3736 3738 3744 3737
 3738 C    3737 3739 3743 3738
 3739 T    3738 3740    0 3739
 3740 G    3739 3741    0 3740
 3741 T    3740 3742    0 3741
 3742 T    3741 3743    0 3742
 3743 G    3742 3744 3738 3743
 3744 T    3743 3745 3737 3744
 3745 T    3744 3746 3736 3745
 3746 C    3745 3747 3735 3746
 3747 T    3746 3748 3734 3747
 3748 T    3747 3749 3733 3748
 3749 G    3748 3750 3732 3749
 3750 T    3749 3751    0 3750
 3751 G    3750 3752 3731 3751
 3752 G    3751 3753 3730 3752
 3753 A    3752 3754 3729 3753
 3754 T    3753 3755 3728 3754
 3755 C    3754 3756    0 3755
 3756 C    3755 3757 3725 3756
 3757 T    3756 3758 3724 3757
 3758 G    3757 3759 3723 3758
 3759 C    3758 3760 3722 3759
 3760 T    3759 3761    0 3760
 3761 G    3760 3762 3720 3761
 3762 C    3761 3763 3719 3762
 3763 A    3762 3764 3718 3763
 3764 A    3763 3765 3717 3764
 3765 A    3764 3766 3597 3765
 3766 T    3765 3767 3716 3766
 3767 T    3766 3768 3596 3767
 3768 T    3767 3769 3595 3768
 3769 G    3768 3770 3594 3769
 3770 A    3769 3771 3593 3770
 3771 T    3770 3772 3592 3771
 3772 G    3771 3773 3591 3772
 3773 A    3772 3774 3590 3773
 3774 A    3773 3775    0 3774
 3775 G    3774 3776 3589 3775
 3776 A    3775 3777 3588 3776
 3777 C    3776 3778    0 3777
 3778 G    3777 3779 3804 3778
 3779 A    3778 3780 3803 3779
 3780 C    3779 3781 3802 3780
 3781 T    3780 3782 3801 3781
 3782 C    3781 3783 3800 3782
 3783 T    3782 3784 3796 3783
 3784 G    3783 3785 3795 3784
 3785 A    3784 3786 3794 3785
 3786 G    3785 3787 3793 3786
 3787 C    3786 3788 3792 3787
 3788 C    3787 3789    0 3788
 3789 A    3788 3790    0 3789
 3790 G    3789 3791    0 3790
 3791 T    3790 3792    0 3791
 3792 G    3791 3793 3787 3792
 3793 C    3792 3794 3786 3793
 3794 T    3793 3795 3785 3794
 3795 C    3794 3796 3784 3795
 3796 A    3795 3797 3783 3796
 3797 A    3796 3798    0 3797
 3798 A    3797 3799    0 3798
 3799 G    3798 3800    0 3799
 3800 G    3799 3801 3782 3800
 3801 A    3800 3802 3781 3801
 3802 G    3801 3803 3780 3802
 3803 T    3802 3804 3779 3803
 3804 C    3803 3805 3778 3804
 3805 A    3804 3806    0 3805
 3806 A    3805 3807    0 3806
 3807 A    3806 3808    0 3807
 3808 T    3807 3809    0 3808
 3809 T    3808 3810    0 3809
 3810 A    3809 3811    8 3810
 3811 C    3810 3812    7 3811
 3812 A    3811 3813    6 3812
 3813 T    3812 3814    0 3813
 3814 T    3813 3815    0 3814
 3815 A    3814 3816    0 3815
 3816 C    3815 3817    0 3816
 3817 A    3816 3818    4 3817
 3818 C    3817 3819    3 3818
 3819 A    3818 3820    2 3819
 3820 T    3819 3821    1 3820
 3821 A    3820 3822    0 3821
 3822 A    3821    0    0 3822
