# Supplementary material for: Genomic Analysis of Non-B Nucleic Acids Structures in SARS-CoV-2: Potential Key Roles for These Structures in Mutability, Translation, and Replication?
Source: Genes (Basel). 2023 Jan 6;14(1):157. doi: 10.3390/genes14010157 (PMC9859294; doi:10.3390/genes14010157)
Supplement: Supplementary file 1 [file genes-14-00157-s001.zip › Alpha_ProbKnot.ct]

 3813  Alpha
    1 A       0    2 3811    1
    2 T       1    3 3810    2
    3 G       2    4 3809    3
    4 T       3    5 3808    4
    5 T       4    6 3575    5
    6 T       5    7 3574    6
    7 G       6    8 3573    7
    8 T       7    9 3572    8
    9 T       8   10 3571    9
   10 T       9   11 3570   10
   11 T      10   12 3566   11
   12 T      11   13 3565   12
   13 C      12   14 3564   13
   14 T      13   15 3563   14
   15 T      14   16 3562   15
   16 G      15   17 3561   16
   17 T      16   18 3559   17
   18 T      17   19 3623   18
   19 T      18   20 3622   19
   20 T      19   21 3621   20
   21 A      20   22    0   21
   22 T      21   23    0   22
   23 T      22   24    0   23
   24 G      23   25    0   24
   25 C      24   26    0   25
   26 C      25   27    0   26
   27 A      26   28   39   27
   28 C      27   29   38   28
   29 T      28   30   37   29
   30 A      29   31   36   30
   31 G      30   32   35   31
   32 T      31   33 2534   32
   33 C      32   34 2533   33
   34 T      33   35 2532   34
   35 C      34   36   31   35
   36 T      35   37   30   36
   37 A      36   38   29   37
   38 G      37   39   28   38
   39 T      38   40   27   39
   40 C      39   41    0   40
   41 A      40   42   87   41
   42 G      41   43   86   42
   43 T      42   44   85   43
   44 G      43   45   84   44
   45 T      44   46   83   45
   46 G      45   47   82   46
   47 T      46   48   81   47
   48 T      47   49    0   48
   49 A      48   50    0   49
   50 A      49   51    0   50
   51 T      50   52    0   51
   52 C      51   53    0   52
   53 T      52   54    0   53
   54 T      53   55    0   54
   55 A      54   56    0   55
   56 C      55   57    0   56
   57 A      56   58    0   57
   58 A      57   59    0   58
   59 C      58   60    0   59
   60 C      59   61   79   60
   61 A      60   62   78   61
   62 G      61   63   77   62
   63 A      62   64    0   63
   64 A      63   65    0   64
   65 C      64   66    0   65
   66 T      65   67    0   66
   67 C      66   68    0   67
   68 A      67   69    0   68
   69 A      68   70    0   69
   70 T      69   71    0   70
   71 T      70   72    0   71
   72 A      71   73    0   72
   73 C      72   74    0   73
   74 C      73   75    0   74
   75 C      74   76    0   75
   76 C      75   77    0   76
   77 C      76   78   62   77
   78 T      77   79   61   78
   79 G      78   80   60   79
   80 C      79   81    0   80
   81 A      80   82   47   81
   82 T      81   83   46   82
   83 A      82   84   45   83
   84 C      83   85   44   84
   85 A      84   86   43   85
   86 C      85   87   42   86
   87 T      86   88   41   87
   88 A      87   89    0   88
   89 A      88   90    0   89
   90 T      89   91    0   90
   91 T      90   92 2378   91
   92 C      91   93 2377   92
   93 T      92   94 2376   93
   94 T      93   95 2375   94
   95 T      94   96 2374   95
   96 C      95   97    0   96
   97 A      96   98    0   97
   98 C      97   99    0   98
   99 A      98  100    0   99
  100 C      99  101    0  100
  101 G     100  102    0  101
  102 T     101  103    0  102
  103 G     102  104  115  103
  104 G     103  105  114  104
  105 T     104  106  113  105
  106 G     105  107  112  106
  107 T     106  108 2362  107
  108 T     107  109 2361  108
  109 T     108  110 2360  109
  110 A     109  111    0  110
  111 T     110  112    0  111
  112 T     111  113  106  112
  113 A     112  114  105  113
  114 C     113  115  104  114
  115 C     114  116  103  115
  116 C     115  117  131  116
  117 T     116  118  130  117
  118 G     117  119  129  118
  119 A     118  120  128  119
  120 C     119  121    0  120
  121 A     120  122  127  121
  122 A     121  123    0  122
  123 A     122  124    0  123
  124 G     123  125    0  124
  125 T     124  126    0  125
  126 T     125  127    0  126
  127 T     126  128  121  127
  128 T     127  129  119  128
  129 C     128  130  118  129
  130 A     129  131  117  130
  131 G     130  132  116  131
  132 A     131  133    0  132
  133 T     132  134  158  133
  134 C     133  135  157  134
  135 C     134  136  156  135
  136 T     135  137  155  136
  137 C     136  138    0  137
  138 A     137  139  153  138
  139 G     138  140  152  139
  140 T     139  141  151  140
  141 T     140  142  150  141
  142 T     141  143    0  142
  143 T     142  144    0  143
  144 A     143  145    0  144
  145 C     144  146    0  145
  146 A     145  147    0  146
  147 T     146  148    0  147
  148 T     147  149    0  148
  149 C     148  150    0  149
  150 A     149  151  141  150
  151 A     150  152  140  151
  152 C     151  153  139  152
  153 T     152  154  138  153
  154 C     153  155    0  154
  155 A     154  156  136  155
  156 G     155  157  135  156
  157 G     156  158  134  157
  158 A     157  159  133  158
  159 C     158  160    0  159
  160 T     159  161 3615  160
  161 T     160  162 3614  161
  162 G     161  163 3613  162
  163 T     162  164 3612  163
  164 T     163  165 3611  164
  165 C     164  166 3610  165
  166 T     165  167    0  166
  167 T     166  168    0  167
  168 A     167  169    0  168
  169 C     168  170    0  169
  170 C     169  171    0  170
  171 T     170  172 3538  171
  172 T     171  173 3537  172
  173 T     172  174 3536  173
  174 C     173  175 3535  174
  175 T     174  176 3534  175
  176 T     175  177 3533  176
  177 T     176  178 3532  177
  178 T     177  179 3531  178
  179 C     178  180    0  179
  180 C     179  181    0  180
  181 A     180  182 3528  181
  182 A     181  183 3527  182
  183 T     182  184 3526  183
  184 G     183  185 3525  184
  185 T     184  186 3524  185
  186 T     185  187 3523  186
  187 A     186  188    0  187
  188 C     187  189    0  188
  189 T     188  190  215  189
  190 T     189  191  214  190
  191 G     190  192  213  191
  192 G     191  193  212  192
  193 T     192  194  211  193
  194 T     193  195  210  194
  195 C     194  196  209  195
  196 C     195  197  208  196
  197 A     196  198  207  197
  198 T     197  199    0  198
  199 G     198  200    0  199
  200 C     199  201    0  200
  201 T     200  202    0  201
  202 A     201  203    0  202
  203 T     202  204    0  203
  204 C     203  205    0  204
  205 T     204  206    0  205
  206 C     205  207    0  206
  207 T     206  208  197  207
  208 G     207  209  196  208
  209 G     208  210  195  209
  210 G     209  211  194  210
  211 A     210  212  193  211
  212 C     211  213  192  212
  213 C     212  214  191  213
  214 A     213  215  190  214
  215 A     214  216  189  215
  216 T     215  217    0  216
  217 G     216  218    0  217
  218 G     217  219    0  218
  219 T     218  220    0  219
  220 A     219  221    0  220
  221 C     220  222    0  221
  222 T     221  223    0  222
  223 A     222  224    0  223
  224 A     223  225  240  224
  225 G     224  226  239  225
  226 A     225  227    0  226
  227 G     226  228  238  227
  228 G     227  229  237  228
  229 T     228  230  236  229
  230 T     229  231  235  230
  231 T     230  232    0  231
  232 G     231  233    0  232
  233 A     232  234    0  233
  234 T     233  235    0  234
  235 A     234  236  230  235
  236 A     235  237  229  236
  237 C     236  238  228  237
  238 C     237  239  227  238
  239 C     238  240  225  239
  240 T     239  241  224  240
  241 G     240  242    0  241
  242 T     241  243    0  242
  243 C     242  244    0  243
  244 C     243  245    0  244
  245 T     244  246    0  245
  246 A     245  247  261  246
  247 C     246  248  260  247
  248 C     247  249  259  248
  249 A     248  250  258  249
  250 T     249  251  257  250
  251 T     250  252  256  251
  252 T     251  253    0  252
  253 A     252  254    0  253
  254 A     253  255    0  254
  255 T     254  256    0  255
  256 G     255  257  251  256
  257 A     256  258  250  257
  258 T     257  259  249  258
  259 G     258  260  248  259
  260 G     259  261  247  260
  261 T     260  262  246  261
  262 G     261  263 3454  262
  263 T     262  264 3453  263
  264 T     263  265 3452  264
  265 T     264  266 3451  265
  266 A     265  267 3450  266
  267 T     266  268 3449  267
  268 T     267  269 3448  268
  269 T     268  270 3447  269
  270 T     269  271    0  270
  271 G     270  272 3445  271
  272 C     271  273 3444  272
  273 T     272  274 3443  273
  274 T     273  275 3442  274
  275 C     274  276 3441  275
  276 C     275  277    0  276
  277 A     276  278    0  277
  278 C     277  279 3438  278
  279 T     278  280 3437  279
  280 G     279  281 3435  280
  281 A     280  282 3434  281
  282 G     281  283 3433  282
  283 A     282  284    0  283
  284 A     283  285 3430  284
  285 G     284  286 3429  285
  286 T     285  287 3428  286
  287 C     286  288 3427  287
  288 T     287  289 3426  288
  289 A     288  290 3425  289
  290 A     289  291 3424  290
  291 C     290  292    0  291
  292 A     291  293  353  292
  293 T     292  294  352  293
  294 A     293  295  351  294
  295 A     294  296  350  295
  296 T     295  297  349  296
  297 A     296  298  348  297
  298 A     297  299  347  298
  299 G     298  300  346  299
  300 A     299  301  344  300
  301 G     300  302  343  301
  302 G     301  303  341  302
  303 C     302  304  339  303
  304 T     303  305  338  304
  305 G     304  306  337  305
  306 G     305  307  336  306
  307 A     306  308    0  307
  308 T     307  309  334  308
  309 T     308  310  333  309
  310 T     309  311  332  310
  311 T     310  312  331  311
  312 T     311  313  330  312
  313 G     312  314  329  313
  314 G     313  315  328  314
  315 T     314  316  326  315
  316 A     315  317    0  316
  317 C     316  318  325  317
  318 T     317  319  324  318
  319 A     318  320  323  319
  320 C     319  321    0  320
  321 T     320  322    0  321
  322 T     321  323    0  322
  323 T     322  324  319  323
  324 A     323  325  318  324
  325 G     324  326  317  325
  326 A     325  327  315  326
  327 T     326  328    0  327
  328 T     327  329  314  328
  329 C     328  330  313  329
  330 G     329  331  312  330
  331 A     330  332  311  331
  332 A     331  333  310  332
  333 G     332  334  309  333
  334 A     333  335  308  334
  335 C     334  336    0  335
  336 C     335  337  306  336
  337 C     336  338  305  337
  338 A     337  339  304  338
  339 G     338  340  303  339
  340 T     339  341    0  340
  341 C     340  342  302  341
  342 C     341  343    0  342
  343 C     342  344  301  343
  344 T     343  345  300  344
  345 A     344  346    0  345
  346 C     345  347  299  346
  347 T     346  348  298  347
  348 T     347  349  297  348
  349 A     348  350  296  349
  350 T     349  351  295  350
  351 T     350  352  294  351
  352 G     351  353  293  352
  353 T     352  354  292  353
  354 T     353  355  379  354
  355 A     354  356  378  355
  356 A     355  357  377  356
  357 T     356  358  376  357
  358 A     357  359  375  358
  359 A     358  360  374  359
  360 C     359  361  373  360
  361 G     360  362  372  361
  362 C     361  363  370  362
  363 T     362  364    0  363
  364 A     363  365    0  364
  365 C     364  366    0  365
  366 T     365  367    0  366
  367 A     366  368    0  367
  368 A     367  369    0  368
  369 T     368  370    0  369
  370 G     369  371  362  370
  371 T     370  372    0  371
  372 T     371  373  361  372
  373 G     372  374  360  373
  374 T     373  375  359  374
  375 T     374  376  358  375
  376 A     375  377  357  376
  377 T     376  378  356  377
  378 T     377  379  355  378
  379 A     378  380  354  379
  380 A     379  381    0  380
  381 A     380  382 3222  381
  382 G     381  383 3221  382
  383 T     382  384 3220  383
  384 C     383  385    0  384
  385 T     384  386 3219  385
  386 G     385  387 3218  386
  387 T     386  388 3217  387
  388 G     387  389 3216  388
  389 A     388  390 3215  389
  390 A     389  391 3214  390
  391 T     390  392    0  391
  392 T     391  393 3212  392
  393 T     392  394 3211  393
  394 C     393  395 3210  394
  395 A     394  396    0  395
  396 A     395  397    0  396
  397 T     396  398    0  397
  398 T     397  399    0  398
  399 T     398  400    0  399
  400 T     399  401    0  400
  401 G     400  402  426  401
  402 T     401  403  425  402
  403 A     402  404  424  403
  404 A     403  405  423  404
  405 T     404  406    0  405
  406 G     405  407    0  406
  407 A     406  408  420  407
  408 T     407  409  419  408
  409 C     408  410  418  409
  410 C     409  411  417  410
  411 A     410  412  416  411
  412 T     411  413    0  412
  413 T     412  414    0  413
  414 T     413  415    0  414
  415 T     414  416    0  415
  416 T     415  417  411  416
  417 G     416  418  410  417
  418 G     417  419  409  418
  419 G     418  420  408  419
  420 T     419  421  407  420
  421 G     420  422    0  421
  422 T     421  423    0  422
  423 T     422  424  404  423
  424 T     423  425  403  424
  425 A     424  426  402  425
  426 C     425  427  401  426
  427 C     426  428    0  427
  428 A     427  429    0  428
  429 C     428  430    0  429
  430 A     429  431    0  430
  431 A     430  432    0  431
  432 A     431  433    0  432
  433 A     432  434    0  433
  434 A     433  435    0  434
  435 C     434  436    0  435
  436 A     435  437    0  436
  437 A     436  438    0  437
  438 C     437  439    0  438
  439 A     438  440    0  439
  440 A     439  441    0  440
  441 A     440  442    0  441
  442 A     441  443    0  442
  443 G     442  444 2813  443
  444 T     443  445    0  444
  445 T     444  446 2812  445
  446 G     445  447 2811  446
  447 G     446  448 2810  447
  448 A     447  449 2809  448
  449 T     448  450    0  449
  450 G     449  451 2808  450
  451 G     450  452 2807  451
  452 A     451  453 2806  452
  453 A     452  454 2805  453
  454 A     453  455 2804  454
  455 G     454  456 2803  455
  456 T     455  457 2802  456
  457 G     456  458 2801  457
  458 A     457  459 2800  458
  459 G     458  460 2799  459
  460 T     459  461 2798  460
  461 T     460  462 2797  461
  462 C     461  463    0  462
  463 A     462  464    0  463
  464 G     463  465 2794  464
  465 A     464  466 2793  465
  466 G     465  467 2792  466
  467 T     466  468 2791  467
  468 T     467  469 2790  468
  469 T     468  470 2789  469
  470 A     469  471    0  470
  471 T     470  472    0  471
  472 T     471  473    0  472
  473 C     472  474    0  473
  474 T     473  475    0  474
  475 A     474  476  492  475
  476 G     475  477  491  476
  477 T     476  478  490  477
  478 G     477  479  489  478
  479 C     478  480  488  479
  480 G     479  481  487  480
  481 A     480  482  486  481
  482 A     481  483    0  482
  483 T     482  484    0  483
  484 A     483  485    0  484
  485 A     484  486    0  485
  486 T     485  487  481  486
  487 T     486  488  480  487
  488 G     487  489  479  488
  489 C     488  490  478  489
  490 A     489  491  477  490
  491 C     490  492  476  491
  492 T     491  493  475  492
  493 T     492  494    0  493
  494 T     493  495 1399  494
  495 T     494  496 1398  495
  496 G     495  497 1397  496
  497 A     496  498 1396  497
  498 A     497  499 1395  498
  499 T     498  500    0  499
  500 A     499  501 1394  500
  501 T     500  502 1393  501
  502 G     501  503 1392  502
  503 T     502  504 1391  503
  504 C     503  505 1390  504
  505 T     504  506 1389  505
  506 C     505  507 1388  506
  507 T     506  508 1387  507
  508 C     507  509 1386  508
  509 A     508  510  657  509
  510 G     509  511  656  510
  511 C     510  512  655  511
  512 C     511  513  654  512
  513 T     512  514  921  513
  514 T     513  515  920  514
  515 T     514  516  919  515
  516 T     515  517    0  516
  517 C     516  518    0  517
  518 T     517  519    0  518
  519 T     518  520    0  519
  520 A     519  521    0  520
  521 T     520  522    0  521
  522 G     521  523    0  522
  523 G     522  524    0  523
  524 A     523  525  543  524
  525 C     524  526  542  525
  526 C     525  527  541  526
  527 T     526  528  540  527
  528 T     527  529  539  528
  529 G     528  530  538  529
  530 A     529  531    0  530
  531 A     530  532    0  531
  532 G     531  533    0  532
  533 G     532  534    0  533
  534 A     533  535    0  534
  535 A     534  536    0  535
  536 A     535  537    0  536
  537 A     536  538    0  537
  538 C     537  539  529  538
  539 A     538  540  528  539
  540 G     539  541  527  540
  541 G     540  542  526  541
  542 G     541  543  525  542
  543 T     542  544  524  543
  544 A     543  545    0  544
  545 A     544  546    0  545
  546 T     545  547    0  546
  547 T     546  548    0  547
  548 T     547  549    0  548
  549 C     548  550    0  549
  550 A     549  551  652  550
  551 A     550  552  651  551
  552 A     551  553  650  552
  553 A     552  554  649  553
  554 A     553  555  648  554
  555 T     554  556  647  555
  556 C     555  557  646  556
  557 T     556  558  645  557
  558 T     557  559  644  558
  559 A     558  560  642  559
  560 G     559  561  641  560
  561 G     560  562  640  561
  562 G     561  563  639  562
  563 A     562  564  638  563
  564 A     563  565  636  564
  565 T     564  566  635  565
  566 T     565  567  634  566
  567 T     566  568    0  567
  568 G     567  569  612  568
  569 T     568  570  611  569
  570 G     569  571  610  570
  571 T     570  572  609  571
  572 T     571  573  608  572
  573 T     572  574  607  573
  574 A     573  575    0  574
  575 A     574  576  606  575
  576 G     575  577  605  576
  577 A     576  578  604  577
  578 A     577  579  603  578
  579 T     578  580  602  579
  580 A     579  581  601  580
  581 T     580  582  600  581
  582 T     581  583  595  582
  583 G     582  584  594  583
  584 A     583  585  593  584
  585 T     584  586    0  585
  586 G     585  587    0  586
  587 G     586  588    0  587
  588 T     587  589    0  588
  589 T     588  590    0  589
  590 A     589  591    0  590
  591 T     590  592    0  591
  592 T     591  593    0  592
  593 T     592  594  584  593
  594 T     593  595  583  594
  595 A     594  596  582  595
  596 A     595  597    0  596
  597 A     596  598    0  597
  598 A     597  599    0  598
  599 T     598  600    0  599
  600 A     599  601  581  600
  601 T     600  602  580  601
  602 A     601  603  579  602
  603 T     602  604  578  603
  604 T     603  605  577  604
  605 C     604  606  576  605
  606 T     605  607  575  606
  607 A     606  608  573  607
  608 A     607  609  572  608
  609 G     608  610  571  609
  610 C     609  611  570  610
  611 A     610  612  569  611
  612 C     611  613  568  612
  613 A     612  614  633  613
  614 C     613  615  632  614
  615 G     614  616  631  615
  616 C     615  617  630  616
  617 C     616  618  628  617
  618 T     617  619  627  618
  619 A     618  620  626  619
  620 T     619  621    0  620
  621 T     620  622    0  621
  622 A     621  623    0  622
  623 A     622  624    0  623
  624 T     623  625    0  624
  625 T     624  626    0  625
  626 T     625  627  619  626
  627 A     626  628  618  627
  628 G     627  629  617  628
  629 T     628  630    0  629
  630 G     629  631  616  630
  631 C     630  632  615  631
  632 G     631  633  614  632
  633 T     632  634  613  633
  634 G     633  635  566  634
  635 A     634  636  565  635
  636 T     635  637  564  636
  637 C     636  638    0  637
  638 T     637  639  563  638
  639 C     638  640  562  639
  640 C     639  641  561  640
  641 C     640  642  560  641
  642 T     641  643  559  642
  643 C     642  644    0  643
  644 A     643  645  558  644
  645 G     644  646  557  645
  646 G     645  647  556  646
  647 G     646  648  555  647
  648 T     647  649  554  648
  649 T     648  650  553  649
  650 T     649  651  552  650
  651 T     650  652  551  651
  652 T     651  653  550  652
  653 C     652  654    0  653
  654 G     653  655  512  654
  655 G     654  656  511  655
  656 C     655  657  510  656
  657 T     656  658  509  657
  658 T     657  659  692  658
  659 T     658  660  691  659
  660 A     659  661  690  660
  661 G     660  662  689  661
  662 A     661  663    0  662
  663 A     662  664  687  663
  664 C     663  665  686  664
  665 C     664  666  685  665
  666 A     665  667  683  666
  667 T     666  668  682  667
  668 T     667  669  681  668
  669 G     668  670  680  669
  670 G     669  671  679  670
  671 T     670  672  678  671
  672 A     671  673  677  672
  673 G     672  674    0  673
  674 A     673  675    0  674
  675 T     674  676    0  675
  676 T     675  677    0  676
  677 T     676  678  672  677
  678 G     677  679  671  678
  679 C     678  680  670  679
  680 C     679  681  669  680
  681 A     680  682  668  681
  682 A     681  683  667  682
  683 T     682  684  666  683
  684 A     683  685    0  684
  685 G     684  686  665  685
  686 G     685  687  664  686
  687 T     686  688  663  687
  688 A     687  689    0  688
  689 T     688  690  661  689
  690 T     689  691  660  690
  691 A     690  692  659  691
  692 A     691  693  658  692
  693 C     692  694    0  693
  694 A     693  695  750  694
  695 T     694  696  749  695
  696 C     695  697  748  696
  697 A     696  698  747  697
  698 C     697  699  746  698
  699 T     698  700  745  699
  700 A     699  701  744  700
  701 G     700  702  743  701
  702 G     701  703  742  702
  703 T     702  704    0  703
  704 T     703  705    0  704
  705 T     704  706  739  705
  706 C     705  707  738  706
  707 A     706  708  737  707
  708 A     707  709  736  708
  709 A     708  710  735  709
  710 C     709  711    0  710
  711 T     710  712    0  711
  712 T     711  713    0  712
  713 T     712  714  734  713
  714 A     713  715  732  714
  715 C     714  716  731  715
  716 T     715  717  730  716
  717 T     716  718  729  717
  718 G     717  719    0  718
  719 C     718  720  728  719
  720 T     719  721  727  720
  721 T     720  722    0  721
  722 T     721  723    0  722
  723 A     722  724    0  723
  724 C     723  725    0  724
  725 A     724  726    0  725
  726 T     725  727    0  726
  727 A     726  728  720  727
  728 G     727  729  719  728
  729 A     728  730  717  729
  730 A     729  731  716  730
  731 G     730  732  715  731
  732 T     731  733  714  732
  733 T     732  734    0  733
  734 A     733  735  713  734
  735 T     734  736  709  735
  736 T     735  737  708  736
  737 T     736  738  707  737
  738 G     737  739  706  738
  739 A     738  740  705  739
  740 C     739  741    0  740
  741 T     740  742    0  741
  742 C     741  743  702  742
  743 C     742  744  701  743
  744 T     743  745  700  744
  745 G     744  746  699  745
  746 G     745  747  698  746
  747 T     746  748  697  747
  748 G     747  749  696  748
  749 A     748  750  695  749
  750 T     749  751  694  750
  751 T     750  752    0  751
  752 C     751  753    0  752
  753 T     752  754  963  753
  754 T     753  755  962  754
  755 C     754  756  961  755
  756 T     755  757  960  756
  757 T     756  758    0  757
  758 C     757  759    0  758
  759 A     758  760    0  759
  760 G     759  761  956  760
  761 G     760  762  955  761
  762 T     761  763  954  762
  763 T     762  764  953  763
  764 G     763  765  952  764
  765 G     764  766  951  765
  766 A     765  767  950  766
  767 C     766  768  949  767
  768 A     767  769  783  768
  769 G     768  770  782  769
  770 C     769  771  781  770
  771 T     770  772  780  771
  772 G     771  773  779  772
  773 G     772  774    0  773
  774 T     773  775    0  774
  775 G     774  776    0  775
  776 C     775  777    0  776
  777 T     776  778    0  777
  778 G     777  779    0  778
  779 C     778  780  772  779
  780 A     779  781  771  780
  781 G     780  782  770  781
  782 C     781  783  769  782
  783 T     782  784  768  783
  784 T     783  785    0  784
  785 A     784  786    0  785
  786 T     785  787    0  786
  787 T     786  788    0  787
  788 A     787  789    0  788
  789 T     788  790    0  789
  790 G     789  791    0  790
  791 T     790  792  808  791
  792 G     791  793  807  792
  793 G     792  794  806  793
  794 G     793  795  805  794
  795 T     794  796  804  795
  796 T     795  797  803  796
  797 A     796  798    0  797
  798 T     797  799    0  798
  799 C     798  800    0  799
  800 T     799  801    0  800
  801 T     800  802    0  801
  802 C     801  803    0  802
  803 A     802  804  796  803
  804 A     803  805  795  804
  805 C     804  806  794  805
  806 C     805  807  793  806
  807 T     806  808  792  807
  808 A     807  809  791  808
  809 G     808  810    0  809
  810 G     809  811    0  810
  811 A     810  812    0  811
  812 C     811  813    0  812
  813 T     812  814    0  813
  814 T     813  815    0  814
  815 T     814  816  841  815
  816 T     815  817  840  816
  817 C     816  818  839  817
  818 T     817  819  838  818
  819 A     818  820  837  819
  820 T     819  821  836  820
  821 T     820  822  835  821
  822 A     821  823    0  822
  823 A     822  824    0  823
  824 A     823  825    0  824
  825 A     824  826    0  825
  826 T     825  827    0  826
  827 A     826  828    0  827
  828 T     827  829    0  828
  829 A     828  830    0  829
  830 A     829  831    0  830
  831 T     830  832    0  831
  832 G     831  833    0  832
  833 A     832  834    0  833
  834 A     833  835    0  834
  835 A     834  836  821  835
  836 A     835  837  820  836
  837 T     836  838  819  837
  838 G     837  839  818  838
  839 G     838  840  817  839
  840 A     839  841  816  840
  841 A     840  842  815  841
  842 C     841  843    0  842
  843 C     842  844    0  843
  844 A     843  845    0  844
  845 T     844  846  859  845
  846 T     845  847  858  846
  847 A     846  848  857  847
  848 C     847  849  856  848
  849 A     848  850  855  849
  850 G     849  851  854  850
  851 A     850  852    0  851
  852 T     851  853    0  852
  853 G     852  854    0  853
  854 C     853  855  850  854
  855 T     854  856  849  855
  856 G     855  857  848  856
  857 T     856  858  847  857
  858 A     857  859  846  858
  859 G     858  860  845  859
  860 A     859  861  898  860
  861 C     860  862    0  861
  862 T     861  863  897  862
  863 G     862  864  896  863
  864 T     863  865  895  864
  865 G     864  866  894  865
  866 C     865  867  893  866
  867 A     866  868  892  867
  868 C     867  869  891  868
  869 T     868  870  890  869
  870 T     869  871  889  870
  871 G     870  872  887  871
  872 A     871  873    0  872
  873 C     872  874    0  873
  874 C     873  875    0  874
  875 C     874  876    0  875
  876 T     875  877  884  876
  877 C     876  878  883  877
  878 T     877  879  882  878
  879 C     878  880    0  879
  880 T     879  881    0  880
  881 C     880  882    0  881
  882 A     881  883  878  882
  883 G     882  884  877  883
  884 A     883  885  876  884
  885 A     884  886    0  885
  886 A     885  887    0  886
  887 C     886  888  871  887
  888 A     887  889    0  888
  889 A     888  890  870  889
  890 A     889  891  869  890
  891 G     890  892  868  891
  892 T     891  893  867  892
  893 G     892  894  866  893
  894 T     893  895  865  894
  895 A     894  896  864  895
  896 C     895  897  863  896
  897 G     896  898  862  897
  898 T     897  899  860  898
  899 T     898  900  910  899
  900 G     899  901  909  900
  901 A     900  902  908  901
  902 A     901  903  907  902
  903 A     902  904    0  903
  904 T     903  905  924  904
  905 C     904  906  923  905
  906 C     905  907  922  906
  907 T     906  908  902  907
  908 T     907  909  901  908
  909 C     908  910  900  909
  910 A     909  911  899  910
  911 C     910  912    0  911
  912 T     911  913  932  912
  913 G     912  914  930  913
  914 T     913  915  929  914
  915 A     914  916  928  915
  916 G     915  917  927  916
  917 A     916  918  926  917
  918 A     917  919    0  918
  919 A     918  920  515  919
  920 A     919  921  514  920
  921 A     920  922  513  921
  922 G     921  923  906  922
  923 G     922  924  905  923
  924 A     923  925  904  924
  925 A     924  926    0  925
  926 T     925  927  917  926
  927 C     926  928  916  927
  928 T     927  929  915  928
  929 A     928  930  914  929
  930 T     929  931  913  930
  931 C     930  932    0  931
  932 A     931  933  912  932
  933 A     932  934    0  933
  934 A     933  935    0  934
  935 C     934  936    0  935
  936 T     935  937    0  936
  937 T     936  938  948  937
  938 C     937  939  947  938
  939 T     938  940  946  939
  940 A     939  941  945  940
  941 A     940  942    0  941
  942 C     941  943    0  942
  943 T     942  944    0  943
  944 T     943  945    0  944
  945 T     944  946  940  945
  946 A     945  947  939  946
  947 G     946  948  938  947
  948 A     947  949  937  948
  949 G     948  950  767  949
  950 T     949  951  766  950
  951 C     950  952  765  951
  952 C     951  953  764  952
  953 A     952  954  763  953
  954 A     953  955  762  954
  955 C     954  956  761  955
  956 C     955  957  760  956
  957 A     956  958    0  957
  958 A     957  959    0  958
  959 C     958  960    0  959
  960 A     959  961  756  960
  961 G     960  962  755  961
  962 A     961  963  754  962
  963 A     962  964  753  963
  964 T     963  965    0  964
  965 C     964  966    0  965
  966 T     965  967    0  966
  967 A     966  968    0  967
  968 T     967  969    0  968
  969 T     968  970    0  969
  970 G     969  971 1371  970
  971 T     970  972 1370  971
  972 T     971  973 1369  972
  973 A     972  974 1368  973
  974 G     973  975 1367  974
  975 A     974  976 1366  975
  976 T     975  977 1365  976
  977 T     976  978 1364  977
  978 T     977  979 1363  978
  979 C     978  980 1362  979
  980 C     979  981 1361  980
  981 T     980  982 1360  981
  982 A     981  983 1359  982
  983 A     982  984 1358  983
  984 T     983  985    0  984
  985 A     984  986    0  985
  986 T     985  987    0  986
  987 T     986  988    0  987
  988 A     987  989    0  988
  989 C     988  990    0  989
  990 A     989  991 1042  990
  991 A     990  992 1041  991
  992 A     991  993 1040  992
  993 C     992  994 1039  993
  994 T     993  995    0  994
  995 T     994  996    0  995
  996 G     995  997 1036  996
  997 T     996  998 1035  997
  998 G     997  999 1034  998
  999 C     998 1000 1033  999
 1000 C     999 1001    0 1000
 1001 C    1000 1002    0 1001
 1002 T    1001 1003    0 1002
 1003 T    1002 1004 1029 1003
 1004 T    1003 1005 1028 1004
 1005 T    1004 1006 1027 1005
 1006 G    1005 1007 1026 1006
 1007 G    1006 1008 1025 1007
 1008 T    1007 1009 1024 1008
 1009 G    1008 1010 1023 1009
 1010 A    1009 1011    0 1010
 1011 A    1010 1012    0 1011
 1012 G    1011 1013 1020 1012
 1013 T    1012 1014 1019 1013
 1014 T    1013 1015 1018 1014
 1015 T    1014 1016    0 1015
 1016 T    1015 1017    0 1016
 1017 T    1016 1018    0 1017
 1018 A    1017 1019 1014 1018
 1019 A    1018 1020 1013 1019
 1020 C    1019 1021 1012 1020
 1021 G    1020 1022    0 1021
 1022 C    1021 1023    0 1022
 1023 C    1022 1024 1009 1023
 1024 A    1023 1025 1008 1024
 1025 C    1024 1026 1007 1025
 1026 C    1025 1027 1006 1026
 1027 A    1026 1028 1005 1027
 1028 G    1027 1029 1004 1028
 1029 A    1028 1030 1003 1029
 1030 T    1029 1031    0 1030
 1031 T    1030 1032    0 1031
 1032 T    1031 1033    0 1032
 1033 G    1032 1034  999 1033
 1034 C    1033 1035  998 1034
 1035 A    1034 1036  997 1035
 1036 T    1035 1037  996 1036
 1037 C    1036 1038    0 1037
 1038 T    1037 1039    0 1038
 1039 G    1038 1040  993 1039
 1040 T    1039 1041  992 1040
 1041 T    1040 1042  991 1041
 1042 T    1041 1043  990 1042
 1043 A    1042 1044 1350 1043
 1044 T    1043 1045 1349 1044
 1045 G    1044 1046 1348 1045
 1046 C    1045 1047 1347 1046
 1047 T    1046 1048    0 1047
 1048 T    1047 1049    0 1048
 1049 G    1048 1050    0 1049
 1050 G    1049 1051    0 1050
 1051 A    1050 1052    0 1051
 1052 A    1051 1053    0 1052
 1053 C    1052 1054    0 1053
 1054 A    1053 1055 1094 1054
 1055 G    1054 1056 1093 1055
 1056 G    1055 1057 1092 1056
 1057 A    1056 1058 1091 1057
 1058 A    1057 1059 1089 1058
 1059 G    1058 1060 1088 1059
 1060 A    1059 1061 1087 1060
 1061 G    1060 1062 1086 1061
 1062 A    1061 1063 1084 1062
 1063 A    1062 1064 1083 1063
 1064 T    1063 1065 1082 1064
 1065 C    1064 1066 1081 1065
 1066 A    1065 1067 1080 1066
 1067 G    1066 1068 1079 1067
 1068 C    1067 1069 1078 1068
 1069 A    1068 1070 1077 1069
 1070 A    1069 1071 1076 1070
 1071 C    1070 1072 1075 1071
 1072 T    1071 1073    0 1072
 1073 G    1072 1074    0 1073
 1074 T    1073 1075    0 1074
 1075 G    1074 1076 1071 1075
 1076 T    1075 1077 1070 1076
 1077 T    1076 1078 1069 1077
 1078 G    1077 1079 1068 1078
 1079 C    1078 1080 1067 1079
 1080 T    1079 1081 1066 1080
 1081 G    1080 1082 1065 1081
 1082 A    1081 1083 1064 1082
 1083 T    1082 1084 1063 1083
 1084 T    1083 1085 1062 1084
 1085 A    1084 1086    0 1085
 1086 T    1085 1087 1061 1086
 1087 T    1086 1088 1060 1087
 1088 C    1087 1089 1059 1088
 1089 T    1088 1090 1058 1089
 1090 G    1089 1091    0 1090
 1091 T    1090 1092 1057 1091
 1092 C    1091 1093 1056 1092
 1093 C    1092 1094 1055 1093
 1094 T    1093 1095 1054 1094
 1095 A    1094 1096    0 1095
 1096 T    1095 1097    0 1096
 1097 A    1096 1098    0 1097
 1098 T    1097 1099    0 1098
 1099 A    1098 1100    0 1099
 1100 A    1099 1101 1136 1100
 1101 T    1100 1102 1135 1101
 1102 T    1101 1103 1134 1102
 1103 C    1102 1104 1133 1103
 1104 C    1103 1105 1132 1104
 1105 G    1104 1106 1131 1105
 1106 C    1105 1107    0 1106
 1107 A    1106 1108    0 1107
 1108 T    1107 1109    0 1108
 1109 C    1108 1110 1127 1109
 1110 A    1109 1111 1126 1110
 1111 T    1110 1112 1125 1111
 1112 T    1111 1113 1124 1112
 1113 T    1112 1114 1123 1113
 1114 T    1113 1115    0 1114
 1115 C    1114 1116    0 1115
 1116 C    1115 1117    0 1116
 1117 A    1116 1118    0 1117
 1118 C    1117 1119    0 1118
 1119 T    1118 1120    0 1119
 1120 T    1119 1121    0 1120
 1121 T    1120 1122    0 1121
 1122 T    1121 1123    0 1122
 1123 A    1122 1124 1113 1123
 1124 A    1123 1125 1112 1124
 1125 G    1124 1126 1111 1125
 1126 T    1125 1127 1110 1126
 1127 G    1126 1128 1109 1127
 1128 T    1127 1129    0 1128
 1129 T    1128 1130    0 1129
 1130 A    1129 1131    0 1130
 1131 T    1130 1132 1105 1131
 1132 G    1131 1133 1104 1132
 1133 G    1132 1134 1103 1133
 1134 A    1133 1135 1102 1134
 1135 G    1134 1136 1101 1135
 1136 T    1135 1137 1100 1136
 1137 G    1136 1138 1206 1137
 1138 T    1137 1139 1205 1138
 1139 C    1138 1140 1204 1139
 1140 T    1139 1141    0 1140
 1141 C    1140 1142 1202 1141
 1142 C    1141 1143 1201 1142
 1143 T    1142 1144 1200 1143
 1144 A    1143 1145    0 1144
 1145 C    1144 1146 1199 1145
 1146 T    1145 1147 1198 1146
 1147 A    1146 1148 1197 1147
 1148 A    1147 1149 1196 1148
 1149 A    1148 1150    0 1149
 1150 T    1149 1151 1195 1150
 1151 T    1150 1152 1192 1151
 1152 A    1151 1153 1191 1152
 1153 A    1152 1154 1190 1153
 1154 A    1153 1155 1189 1154
 1155 T    1154 1156 1188 1155
 1156 G    1155 1157 1187 1156
 1157 A    1156 1158 1186 1157
 1158 T    1157 1159    0 1158
 1159 C    1158 1160    0 1159
 1160 T    1159 1161 1184 1160
 1161 C    1160 1162 1183 1161
 1162 T    1161 1163 1182 1162
 1163 G    1162 1164 1181 1163
 1164 C    1163 1165 1180 1164
 1165 T    1164 1166    0 1165
 1166 T    1165 1167    0 1166
 1167 T    1166 1168    0 1167
 1168 A    1167 1169    0 1168
 1169 C    1168 1170    0 1169
 1170 T    1169 1171    0 1170
 1171 A    1170 1172    0 1171
 1172 A    1171 1173    0 1172
 1173 T    1172 1174    0 1173
 1174 G    1173 1175    0 1174
 1175 T    1174 1176    0 1175
 1176 C    1175 1177    0 1176
 1177 T    1176 1178    0 1177
 1178 A    1177 1179    0 1178
 1179 T    1178 1180    0 1179
 1180 G    1179 1181 1164 1180
 1181 C    1180 1182 1163 1181
 1182 A    1181 1183 1162 1182
 1183 G    1182 1184 1161 1183
 1184 A    1183 1185 1160 1184
 1185 T    1184 1186    0 1185
 1186 T    1185 1187 1157 1186
 1187 C    1186 1188 1156 1187
 1188 A    1187 1189 1155 1188
 1189 T    1188 1190 1154 1189
 1190 T    1189 1191 1153 1190
 1191 T    1190 1192 1152 1191
 1192 G    1191 1193 1151 1192
 1193 T    1192 1194    0 1193
 1194 A    1193 1195    0 1194
 1195 A    1194 1196 1150 1195
 1196 T    1195 1197 1148 1196
 1197 T    1196 1198 1147 1197
 1198 A    1197 1199 1146 1198
 1199 G    1198 1200 1145 1199
 1200 A    1199 1201 1143 1200
 1201 G    1200 1202 1142 1201
 1202 G    1201 1203 1141 1202
 1203 T    1202 1204    0 1203
 1204 G    1203 1205 1139 1204
 1205 A    1204 1206 1138 1205
 1206 T    1205 1207 1137 1206
 1207 G    1206 1208    0 1207
 1208 A    1207 1209    0 1208
 1209 A    1208 1210 1252 1209
 1210 G    1209 1211 1251 1210
 1211 T    1210 1212 1250 1211
 1212 C    1211 1213 1249 1212
 1213 A    1212 1214 1248 1213
 1214 G    1213 1215 1247 1214
 1215 A    1214 1216    0 1215
 1216 C    1215 1217 1246 1216
 1217 A    1216 1218 1245 1217
 1218 A    1217 1219    0 1218
 1219 A    1218 1220 1244 1219
 1220 T    1219 1221 1243 1220
 1221 C    1220 1222 1242 1221
 1222 G    1221 1223    0 1222
 1223 C    1222 1224    0 1223
 1224 T    1223 1225 1239 1224
 1225 C    1224 1226 1238 1225
 1226 C    1225 1227 1237 1226
 1227 A    1226 1228 1236 1227
 1228 G    1227 1229 1235 1228
 1229 G    1228 1230    0 1229
 1230 G    1229 1231    0 1230
 1231 C    1230 1232    0 1231
 1232 A    1231 1233    0 1232
 1233 A    1232 1234    0 1233
 1234 A    1233 1235    0 1234
 1235 C    1234 1236 1228 1235
 1236 T    1235 1237 1227 1236
 1237 G    1236 1238 1226 1237
 1238 G    1237 1239 1225 1238
 1239 A    1238 1240 1224 1239
 1240 A    1239 1241    0 1240
 1241 A    1240 1242    0 1241
 1242 G    1241 1243 1221 1242
 1243 A    1242 1244 1220 1243
 1244 T    1243 1245 1219 1244
 1245 T    1244 1246 1217 1245
 1246 G    1245 1247 1216 1246
 1247 C    1246 1248 1214 1247
 1248 T    1247 1249 1213 1248
 1249 G    1248 1250 1212 1249
 1250 A    1249 1251 1211 1250
 1251 T    1250 1252 1210 1251
 1252 T    1251 1253 1209 1252
 1253 A    1252 1254    0 1253
 1254 T    1253 1255 1343 1254
 1255 A    1254 1256 1342 1255
 1256 A    1255 1257 1341 1256
 1257 T    1256 1258 1340 1257
 1258 T    1257 1259 1339 1258
 1259 A    1258 1260 1338 1259
 1260 T    1259 1261 1337 1260
 1261 A    1260 1262 1336 1261
 1262 A    1261 1263    0 1262
 1263 A    1262 1264 1335 1263
 1264 T    1263 1265 1334 1264
 1265 T    1264 1266 1333 1265
 1266 A    1265 1267 1332 1266
 1267 C    1266 1268 1331 1267
 1268 C    1267 1269 1330 1268
 1269 A    1268 1270 1329 1269
 1270 G    1269 1271    0 1270
 1271 A    1270 1272    0 1271
 1272 T    1271 1273 1306 1272
 1273 G    1272 1274 1304 1273
 1274 A    1273 1275 1303 1274
 1275 T    1274 1276    0 1275
 1276 T    1275 1277 1301 1276
 1277 T    1276 1278 1300 1277
 1278 T    1277 1279 1299 1278
 1279 A    1278 1280    0 1279
 1280 C    1279 1281 1298 1280
 1281 A    1280 1282 1297 1281
 1282 G    1281 1283 1296 1282
 1283 G    1282 1284 1295 1283
 1284 C    1283 1285 1294 1284
 1285 T    1284 1286 1293 1285
 1286 G    1285 1287 1292 1286
 1287 C    1286 1288    0 1287
 1288 G    1287 1289    0 1288
 1289 T    1288 1290    0 1289
 1290 T    1289 1291    0 1290
 1291 A    1290 1292    0 1291
 1292 T    1291 1293 1286 1292
 1293 A    1292 1294 1285 1293
 1294 G    1293 1295 1284 1294
 1295 C    1294 1296 1283 1295
 1296 T    1295 1297 1282 1296
 1297 T    1296 1298 1281 1297
 1298 G    1297 1299 1280 1298
 1299 G    1298 1300 1278 1299
 1300 A    1299 1301 1277 1300
 1301 A    1300 1302 1276 1301
 1302 T    1301 1303    0 1302
 1303 T    1302 1304 1274 1303
 1304 C    1303 1305 1273 1304
 1305 T    1304 1306    0 1305
 1306 A    1305 1307 1272 1306
 1307 A    1306 1308    0 1307
 1308 C    1307 1309 1327 1308
 1309 A    1308 1310 1326 1309
 1310 A    1309 1311 1325 1310
 1311 T    1310 1312 1324 1311
 1312 C    1311 1313 1323 1312
 1313 T    1312 1314 1322 1313
 1314 T    1313 1315 1321 1314
 1315 G    1314 1316 1320 1315
 1316 A    1315 1317    0 1316
 1317 T    1316 1318    0 1317
 1318 T    1317 1319    0 1318
 1319 C    1318 1320    0 1319
 1320 T    1319 1321 1315 1320
 1321 A    1320 1322 1314 1321
 1322 A    1321 1323 1313 1322
 1323 G    1322 1324 1312 1323
 1324 G    1323 1325 1311 1324
 1325 T    1324 1326 1310 1325
 1326 T    1325 1327 1309 1326
 1327 G    1326 1328 1308 1327
 1328 G    1327 1329    0 1328
 1329 T    1328 1330 1269 1329
 1330 G    1329 1331 1268 1330
 1331 G    1330 1332 1267 1331
 1332 T    1331 1333 1266 1332
 1333 A    1332 1334 1265 1333
 1334 A    1333 1335 1264 1334
 1335 T    1334 1336 1263 1335
 1336 T    1335 1337 1261 1336
 1337 A    1336 1338 1260 1337
 1338 T    1337 1339 1259 1338
 1339 A    1338 1340 1258 1339
 1340 A    1339 1341 1257 1340
 1341 T    1340 1342 1256 1341
 1342 T    1341 1343 1255 1342
 1343 A    1342 1344 1254 1343
 1344 C    1343 1345    0 1344
 1345 C    1344 1346    0 1345
 1346 T    1345 1347    0 1346
 1347 G    1346 1348 1046 1347
 1348 T    1347 1349 1045 1348
 1349 A    1348 1350 1044 1349
 1350 T    1349 1351 1043 1350
 1351 A    1350 1352    0 1351
 1352 G    1351 1353 1472 1352
 1353 A    1352 1354 1471 1353
 1354 T    1353 1355 1470 1354
 1355 T    1354 1356 1469 1355
 1356 G    1355 1357    0 1356
 1357 T    1356 1358    0 1357
 1358 T    1357 1359  983 1358
 1359 T    1358 1360  982 1359
 1360 A    1359 1361  981 1360
 1361 G    1360 1362  980 1361
 1362 G    1361 1363  979 1362
 1363 A    1362 1364  978 1363
 1364 A    1363 1365  977 1364
 1365 G    1364 1366  976 1365
 1366 T    1365 1367  975 1366
 1367 C    1366 1368  974 1367
 1368 T    1367 1369  973 1368
 1369 A    1368 1370  972 1369
 1370 A    1369 1371  971 1370
 1371 T    1370 1372  970 1371
 1372 C    1371 1373    0 1372
 1373 T    1372 1374 1385 1373
 1374 C    1373 1375 1384 1374
 1375 A    1374 1376 1383 1375
 1376 A    1375 1377 1382 1376
 1377 A    1376 1378 1381 1377
 1378 C    1377 1379    0 1378
 1379 C    1378 1380    0 1379
 1380 T    1379 1381    0 1380
 1381 T    1380 1382 1377 1381
 1382 T    1381 1383 1376 1382
 1383 T    1382 1384 1375 1383
 1384 G    1383 1385 1374 1384
 1385 A    1384 1386 1373 1385
 1386 G    1385 1387  508 1386
 1387 A    1386 1388  507 1387
 1388 G    1387 1389  506 1388
 1389 A    1388 1390  505 1389
 1390 G    1389 1391  504 1390
 1391 A    1390 1392  503 1391
 1392 T    1391 1393  502 1392
 1393 A    1392 1394  501 1393
 1394 T    1393 1395  500 1394
 1395 T    1394 1396  498 1395
 1396 T    1395 1397  497 1396
 1397 C    1396 1398  496 1397
 1398 A    1397 1399  495 1398
 1399 A    1398 1400  494 1399
 1400 C    1399 1401 1413 1400
 1401 T    1400 1402 1412 1401
 1402 G    1401 1403 1411 1402
 1403 A    1402 1404 1410 1403
 1404 A    1403 1405    0 1404
 1405 A    1404 1406    0 1405
 1406 T    1405 1407    0 1406
 1407 C    1406 1408    0 1407
 1408 T    1407 1409    0 1408
 1409 A    1408 1410    0 1409
 1410 T    1409 1411 1403 1410
 1411 C    1410 1412 1402 1411
 1412 A    1411 1413 1401 1412
 1413 G    1412 1414 1400 1413
 1414 G    1413 1415 2787 1414
 1415 C    1414 1416 2786 1415
 1416 C    1415 1417 2785 1416
 1417 G    1416 1418 2784 1417
 1418 G    1417 1419 2783 1418
 1419 T    1418 1420 2782 1419
 1420 A    1419 1421 2781 1420
 1421 G    1420 1422 2780 1421
 1422 C    1421 1423 2779 1422
 1423 A    1422 1424 2778 1423
 1424 C    1423 1425 2777 1424
 1425 A    1424 1426    0 1425
 1426 C    1425 1427    0 1426
 1427 C    1426 1428    0 1427
 1428 T    1427 1429 1517 1428
 1429 T    1428 1430 1516 1429
 1430 G    1429 1431 1515 1430
 1431 T    1430 1432 1514 1431
 1432 A    1431 1433 1513 1432
 1433 A    1432 1434    0 1433
 1434 T    1433 1435 1512 1434
 1435 G    1434 1436 1511 1435
 1436 G    1435 1437 1510 1436
 1437 T    1436 1438 1509 1437
 1438 G    1437 1439 1468 1438
 1439 T    1438 1440    0 1439
 1440 T    1439 1441 1467 1440
 1441 G    1440 1442 1466 1441
 1442 A    1441 1443 1465 1442
 1443 A    1442 1444 1464 1443
 1444 G    1443 1445 1463 1444
 1445 G    1444 1446 1462 1445
 1446 T    1445 1447    0 1446
 1447 T    1446 1448    0 1447
 1448 T    1447 1449    0 1448
 1449 T    1448 1450    0 1449
 1450 A    1449 1451    0 1450
 1451 A    1450 1452    0 1451
 1452 T    1451 1453    0 1452
 1453 T    1452 1454    0 1453
 1454 G    1453 1455    0 1454
 1455 T    1454 1456    0 1455
 1456 T    1455 1457    0 1456
 1457 A    1456 1458    0 1457
 1458 C    1457 1459    0 1458
 1459 T    1458 1460    0 1459
 1460 T    1459 1461    0 1460
 1461 T    1460 1462    0 1461
 1462 C    1461 1463 1445 1462
 1463 C    1462 1464 1444 1463
 1464 T    1463 1465 1443 1464
 1465 T    1464 1466 1442 1465
 1466 T    1465 1467 1441 1466
 1467 A    1466 1468 1440 1467
 1468 C    1467 1469 1438 1468
 1469 A    1468 1470 1355 1469
 1470 A    1469 1471 1354 1470
 1471 T    1470 1472 1353 1471
 1472 C    1471 1473 1352 1472
 1473 A    1472 1474    0 1473
 1474 T    1473 1475    0 1474
 1475 A    1474 1476    0 1475
 1476 T    1475 1477 1508 1476
 1477 G    1476 1478 1507 1477
 1478 G    1477 1479 1506 1478
 1479 T    1478 1480 1505 1479
 1480 T    1479 1481    0 1480
 1481 T    1480 1482    0 1481
 1482 C    1481 1483 1502 1482
 1483 C    1482 1484 1501 1483
 1484 A    1483 1485 1500 1484
 1485 A    1484 1486 1499 1485
 1486 C    1485 1487 1498 1486
 1487 C    1486 1488 1496 1487
 1488 C    1487 1489 1495 1488
 1489 A    1488 1490 1494 1489
 1490 C    1489 1491    0 1490
 1491 T    1490 1492    0 1491
 1492 T    1491 1493    0 1492
 1493 A    1492 1494    0 1493
 1494 T    1493 1495 1489 1494
 1495 G    1494 1496 1488 1495
 1496 G    1495 1497 1487 1496
 1497 T    1496 1498    0 1497
 1498 G    1497 1499 1486 1498
 1499 T    1498 1500 1485 1499
 1500 T    1499 1501 1484 1500
 1501 G    1500 1502 1483 1501
 1502 G    1501 1503 1482 1502
 1503 T    1502 1504    0 1503
 1504 T    1503 1505    0 1504
 1505 A    1504 1506 1479 1505
 1506 C    1505 1507 1478 1506
 1507 C    1506 1508 1477 1507
 1508 A    1507 1509 1476 1508
 1509 A    1508 1510 1437 1509
 1510 C    1509 1511 1436 1510
 1511 C    1510 1512 1435 1511
 1512 A    1511 1513 1434 1512
 1513 T    1512 1514 1432 1513
 1514 A    1513 1515 1431 1514
 1515 C    1514 1516 1430 1515
 1516 A    1515 1517 1429 1516
 1517 G    1516 1518 1428 1517
 1518 A    1517 1519    0 1518
 1519 G    1518 1520 1550 1519
 1520 T    1519 1521 1549 1520
 1521 A    1520 1522 1548 1521
 1522 G    1521 1523 1546 1522
 1523 T    1522 1524 1545 1523
 1524 A    1523 1525 1544 1524
 1525 G    1524 1526 1543 1525
 1526 T    1525 1527    0 1526
 1527 A    1526 1528    0 1527
 1528 C    1527 1529    0 1528
 1529 T    1528 1530    0 1529
 1530 T    1529 1531 1539 1530
 1531 T    1530 1532 1538 1531
 1532 C    1531 1533 1537 1532
 1533 T    1532 1534    0 1533
 1534 T    1533 1535    0 1534
 1535 T    1534 1536    0 1535
 1536 T    1535 1537    0 1536
 1537 G    1536 1538 1532 1537
 1538 A    1537 1539 1531 1538
 1539 A    1538 1540 1530 1539
 1540 C    1539 1541    0 1540
 1541 T    1540 1542    0 1541
 1542 T    1541 1543    0 1542
 1543 C    1542 1544 1525 1543
 1544 T    1543 1545 1524 1544
 1545 A    1544 1546 1523 1545
 1546 C    1545 1547 1522 1546
 1547 A    1546 1548    0 1547
 1548 T    1547 1549 1521 1548
 1549 G    1548 1550 1520 1549
 1550 C    1549 1551 1519 1550
 1551 A    1550 1552    0 1551
 1552 C    1551 1553    0 1552
 1553 C    1552 1554    0 1553
 1554 A    1553 1555 2109 1554
 1555 G    1554 1556 2108 1555
 1556 C    1555 1557 2107 1556
 1557 A    1556 1558 2106 1557
 1558 A    1557 1559 2105 1558
 1559 C    1558 1560 2104 1559
 1560 T    1559 1561 2103 1560
 1561 G    1560 1562 2102 1561
 1562 T    1561 1563    0 1562
 1563 T    1562 1564    0 1563
 1564 T    1563 1565    0 1564
 1565 G    1564 1566 1583 1565
 1566 T    1565 1567 1582 1566
 1567 G    1566 1568 1581 1567
 1568 G    1567 1569 1580 1568
 1569 A    1568 1570 1579 1569
 1570 C    1569 1571 1578 1570
 1571 C    1570 1572    0 1571
 1572 T    1571 1573 1577 1572
 1573 A    1572 1574    0 1573
 1574 A    1573 1575    0 1574
 1575 A    1574 1576    0 1575
 1576 A    1575 1577    0 1576
 1577 A    1576 1578 1572 1577
 1578 G    1577 1579 1570 1578
 1579 T    1578 1580 1569 1579
 1580 C    1579 1581 1568 1580
 1581 T    1580 1582 1567 1581
 1582 A    1581 1583 1566 1582
 1583 C    1582 1584 1565 1583
 1584 T    1583 1585    0 1584
 1585 A    1584 1586    0 1585
 1586 A    1585 1587    0 1586
 1587 T    1586 1588    0 1587
 1588 T    1587 1589 2027 1588
 1589 T    1588 1590 2026 1589
 1590 G    1589 1591 2025 1590
 1591 G    1590 1592 2024 1591
 1592 T    1591 1593 2023 1592
 1593 T    1592 1594 1648 1593
 1594 A    1593 1595 1647 1594
 1595 A    1594 1596 1646 1595
 1596 A    1595 1597    0 1596
 1597 A    1596 1598 1644 1597
 1598 A    1597 1599 1643 1598
 1599 C    1598 1600 1642 1599
 1600 A    1599 1601 1641 1600
 1601 A    1600 1602    0 1601
 1602 A    1601 1603    0 1602
 1603 T    1602 1604 1638 1603
 1604 G    1603 1605 1637 1604
 1605 T    1604 1606 1636 1605
 1606 G    1605 1607 1635 1606
 1607 T    1606 1608 1634 1607
 1608 C    1607 1609 1633 1608
 1609 A    1608 1610    0 1609
 1610 A    1609 1611    0 1610
 1611 T    1610 1612    0 1611
 1612 T    1611 1613    0 1612
 1613 T    1612 1614    0 1613
 1614 C    1613 1615    0 1614
 1615 A    1614 1616 1627 1615
 1616 A    1615 1617 1626 1616
 1617 C    1616 1618 1625 1617
 1618 T    1617 1619 1624 1618
 1619 T    1618 1620    0 1619
 1620 C    1619 1621    0 1620
 1621 A    1620 1622    0 1621
 1622 A    1621 1623    0 1622
 1623 T    1622 1624    0 1623
 1624 G    1623 1625 1618 1624
 1625 G    1624 1626 1617 1625
 1626 T    1625 1627 1616 1626
 1627 T    1626 1628 1615 1627
 1628 T    1627 1629    0 1628
 1629 A    1628 1630    0 1629
 1630 A    1629 1631    0 1630
 1631 C    1630 1632    0 1631
 1632 A    1631 1633    0 1632
 1633 G    1632 1634 1608 1633
 1634 G    1633 1635 1607 1634
 1635 C    1634 1636 1606 1635
 1636 A    1635 1637 1605 1636
 1637 C    1636 1638 1604 1637
 1638 A    1637 1639 1603 1638
 1639 G    1638 1640    0 1639
 1640 G    1639 1641    0 1640
 1641 T    1640 1642 1600 1641
 1642 G    1641 1643 1599 1642
 1643 T    1642 1644 1598 1643
 1644 T    1643 1645 1597 1644
 1645 C    1644 1646    0 1645
 1646 T    1645 1647 1595 1646
 1647 T    1646 1648 1594 1647
 1648 A    1647 1649 1593 1648
 1649 C    1648 1650 2022 1649
 1650 T    1649 1651 2021 1650
 1651 G    1650 1652 2020 1651
 1652 A    1651 1653 2019 1652
 1653 G    1652 1654 2018 1653
 1654 T    1653 1655 2017 1654
 1655 C    1654 1656 2016 1655
 1656 T    1655 1657 2015 1656
 1657 A    1656 1658    0 1657
 1658 A    1657 1659    0 1658
 1659 C    1658 1660 1699 1659
 1660 A    1659 1661 1698 1660
 1661 A    1660 1662 1697 1661
 1662 A    1661 1663    0 1662
 1663 A    1662 1664    0 1663
 1664 A    1663 1665    0 1664
 1665 G    1664 1666 1695 1665
 1666 T    1665 1667 1694 1666
 1667 T    1666 1668 1693 1667
 1668 T    1667 1669 1692 1668
 1669 C    1668 1670 1691 1669
 1670 T    1669 1671 1690 1670
 1671 G    1670 1672 1689 1671
 1672 C    1671 1673 1688 1672
 1673 C    1672 1674 1687 1673
 1674 T    1673 1675    0 1674
 1675 T    1674 1676    0 1675
 1676 T    1675 1677    0 1676
 1677 C    1676 1678    0 1677
 1678 C    1677 1679    0 1678
 1679 A    1678 1680    0 1679
 1680 A    1679 1681    0 1680
 1681 C    1680 1682    0 1681
 1682 A    1681 1683    0 1682
 1683 A    1682 1684    0 1683
 1684 T    1683 1685    0 1684
 1685 T    1684 1686    0 1685
 1686 T    1685 1687    0 1686
 1687 G    1686 1688 1673 1687
 1688 G    1687 1689 1672 1688
 1689 C    1688 1690 1671 1689
 1690 A    1689 1691 1670 1690
 1691 G    1690 1692 1669 1691
 1692 A    1691 1693 1668 1692
 1693 G    1692 1694 1667 1693
 1694 A    1693 1695 1666 1694
 1695 C    1694 1696 1665 1695
 1696 A    1695 1697    0 1696
 1697 T    1696 1698 1661 1697
 1698 T    1697 1699 1660 1698
 1699 G    1698 1700 1659 1699
 1700 A    1699 1701    0 1700
 1701 T    1700 1702 1837 1701
 1702 G    1701 1703 1836 1702
 1703 A    1702 1704 1835 1703
 1704 C    1703 1705 1834 1704
 1705 A    1704 1706 1833 1705
 1706 C    1705 1707 1832 1706
 1707 T    1706 1708 1831 1707
 1708 A    1707 1709    0 1708
 1709 C    1708 1710 1830 1709
 1710 T    1709 1711 1829 1710
 1711 G    1710 1712 1828 1711
 1712 A    1711 1713 1827 1712
 1713 T    1712 1714 1826 1713
 1714 G    1713 1715 1825 1714
 1715 C    1714 1716    0 1715
 1716 T    1715 1717 1734 1716
 1717 G    1716 1718 1733 1717
 1718 T    1717 1719 1732 1718
 1719 C    1718 1720 1731 1719
 1720 C    1719 1721    0 1720
 1721 G    1720 1722 1729 1721
 1722 T    1721 1723 1728 1722
 1723 G    1722 1724 1727 1723
 1724 A    1723 1725    0 1724
 1725 T    1724 1726    0 1725
 1726 C    1725 1727    0 1726
 1727 C    1726 1728 1723 1727
 1728 A    1727 1729 1722 1728
 1729 C    1728 1730 1721 1729
 1730 A    1729 1731    0 1730
 1731 G    1730 1732 1719 1731
 1732 A    1731 1733 1718 1732
 1733 C    1732 1734 1717 1733
 1734 A    1733 1735 1716 1734
 1735 C    1734 1736    0 1735
 1736 T    1735 1737    0 1736
 1737 T    1736 1738    0 1737
 1738 G    1737 1739    0 1738
 1739 A    1738 1740    0 1739
 1740 G    1739 1741    0 1740
 1741 A    1740 1742    0 1741
 1742 T    1741 1743    0 1742
 1743 T    1742 1744    0 1743
 1744 C    1743 1745    0 1744
 1745 T    1744 1746    0 1745
 1746 T    1745 1747 1777 1746
 1747 G    1746 1748 1776 1747
 1748 A    1747 1749 1775 1748
 1749 C    1748 1750 1774 1749
 1750 A    1749 1751 1773 1750
 1751 T    1750 1752 1772 1751
 1752 T    1751 1753    0 1752
 1753 A    1752 1754    0 1753
 1754 C    1753 1755 1771 1754
 1755 A    1754 1756 1770 1755
 1756 C    1755 1757 1769 1756
 1757 C    1756 1758 1768 1757
 1758 A    1757 1759 1767 1758
 1759 T    1758 1760    0 1759
 1760 G    1759 1761    0 1760
 1761 T    1760 1762    0 1761
 1762 T    1761 1763    0 1762
 1763 C    1762 1764    0 1763
 1764 T    1763 1765    0 1764
 1765 T    1764 1766    0 1765
 1766 T    1765 1767    0 1766
 1767 T    1766 1768 1758 1767
 1768 G    1767 1769 1757 1768
 1769 G    1768 1770 1756 1769
 1770 T    1769 1771 1755 1770
 1771 G    1770 1772 1754 1771
 1772 G    1771 1773 1751 1772
 1773 T    1772 1774 1750 1773
 1774 G    1773 1775 1749 1774
 1775 T    1774 1776 1748 1775
 1776 C    1775 1777 1747 1776
 1777 A    1776 1778 1746 1777
 1778 G    1777 1779 1789 1778
 1779 T    1778 1780 1788 1779
 1780 G    1779 1781 1787 1780
 1781 T    1780 1782 1786 1781
 1782 T    1781 1783    0 1782
 1783 A    1782 1784    0 1783
 1784 T    1783 1785    0 1784
 1785 A    1784 1786    0 1785
 1786 A    1785 1787 1781 1786
 1787 C    1786 1788 1780 1787
 1788 A    1787 1789 1779 1788
 1789 C    1788 1790 1778 1789
 1790 C    1789 1791    0 1790
 1791 A    1790 1792 1824 1791
 1792 G    1791 1793 1823 1792
 1793 G    1792 1794 1822 1793
 1794 A    1793 1795 1821 1794
 1795 A    1794 1796 1820 1795
 1796 C    1795 1797 1819 1796
 1797 A    1796 1798 1818 1797
 1798 A    1797 1799    0 1798
 1799 A    1798 1800    0 1799
 1800 T    1799 1801 1816 1800
 1801 A    1800 1802 1814 1801
 1802 C    1801 1803 1813 1802
 1803 T    1802 1804 1812 1803
 1804 T    1803 1805 1811 1804
 1805 C    1804 1806    0 1805
 1806 T    1805 1807    0 1806
 1807 A    1806 1808    0 1807
 1808 A    1807 1809    0 1808
 1809 C    1808 1810    0 1809
 1810 C    1809 1811    0 1810
 1811 A    1810 1812 1804 1811
 1812 G    1811 1813 1803 1812
 1813 G    1812 1814 1802 1813
 1814 T    1813 1815 1801 1814
 1815 T    1814 1816    0 1815
 1816 G    1815 1817 1800 1816
 1817 C    1816 1818    0 1817
 1818 T    1817 1819 1797 1818
 1819 G    1818 1820 1796 1819
 1820 T    1819 1821 1795 1820
 1821 T    1820 1822 1794 1821
 1822 C    1821 1823 1793 1822
 1823 T    1822 1824 1792 1823
 1824 T    1823 1825 1791 1824
 1825 T    1824 1826 1714 1825
 1826 A    1825 1827 1713 1826
 1827 T    1826 1828 1712 1827
 1828 C    1827 1829 1711 1828
 1829 A    1828 1830 1710 1829
 1830 G    1829 1831 1709 1830
 1831 G    1830 1832 1707 1831
 1832 G    1831 1833 1706 1832
 1833 T    1832 1834 1705 1833
 1834 G    1833 1835 1704 1834
 1835 T    1834 1836 1703 1835
 1836 T    1835 1837 1702 1836
 1837 A    1836 1838 1701 1837
 1838 A    1837 1839    0 1838
 1839 C    1838 1840    0 1839
 1840 T    1839 1841    0 1840
 1841 G    1840 1842    0 1841
 1842 C    1841 1843    0 1842
 1843 A    1842 1844    0 1843
 1844 C    1843 1845    0 1844
 1845 A    1844 1846    0 1845
 1846 G    1845 1847    0 1846
 1847 A    1846 1848    0 1847
 1848 A    1847 1849 1950 1848
 1849 G    1848 1850 1949 1849
 1850 T    1849 1851 1948 1850
 1851 C    1850 1852 1947 1851
 1852 C    1851 1853 1946 1852
 1853 C    1852 1854 1945 1853
 1854 T    1853 1855 1944 1854
 1855 G    1854 1856 1943 1855
 1856 T    1855 1857 1942 1856
 1857 T    1856 1858 1941 1857
 1858 G    1857 1859    0 1858
 1859 C    1858 1860    0 1859
 1860 T    1859 1861    0 1860
 1861 A    1860 1862    0 1861
 1862 T    1861 1863    0 1862
 1863 T    1862 1864    0 1863
 1864 C    1863 1865    0 1864
 1865 A    1864 1866    0 1865
 1866 T    1865 1867    0 1866
 1867 G    1866 1868    0 1867
 1868 C    1867 1869    0 1868
 1869 A    1868 1870    0 1869
 1870 G    1869 1871    0 1870
 1871 A    1870 1872    0 1871
 1872 T    1871 1873    0 1872
 1873 C    1872 1874    0 1873
 1874 A    1873 1875    0 1874
 1875 A    1874 1876    0 1875
 1876 C    1875 1877    0 1876
 1877 T    1876 1878    0 1877
 1878 T    1877 1879    0 1878
 1879 A    1878 1880    0 1879
 1880 C    1879 1881    0 1880
 1881 T    1880 1882    0 1881
 1882 C    1881 1883    0 1882
 1883 C    1882 1884    0 1883
 1884 T    1883 1885    0 1884
 1885 A    1884 1886    0 1885
 1886 C    1885 1887 1934 1886
 1887 T    1886 1888 1933 1887
 1888 T    1887 1889 1932 1888
 1889 G    1888 1890 1931 1889
 1890 G    1889 1891 1929 1890
 1891 C    1890 1892 1928 1891
 1892 G    1891 1893 1927 1892
 1893 T    1892 1894 1926 1893
 1894 G    1893 1895 1925 1894
 1895 T    1894 1896 1924 1895
 1896 T    1895 1897 1923 1896
 1897 T    1896 1898 1922 1897
 1898 A    1897 1899    0 1898
 1899 T    1898 1900    0 1899
 1900 T    1899 1901    0 1900
 1901 C    1900 1902    0 1901
 1902 T    1901 1903    0 1902
 1903 A    1902 1904 1916 1903
 1904 C    1903 1905 1915 1904
 1905 A    1904 1906 1914 1905
 1906 G    1905 1907    0 1906
 1907 G    1906 1908    0 1907
 1908 T    1907 1909    0 1908
 1909 T    1908 1910    0 1909
 1910 C    1909 1911    0 1910
 1911 T    1910 1912    0 1911
 1912 A    1911 1913    0 1912
 1913 A    1912 1914    0 1913
 1914 T    1913 1915 1905 1914
 1915 G    1914 1916 1904 1915
 1916 T    1915 1917 1903 1916
 1917 T    1916 1918    0 1917
 1918 T    1917 1919    0 1918
 1919 T    1918 1920    0 1919
 1920 T    1919 1921    0 1920
 1921 C    1920 1922    0 1921
 1922 A    1921 1923 1897 1922
 1923 A    1922 1924 1896 1923
 1924 A    1923 1925 1895 1924
 1925 C    1924 1926 1894 1925
 1926 A    1925 1927 1893 1926
 1927 C    1926 1928 1892 1927
 1928 G    1927 1929 1891 1928
 1929 T    1928 1930 1890 1929
 1930 G    1929 1931    0 1930
 1931 C    1930 1932 1889 1931
 1932 A    1931 1933 1888 1932
 1933 G    1932 1934 1887 1933
 1934 G    1933 1935 1886 1934
 1935 C    1934 1936    0 1935
 1936 T    1935 1937    0 1936
 1937 G    1936 1938    0 1937
 1938 T    1937 1939    0 1938
 1939 T    1938 1940    0 1939
 1940 T    1939 1941    0 1940
 1941 A    1940 1942 1857 1941
 1942 A    1941 1943 1856 1942
 1943 T    1942 1944 1855 1943
 1944 A    1943 1945 1854 1944
 1945 G    1944 1946 1853 1945
 1946 G    1945 1947 1852 1946
 1947 G    1946 1948 1851 1947
 1948 G    1947 1949 1850 1948
 1949 C    1948 1950 1849 1949
 1950 T    1949 1951 1848 1950
 1951 G    1950 1952    0 1951
 1952 A    1951 1953    0 1952
 1953 A    1952 1954    0 1953
 1954 C    1953 1955    0 1954
 1955 A    1954 1956 1982 1955
 1956 T    1955 1957 1981 1956
 1957 G    1956 1958 1980 1957
 1958 T    1957 1959 1979 1958
 1959 C    1958 1960 1978 1959
 1960 A    1959 1961 1977 1960
 1961 A    1960 1962    0 1961
 1962 C    1961 1963 1976 1962
 1963 A    1962 1964    0 1963
 1964 A    1963 1965 1975 1964
 1965 C    1964 1966 1974 1965
 1966 T    1965 1967 1973 1966
 1967 C    1966 1968 1972 1967
 1968 A    1967 1969    0 1968
 1969 T    1968 1970    0 1969
 1970 A    1969 1971    0 1970
 1971 T    1970 1972    0 1971
 1972 G    1971 1973 1967 1972
 1973 A    1972 1974 1966 1973
 1974 G    1973 1975 1965 1974
 1975 T    1974 1976 1964 1975
 1976 G    1975 1977 1962 1976
 1977 T    1976 1978 1960 1977
 1978 G    1977 1979 1959 1978
 1979 A    1978 1980 1958 1979
 1980 C    1979 1981 1957 1980
 1981 A    1980 1982 1956 1981
 1982 T    1981 1983 1955 1982
 1983 A    1982 1984    0 1983
 1984 C    1983 1985    0 1984
 1985 C    1984 1986    0 1985
 1986 C    1985 1987    0 1986
 1987 A    1986 1988 2010 1987
 1988 T    1987 1989 2009 1988
 1989 T    1988 1990 2008 1989
 1990 G    1989 1991 2007 1990
 1991 G    1990 1992 2006 1991
 1992 T    1991 1993 2005 1992
 1993 G    1992 1994 2004 1993
 1994 C    1993 1995 2003 1994
 1995 A    1994 1996 2002 1995
 1996 G    1995 1997    0 1996
 1997 G    1996 1998    0 1997
 1998 T    1997 1999    0 1998
 1999 A    1998 2000    0 1999
 2000 T    1999 2001    0 2000
 2001 A    2000 2002    0 2001
 2002 T    2001 2003 1995 2002
 2003 G    2002 2004 1994 2003
 2004 C    2003 2005 1993 2004
 2005 G    2004 2006 1992 2005
 2006 C    2005 2007 1991 2006
 2007 T    2006 2008 1990 2007
 2008 A    2007 2009 1989 2008
 2009 G    2008 2010 1988 2009
 2010 T    2009 2011 1987 2010
 2011 T    2010 2012    0 2011
 2012 A    2011 2013    0 2012
 2013 T    2012 2014    0 2013
 2014 C    2013 2015    0 2014
 2015 A    2014 2016 1656 2015
 2016 G    2015 2017 1655 2016
 2017 A    2016 2018 1654 2017
 2018 C    2017 2019 1653 2018
 2019 T    2018 2020 1652 2019
 2020 C    2019 2021 1651 2020
 2021 A    2020 2022 1650 2021
 2022 G    2021 2023 1649 2022
 2023 A    2022 2024 1592 2023
 2024 C    2023 2025 1591 2024
 2025 T    2024 2026 1590 2025
 2026 A    2025 2027 1589 2026
 2027 A    2026 2028 1588 2027
 2028 T    2027 2029 2097 2028
 2029 T    2028 2030 2096 2029
 2030 C    2029 2031 2095 2030
 2031 T    2030 2032 2094 2031
 2032 C    2031 2033 2092 2032
 2033 A    2032 2034 2091 2033
 2034 T    2033 2035 2090 2034
 2035 C    2034 2036 2089 2035
 2036 G    2035 2037 2088 2036
 2037 G    2036 2038    0 2037
 2038 C    2037 2039    0 2038
 2039 G    2038 2040    0 2039
 2040 G    2039 2041    0 2040
 2041 G    2040 2042    0 2041
 2042 C    2041 2043    0 2042
 2043 A    2042 2044 2083 2043
 2044 C    2043 2045 2082 2044
 2045 G    2044 2046 2081 2045
 2046 T    2045 2047 2080 2046
 2047 A    2046 2048 2079 2047
 2048 G    2047 2049 2078 2048
 2049 T    2048 2050 2077 2049
 2050 G    2049 2051 2076 2050
 2051 T    2050 2052 2075 2051
 2052 A    2051 2053 2074 2052
 2053 G    2052 2054 2073 2053
 2054 C    2053 2055 2071 2054
 2055 T    2054 2056    0 2055
 2056 A    2055 2057 2070 2056
 2057 G    2056 2058 2069 2057
 2058 T    2057 2059 2068 2058
 2059 C    2058 2060    0 2059
 2060 A    2059 2061    0 2060
 2061 A    2060 2062    0 2061
 2062 T    2061 2063    0 2062
 2063 C    2062 2064    0 2063
 2064 C    2063 2065    0 2064
 2065 A    2064 2066    0 2065
 2066 T    2065 2067    0 2066
 2067 C    2066 2068    0 2067
 2068 A    2067 2069 2058 2068
 2069 T    2068 2070 2057 2069
 2070 T    2069 2071 2056 2070
 2071 G    2070 2072 2054 2071
 2072 C    2071 2073    0 2072
 2073 C    2072 2074 2053 2073
 2074 T    2073 2075 2052 2074
 2075 A    2074 2076 2051 2075
 2076 C    2075 2077 2050 2076
 2077 A    2076 2078 2049 2077
 2078 C    2077 2079 2048 2078
 2079 T    2078 2080 2047 2079
 2080 A    2079 2081 2046 2080
 2081 T    2080 2082 2045 2081
 2082 G    2081 2083 2044 2082
 2083 T    2082 2084 2043 2083
 2084 C    2083 2085    0 2084
 2085 A    2084 2086    0 2085
 2086 C    2085 2087    0 2086
 2087 T    2086 2088    0 2087
 2088 T    2087 2089 2036 2088
 2089 G    2088 2090 2035 2089
 2090 G    2089 2091 2034 2090
 2091 T    2090 2092 2033 2091
 2092 G    2091 2093 2032 2092
 2093 T    2092 2094    0 2093
 2094 A    2093 2095 2031 2094
 2095 G    2094 2096 2030 2095
 2096 A    2095 2097 2029 2096
 2097 A    2096 2098 2028 2097
 2098 A    2097 2099    0 2098
 2099 A    2098 2100    0 2099
 2100 T    2099 2101    0 2100
 2101 T    2100 2102    0 2101
 2102 C    2101 2103 1561 2102
 2103 A    2102 2104 1560 2103
 2104 G    2103 2105 1559 2104
 2105 T    2104 2106 1558 2105
 2106 T    2105 2107 1557 2106
 2107 G    2106 2108 1556 2107
 2108 C    2107 2109 1555 2108
 2109 T    2108 2110 1554 2109
 2110 T    2109 2111    0 2110
 2111 A    2110 2112    0 2111
 2112 C    2111 2113    0 2112
 2113 T    2112 2114 2731 2113
 2114 C    2113 2115 2730 2114
 2115 T    2114 2116 2729 2115
 2116 A    2115 2117    0 2116
 2117 A    2116 2118    0 2117
 2118 T    2117 2119 2725 2118
 2119 A    2118 2120 2724 2119
 2120 A    2119 2121 2723 2120
 2121 C    2120 2122 2722 2121
 2122 T    2121 2123 2721 2122
 2123 C    2122 2124 2720 2123
 2124 T    2123 2125 2719 2124
 2125 A    2124 2126 2718 2125
 2126 T    2125 2127    0 2126
 2127 T    2126 2128 2716 2127
 2128 G    2127 2129 2715 2128
 2129 C    2128 2130 2714 2129
 2130 C    2129 2131 2713 2130
 2131 A    2130 2132 2712 2131
 2132 T    2131 2133 2711 2132
 2133 A    2132 2134 2707 2133
 2134 C    2133 2135 2706 2134
 2135 C    2134 2136 2705 2135
 2136 C    2135 2137    0 2136
 2137 A    2136 2138 2703 2137
 2138 T    2137 2139 2702 2138
 2139 A    2138 2140 2701 2139
 2140 A    2139 2141 2700 2140
 2141 A    2140 2142    0 2141
 2142 T    2141 2143    0 2142
 2143 T    2142 2144    0 2143
 2144 T    2143 2145    0 2144
 2145 T    2144 2146    0 2145
 2146 A    2145 2147    0 2146
 2147 C    2146 2148    0 2147
 2148 T    2147 2149    0 2148
 2149 A    2148 2150    0 2149
 2150 T    2149 2151 2234 2150
 2151 T    2150 2152 2233 2151
 2152 A    2151 2153 2232 2152
 2153 G    2152 2154 2231 2153
 2154 T    2153 2155 2230 2154
 2155 G    2154 2156 2226 2155
 2156 T    2155 2157 2225 2156
 2157 T    2156 2158 2224 2157
 2158 A    2157 2159 2223 2158
 2159 C    2158 2160 2222 2159
 2160 C    2159 2161 2221 2160
 2161 A    2160 2162 2220 2161
 2162 C    2161 2163 2219 2162
 2163 A    2162 2164 2218 2163
 2164 G    2163 2165 2217 2164
 2165 A    2164 2166 2216 2165
 2166 A    2165 2167    0 2166
 2167 A    2166 2168 2202 2167
 2168 T    2167 2169    0 2168
 2169 T    2168 2170 2201 2169
 2170 C    2169 2171 2200 2170
 2171 T    2170 2172 2199 2171
 2172 A    2171 2173 2198 2172
 2173 C    2172 2174 2197 2173
 2174 C    2173 2175    0 2174
 2175 A    2174 2176    0 2175
 2176 G    2175 2177 2194 2176
 2177 T    2176 2178 2193 2177
 2178 G    2177 2179 2192 2178
 2179 T    2178 2180 2191 2179
 2180 C    2179 2181 2190 2180
 2181 T    2180 2182 2189 2181
 2182 A    2181 2183    0 2182
 2183 T    2182 2184    0 2183
 2184 G    2183 2185    0 2184
 2185 A    2184 2186    0 2185
 2186 C    2185 2187    0 2186
 2187 C    2186 2188    0 2187
 2188 A    2187 2189    0 2188
 2189 A    2188 2190 2181 2189
 2190 G    2189 2191 2180 2190
 2191 A    2190 2192 2179 2191
 2192 C    2191 2193 2178 2192
 2193 A    2192 2194 2177 2193
 2194 T    2193 2195 2176 2194
 2195 C    2194 2196    0 2195
 2196 A    2195 2197    0 2196
 2197 G    2196 2198 2173 2197
 2198 T    2197 2199 2172 2198
 2199 A    2198 2200 2171 2199
 2200 G    2199 2201 2170 2200
 2201 A    2200 2202 2169 2201
 2202 T    2201 2203 2167 2202
 2203 T    2202 2204 2215 2203
 2204 G    2203 2205 2214 2204
 2205 T    2204 2206 2213 2205
 2206 A    2205 2207 2212 2206
 2207 C    2206 2208 2211 2207
 2208 A    2207 2209    0 2208
 2209 A    2208 2210    0 2209
 2210 T    2209 2211    0 2210
 2211 G    2210 2212 2207 2211
 2212 T    2211 2213 2206 2212
 2213 A    2212 2214 2205 2213
 2214 C    2213 2215 2204 2214
 2215 A    2214 2216 2203 2215
 2216 T    2215 2217 2165 2216
 2217 T    2216 2218 2164 2217
 2218 T    2217 2219 2163 2218
 2219 G    2218 2220 2162 2219
 2220 T    2219 2221 2161 2220
 2221 G    2220 2222 2160 2221
 2222 G    2221 2223 2159 2222
 2223 T    2222 2224 2158 2223
 2224 G    2223 2225 2157 2224
 2225 A    2224 2226 2156 2225
 2226 T    2225 2227 2155 2226
 2227 T    2226 2228    0 2227
 2228 C    2227 2229    0 2228
 2229 A    2228 2230    0 2229
 2230 A    2229 2231 2154 2230
 2231 C    2230 2232 2153 2231
 2232 T    2231 2233 2152 2232
 2233 G    2232 2234 2151 2233
 2234 A    2233 2235 2150 2234
 2235 A    2234 2236    0 2235
 2236 T    2235 2237 2255 2236
 2237 G    2236 2238 2254 2237
 2238 C    2237 2239 2253 2238
 2239 A    2238 2240 2252 2239
 2240 G    2239 2241 2251 2240
 2241 C    2240 2242 2250 2241
 2242 A    2241 2243 2249 2242
 2243 A    2242 2244 2248 2243
 2244 T    2243 2245    0 2244
 2245 C    2244 2246    0 2245
 2246 T    2245 2247    0 2246
 2247 T    2246 2248    0 2247
 2248 T    2247 2249 2243 2248
 2249 T    2248 2250 2242 2249
 2250 G    2249 2251 2241 2250
 2251 T    2250 2252 2240 2251
 2252 T    2251 2253 2239 2252
 2253 G    2252 2254 2238 2253
 2254 C    2253 2255 2237 2254
 2255 A    2254 2256 2236 2255
 2256 A    2255 2257    0 2256
 2257 T    2256 2258    0 2257
 2258 A    2257 2259    0 2258
 2259 T    2258 2260    0 2259
 2260 G    2259 2261    0 2260
 2261 G    2260 2262    0 2261
 2262 C    2261 2263 2296 2262
 2263 A    2262 2264 2295 2263
 2264 G    2263 2265 2294 2264
 2265 T    2264 2266 2293 2265
 2266 T    2265 2267 2292 2266
 2267 T    2266 2268    0 2267
 2268 T    2267 2269    0 2268
 2269 T    2268 2270    0 2269
 2270 G    2269 2271 2288 2270
 2271 T    2270 2272 2287 2271
 2272 A    2271 2273 2286 2272
 2273 C    2272 2274 2285 2273
 2274 A    2273 2275    0 2274
 2275 C    2274 2276    0 2275
 2276 A    2275 2277    0 2276
 2277 A    2276 2278    0 2277
 2278 T    2277 2279    0 2278
 2279 T    2278 2280    0 2279
 2280 A    2279 2281    0 2280
 2281 A    2280 2282    0 2281
 2282 A    2281 2283    0 2282
 2283 C    2282 2284    0 2283
 2284 C    2283 2285    0 2284
 2285 G    2284 2286 2273 2285
 2286 T    2285 2287 2272 2286
 2287 G    2286 2288 2271 2287
 2288 C    2287 2289 2270 2288
 2289 T    2288 2290    0 2289
 2290 T    2289 2291    0 2290
 2291 T    2290 2292    0 2291
 2292 A    2291 2293 2266 2292
 2293 A    2292 2294 2265 2293
 2294 C    2293 2295 2264 2294
 2295 T    2294 2296 2263 2295
 2296 G    2295 2297 2262 2296
 2297 G    2296 2298    0 2297
 2298 A    2297 2299    0 2298
 2299 A    2298 2300    0 2299
 2300 T    2299 2301    0 2300
 2301 A    2300 2302    0 2301
 2302 G    2301 2303    0 2302
 2303 C    2302 2304    0 2303
 2304 T    2303 2305    0 2304
 2305 G    2304 2306    0 2305
 2306 T    2305 2307    0 2306
 2307 T    2306 2308    0 2307
 2308 G    2307 2309    0 2308
 2309 A    2308 2310    0 2309
 2310 A    2309 2311    0 2310
 2311 C    2310 2312    0 2311
 2312 A    2311 2313    0 2312
 2313 A    2312 2314    0 2313
 2314 G    2313 2315    0 2314
 2315 A    2314 2316    0 2315
 2316 C    2315 2317 2338 2316
 2317 A    2316 2318 2337 2317
 2318 A    2317 2319 2336 2318
 2319 A    2318 2320 2335 2319
 2320 A    2319 2321 2334 2320
 2321 A    2320 2322 2333 2321
 2322 C    2321 2323 2332 2322
 2323 A    2322 2324    0 2323
 2324 C    2323 2325    0 2324
 2325 C    2324 2326    0 2325
 2326 C    2325 2327    0 2326
 2327 A    2326 2328    0 2327
 2328 A    2327 2329    0 2328
 2329 G    2328 2330    0 2329
 2330 A    2329 2331    0 2330
 2331 A    2330 2332    0 2331
 2332 G    2331 2333 2322 2332
 2333 T    2332 2334 2321 2333
 2334 T    2333 2335 2320 2334
 2335 T    2334 2336 2319 2335
 2336 T    2335 2337 2318 2336
 2337 T    2336 2338 2317 2337
 2338 G    2337 2339 2316 2338
 2339 C    2338 2340    0 2339
 2340 A    2339 2341    0 2340
 2341 C    2340 2342 2602 2341
 2342 A    2341 2343    0 2342
 2343 A    2342 2344 2601 2343
 2344 G    2343 2345 2600 2344
 2345 T    2344 2346 2357 2345
 2346 C    2345 2347    0 2346
 2347 A    2346 2348 2356 2347
 2348 A    2347 2349 2355 2348
 2349 A    2348 2350 2354 2349
 2350 C    2349 2351    0 2350
 2351 A    2350 2352    0 2351
 2352 A    2351 2353    0 2352
 2353 A    2352 2354    0 2353
 2354 T    2353 2355 2349 2354
 2355 T    2354 2356 2348 2355
 2356 T    2355 2357 2347 2356
 2357 A    2356 2358 2345 2357
 2358 C    2357 2359    0 2358
 2359 A    2358 2360    0 2359
 2360 A    2359 2361  109 2360
 2361 A    2360 2362  108 2361
 2362 A    2361 2363  107 2362
 2363 C    2362 2364    0 2363
 2364 A    2363 2365 2388 2364
 2365 C    2364 2366 2387 2365
 2366 C    2365 2367 2386 2366
 2367 A    2366 2368 2385 2367
 2368 C    2367 2369 2384 2368
 2369 C    2368 2370 2383 2369
 2370 A    2369 2371 2382 2370
 2371 A    2370 2372 2381 2371
 2372 T    2371 2373    0 2372
 2373 T    2372 2374    0 2373
 2374 A    2373 2375   95 2374
 2375 A    2374 2376   94 2375
 2376 A    2375 2377   93 2376
 2377 G    2376 2378   92 2377
 2378 A    2377 2379   91 2378
 2379 T    2378 2380    0 2379
 2380 T    2379 2381    0 2380
 2381 T    2380 2382 2371 2381
 2382 T    2381 2383 2370 2382
 2383 G    2382 2384 2369 2383
 2384 G    2383 2385 2368 2384
 2385 T    2384 2386 2367 2385
 2386 G    2385 2387 2366 2386
 2387 G    2386 2388 2365 2387
 2388 T    2387 2389 2364 2388
 2389 T    2388 2390    0 2389
 2390 T    2389 2391    0 2390
 2391 T    2390 2392    0 2391
 2392 A    2391 2393    0 2392
 2393 A    2392 2394    0 2393
 2394 T    2393 2395    0 2394
 2395 T    2394 2396    0 2395
 2396 T    2395 2397    0 2396
 2397 T    2396 2398    0 2397
 2398 T    2397 2399    0 2398
 2399 C    2398 2400 2527 2399
 2400 A    2399 2401 2526 2400
 2401 C    2400 2402 2524 2401
 2402 A    2401 2403    0 2402
 2403 A    2402 2404 2523 2403
 2404 A    2403 2405 2522 2404
 2405 T    2404 2406 2521 2405
 2406 A    2405 2407 2520 2406
 2407 T    2406 2408 2519 2407
 2408 T    2407 2409 2518 2408
 2409 A    2408 2410 2517 2409
 2410 C    2409 2411 2516 2410
 2411 C    2410 2412 2515 2411
 2412 A    2411 2413 2514 2412
 2413 G    2412 2414 2513 2413
 2414 A    2413 2415    0 2414
 2415 T    2414 2416    0 2415
 2416 C    2415 2417    0 2416
 2417 C    2416 2418 2482 2417
 2418 A    2417 2419 2481 2418
 2419 T    2418 2420 2480 2419
 2420 C    2419 2421 2479 2420
 2421 A    2420 2422    0 2421
 2422 A    2421 2423    0 2422
 2423 A    2422 2424    0 2423
 2424 A    2423 2425    0 2424
 2425 C    2424 2426    0 2425
 2426 C    2425 2427    0 2426
 2427 A    2426 2428    0 2427
 2428 A    2427 2429    0 2428
 2429 G    2428 2430 2477 2429
 2430 C    2429 2431 2476 2430
 2431 A    2430 2432 2475 2431
 2432 A    2431 2433 2474 2432
 2433 G    2432 2434 2473 2433
 2434 A    2433 2435    0 2434
 2435 G    2434 2436    0 2435
 2436 G    2435 2437 2471 2436
 2437 T    2436 2438 2470 2437
 2438 C    2437 2439 2469 2438
 2439 A    2438 2440 2468 2439
 2440 T    2439 2441 2467 2440
 2441 T    2440 2442 2466 2441
 2442 T    2441 2443 2465 2442
 2443 A    2442 2444    0 2443
 2444 T    2443 2445 2462 2444
 2445 T    2444 2446 2461 2445
 2446 G    2445 2447 2460 2446
 2447 A    2446 2448 2459 2447
 2448 A    2447 2449 2458 2448
 2449 G    2448 2450 2457 2449
 2450 A    2449 2451 2456 2450
 2451 T    2450 2452    0 2451
 2452 C    2451 2453    0 2452
 2453 T    2452 2454    0 2453
 2454 A    2453 2455    0 2454
 2455 C    2454 2456    0 2455
 2456 T    2455 2457 2450 2456
 2457 T    2456 2458 2449 2457
 2458 T    2457 2459 2448 2458
 2459 T    2458 2460 2447 2459
 2460 C    2459 2461 2446 2460
 2461 A    2460 2462 2445 2461
 2462 A    2461 2463 2444 2462
 2463 C    2462 2464    0 2463
 2464 A    2463 2465    0 2464
 2465 A    2464 2466 2442 2465
 2466 A    2465 2467 2441 2466
 2467 G    2466 2468 2440 2467
 2468 T    2467 2469 2439 2468
 2469 G    2468 2470 2438 2469
 2470 A    2469 2471 2437 2470
 2471 C    2470 2472 2436 2471
 2472 A    2471 2473    0 2472
 2473 C    2472 2474 2433 2473
 2474 T    2473 2475 2432 2474
 2475 T    2474 2476 2431 2475
 2476 G    2475 2477 2430 2476
 2477 C    2476 2478 2429 2477
 2478 A    2477 2479    0 2478
 2479 G    2478 2480 2420 2479
 2480 A    2479 2481 2419 2480
 2481 T    2480 2482 2418 2481
 2482 G    2481 2483 2417 2482
 2483 C    2482 2484    0 2483
 2484 T    2483 2485    0 2484
 2485 G    2484 2486 2512 2485
 2486 G    2485 2487 2511 2486
 2487 C    2486 2488 2510 2487
 2488 T    2487 2489    0 2488
 2489 T    2488 2490 2507 2489
 2490 C    2489 2491 2506 2490
 2491 A    2490 2492 2505 2491
 2492 T    2491 2493 2504 2492
 2493 C    2492 2494 2503 2493
 2494 A    2493 2495 2502 2494
 2495 A    2494 2496    0 2495
 2496 A    2495 2497    0 2496
 2497 C    2496 2498    0 2497
 2498 A    2497 2499    0 2498
 2499 A    2498 2500    0 2499
 2500 T    2499 2501    0 2500
 2501 A    2500 2502    0 2501
 2502 T    2501 2503 2494 2502
 2503 G    2502 2504 2493 2503
 2504 G    2503 2505 2492 2504
 2505 T    2504 2506 2491 2505
 2506 G    2505 2507 2490 2506
 2507 A    2506 2508 2489 2507
 2508 T    2507 2509    0 2508
 2509 T    2508 2510    0 2509
 2510 G    2509 2511 2487 2510
 2511 C    2510 2512 2486 2511
 2512 C    2511 2513 2485 2512
 2513 T    2512 2514 2413 2513
 2514 T    2513 2515 2412 2514
 2515 G    2514 2516 2411 2515
 2516 G    2515 2517 2410 2516
 2517 T    2516 2518 2409 2517
 2518 G    2517 2519 2408 2518
 2519 A    2518 2520 2407 2519
 2520 T    2519 2521 2406 2520
 2521 A    2520 2522 2405 2521
 2522 T    2521 2523 2404 2522
 2523 T    2522 2524 2403 2523
 2524 G    2523 2525 2401 2524
 2525 C    2524 2526    0 2525
 2526 T    2525 2527 2400 2526
 2527 G    2526 2528 2399 2527
 2528 C    2527 2529    0 2528
 2529 T    2528 2530    0 2529
 2530 A    2529 2531    0 2530
 2531 G    2530 2532    0 2531
 2532 A    2531 2533   34 2532
 2533 G    2532 2534   33 2533
 2534 A    2533 2535   32 2534
 2535 C    2534 2536    0 2535
 2536 C    2535 2537    0 2536
 2537 T    2536 2538 2594 2537
 2538 C    2537 2539 2593 2538
 2539 A    2538 2540 2592 2539
 2540 T    2539 2541 2591 2540
 2541 T    2540 2542 2590 2541
 2542 T    2541 2543 2589 2542
 2543 G    2542 2544 2588 2543
 2544 T    2543 2545 2587 2544
 2545 G    2544 2546 2586 2545
 2546 C    2545 2547    0 2546
 2547 A    2546 2548    0 2547
 2548 C    2547 2549 2583 2548
 2549 A    2548 2550 2582 2549
 2550 A    2549 2551 2581 2550
 2551 A    2550 2552 2580 2551
 2552 A    2551 2553    0 2552
 2553 G    2552 2554    0 2553
 2554 T    2553 2555    0 2554
 2555 T    2554 2556    0 2555
 2556 T    2555 2557    0 2556
 2557 A    2556 2558 2571 2557
 2558 A    2557 2559 2570 2558
 2559 C    2558 2560 2569 2559
 2560 G    2559 2561 2568 2560
 2561 G    2560 2562 2567 2561
 2562 C    2561 2563    0 2562
 2563 C    2562 2564    0 2563
 2564 T    2563 2565    0 2564
 2565 T    2564 2566    0 2565
 2566 A    2565 2567    0 2566
 2567 C    2566 2568 2561 2567
 2568 T    2567 2569 2560 2568
 2569 G    2568 2570 2559 2569
 2570 T    2569 2571 2558 2570
 2571 T    2570 2572 2557 2571
 2572 T    2571 2573    0 2572
 2573 T    2572 2574    0 2573
 2574 G    2573 2575    0 2574
 2575 C    2574 2576    0 2575
 2576 C    2575 2577    0 2576
 2577 A    2576 2578    0 2577
 2578 C    2577 2579    0 2578
 2579 C    2578 2580    0 2579
 2580 T    2579 2581 2551 2580
 2581 T    2580 2582 2550 2581
 2582 T    2581 2583 2549 2582
 2583 G    2582 2584 2548 2583
 2584 C    2583 2585    0 2584
 2585 T    2584 2586    0 2585
 2586 C    2585 2587 2545 2586
 2587 A    2586 2588 2544 2587
 2588 C    2587 2589 2543 2588
 2589 A    2588 2590 2542 2589
 2590 G    2589 2591 2541 2590
 2591 A    2590 2592 2540 2591
 2592 T    2591 2593 2539 2592
 2593 G    2592 2594 2538 2593
 2594 A    2593 2595 2537 2594
 2595 A    2594 2596    0 2595
 2596 A    2595 2597 2608 2596
 2597 T    2596 2598 2606 2597
 2598 G    2597 2599 2605 2598
 2599 A    2598 2600 2604 2599
 2600 T    2599 2601 2344 2600
 2601 T    2600 2602 2343 2601
 2602 G    2601 2603 2341 2602
 2603 C    2602 2604    0 2603
 2604 T    2603 2605 2599 2604
 2605 C    2604 2606 2598 2605
 2606 A    2605 2607 2597 2606
 2607 A    2606 2608    0 2607
 2608 T    2607 2609 2596 2608
 2609 A    2608 2610    0 2609
 2610 C    2609 2611    0 2610
 2611 A    2610 2612    0 2611
 2612 C    2611 2613    0 2612
 2613 T    2612 2614    0 2613
 2614 T    2613 2615    0 2614
 2615 C    2614 2616 2662 2615
 2616 T    2615 2617 2661 2616
 2617 G    2616 2618 2660 2617
 2618 C    2617 2619 2659 2618
 2619 A    2618 2620 2658 2619
 2620 C    2619 2621 2657 2620
 2621 T    2620 2622 2656 2621
 2622 G    2621 2623 2775 2622
 2623 T    2622 2624 2774 2623
 2624 T    2623 2625 2773 2624
 2625 A    2624 2626    0 2625
 2626 G    2625 2627    0 2626
 2627 C    2626 2628    0 2627
 2628 G    2627 2629 2653 2628
 2629 G    2628 2630 2652 2629
 2630 G    2629 2631 2651 2630
 2631 T    2630 2632 2650 2631
 2632 A    2631 2633    0 2632
 2633 C    2632 2634 2648 2633
 2634 A    2633 2635 2647 2634
 2635 A    2634 2636 2646 2635
 2636 T    2635 2637 2645 2636
 2637 C    2636 2638 2644 2637
 2638 A    2637 2639 2643 2638
 2639 C    2638 2640    0 2639
 2640 T    2639 2641    0 2640
 2641 T    2640 2642    0 2641
 2642 C    2641 2643    0 2642
 2643 T    2642 2644 2638 2643
 2644 G    2643 2645 2637 2644
 2645 G    2644 2646 2636 2645
 2646 T    2645 2647 2635 2646
 2647 T    2646 2648 2634 2647
 2648 G    2647 2649 2633 2648
 2649 G    2648 2650    0 2649
 2650 A    2649 2651 2631 2650
 2651 C    2650 2652 2630 2651
 2652 C    2651 2653 2629 2652
 2653 T    2652 2654 2628 2653
 2654 T    2653 2655    0 2654
 2655 T    2654 2656    0 2655
 2656 G    2655 2657 2621 2656
 2657 G    2656 2658 2620 2657
 2658 T    2657 2659 2619 2658
 2659 G    2658 2660 2618 2659
 2660 C    2659 2661 2617 2660
 2661 A    2660 2662 2616 2661
 2662 G    2661 2663 2615 2662
 2663 G    2662 2664    0 2663
 2664 T    2663 2665    0 2664
 2665 G    2664 2666    0 2665
 2666 C    2665 2667    0 2666
 2667 T    2666 2668    0 2667
 2668 G    2667 2669    0 2668
 2669 C    2668 2670    0 2669
 2670 A    2669 2671    0 2670
 2671 T    2670 2672    0 2671
 2672 T    2671 2673    0 2672
 2673 A    2672 2674    0 2673
 2674 C    2673 2675    0 2674
 2675 A    2674 2676    0 2675
 2676 A    2675 2677    0 2676
 2677 A    2676 2678    0 2677
 2678 T    2677 2679    0 2678
 2679 A    2678 2680    0 2679
 2680 C    2679 2681 2698 2680
 2681 C    2680 2682 2697 2681
 2682 A    2681 2683 2696 2682
 2683 T    2682 2684 2695 2683
 2684 T    2683 2685 2694 2684
 2685 T    2684 2686 2693 2685
 2686 G    2685 2687 2692 2686
 2687 C    2686 2688 2691 2687
 2688 T    2687 2689    0 2688
 2689 A    2688 2690    0 2689
 2690 T    2689 2691    0 2690
 2691 G    2690 2692 2687 2691
 2692 C    2691 2693 2686 2692
 2693 A    2692 2694 2685 2693
 2694 A    2693 2695 2684 2694
 2695 A    2694 2696 2683 2695
 2696 T    2695 2697 2682 2696
 2697 G    2696 2698 2681 2697
 2698 G    2697 2699 2680 2698
 2699 C    2698 2700    0 2699
 2700 T    2699 2701 2140 2700
 2701 T    2700 2702 2139 2701
 2702 A    2701 2703 2138 2702
 2703 T    2702 2704 2137 2703
 2704 A    2703 2705    0 2704
 2705 G    2704 2706 2135 2705
 2706 G    2705 2707 2134 2706
 2707 T    2706 2708 2133 2707
 2708 T    2707 2709    0 2708
 2709 T    2708 2710    0 2709
 2710 A    2709 2711    0 2710
 2711 A    2710 2712 2132 2711
 2712 T    2711 2713 2131 2712
 2713 G    2712 2714 2130 2713
 2714 G    2713 2715 2129 2714
 2715 T    2714 2716 2128 2715
 2716 A    2715 2717 2127 2716
 2717 T    2716 2718    0 2717
 2718 T    2717 2719 2125 2718
 2719 G    2718 2720 2124 2719
 2720 G    2719 2721 2123 2720
 2721 A    2720 2722 2122 2721
 2722 G    2721 2723 2121 2722
 2723 T    2722 2724 2120 2723
 2724 T    2723 2725 2119 2724
 2725 A    2724 2726 2118 2725
 2726 C    2725 2727    0 2726
 2727 A    2726 2728    0 2727
 2728 C    2727 2729    0 2728
 2729 A    2728 2730 2115 2729
 2730 G    2729 2731 2114 2730
 2731 A    2730 2732 2113 2731
 2732 A    2731 2733    0 2732
 2733 T    2732 2734 2750 2733
 2734 G    2733 2735 2748 2734
 2735 T    2734 2736 2747 2735
 2736 T    2735 2737 2746 2736
 2737 C    2736 2738 2745 2737
 2738 T    2737 2739 2744 2738
 2739 C    2738 2740 2743 2739
 2740 T    2739 2741    0 2740
 2741 A    2740 2742    0 2741
 2742 T    2741 2743    0 2742
 2743 G    2742 2744 2739 2743
 2744 A    2743 2745 2738 2744
 2745 G    2744 2746 2737 2745
 2746 A    2745 2747 2736 2746
 2747 A    2746 2748 2735 2747
 2748 C    2747 2749 2734 2748
 2749 C    2748 2750    0 2749
 2750 A    2749 2751 2733 2750
 2751 A    2750 2752    0 2751
 2752 A    2751 2753 2772 2752
 2753 A    2752 2754 2771 2753
 2754 A    2753 2755 2770 2754
 2755 T    2754 2756 2769 2755
 2756 T    2755 2757 2768 2756
 2757 G    2756 2758 2767 2757
 2758 A    2757 2759    0 2758
 2759 T    2758 2760    0 2759
 2760 T    2759 2761    0 2760
 2761 G    2760 2762    0 2761
 2762 C    2761 2763    0 2762
 2763 C    2762 2764    0 2763
 2764 A    2763 2765    0 2764
 2765 A    2764 2766    0 2765
 2766 C    2765 2767    0 2766
 2767 C    2766 2768 2757 2767
 2768 A    2767 2769 2756 2768
 2769 A    2768 2770 2755 2769
 2770 T    2769 2771 2754 2770
 2771 T    2770 2772 2753 2771
 2772 T    2771 2773 2752 2772
 2773 A    2772 2774 2624 2773
 2774 A    2773 2775 2623 2774
 2775 T    2774 2776 2622 2775
 2776 A    2775 2777    0 2776
 2777 G    2776 2778 1424 2777
 2778 T    2777 2779 1423 2778
 2779 G    2778 2780 1422 2779
 2780 C    2779 2781 1421 2780
 2781 T    2780 2782 1420 2781
 2782 A    2781 2783 1419 2782
 2783 T    2782 2784 1418 2783
 2784 T    2783 2785 1417 2784
 2785 G    2784 2786 1416 2785
 2786 G    2785 2787 1415 2786
 2787 C    2786 2788 1414 2787
 2788 A    2787 2789    0 2788
 2789 A    2788 2790  469 2789
 2790 A    2789 2791  468 2790
 2791 A    2790 2792  467 2791
 2792 T    2791 2793  466 2792
 2793 T    2792 2794  465 2793
 2794 C    2793 2795  464 2794
 2795 A    2794 2796    0 2795
 2796 A    2795 2797    0 2796
 2797 G    2796 2798  461 2797
 2798 A    2797 2799  460 2798
 2799 C    2798 2800  459 2799
 2800 T    2799 2801  458 2800
 2801 C    2800 2802  457 2801
 2802 A    2801 2803  456 2802
 2803 C    2802 2804  455 2803
 2804 T    2803 2805  454 2804
 2805 T    2804 2806  453 2805
 2806 T    2805 2807  452 2806
 2807 C    2806 2808  451 2807
 2808 T    2807 2809  450 2808
 2809 T    2808 2810  448 2809
 2810 C    2809 2811  447 2810
 2811 C    2810 2812  446 2811
 2812 A    2811 2813  445 2812
 2813 C    2812 2814  443 2813
 2814 A    2813 2815    0 2814
 2815 G    2814 2816    0 2815
 2816 C    2815 2817 3094 2816
 2817 A    2816 2818 3093 2817
 2818 A    2817 2819 3092 2818
 2819 G    2818 2820 3091 2819
 2820 T    2819 2821 3090 2820
 2821 G    2820 2822 3089 2821
 2822 C    2821 2823 3088 2822
 2823 A    2822 2824 3087 2823
 2824 C    2823 2825 2839 2824
 2825 T    2824 2826 2838 2825
 2826 T    2825 2827 2837 2826
 2827 G    2826 2828 2836 2827
 2828 G    2827 2829 2835 2828
 2829 A    2828 2830 2834 2829
 2830 A    2829 2831    0 2830
 2831 A    2830 2832    0 2831
 2832 A    2831 2833    0 2832
 2833 C    2832 2834    0 2833
 2834 T    2833 2835 2829 2834
 2835 T    2834 2836 2828 2835
 2836 C    2835 2837 2827 2836
 2837 A    2836 2838 2826 2837
 2838 A    2837 2839 2825 2838
 2839 G    2838 2840 2824 2839
 2840 A    2839 2841    0 2840
 2841 T    2840 2842 2985 2841
 2842 G    2841 2843 2984 2842
 2843 T    2842 2844 2983 2843
 2844 G    2843 2845 2982 2844
 2845 G    2844 2846 2981 2845
 2846 T    2845 2847 2980 2846
 2847 C    2846 2848 2979 2847
 2848 A    2847 2849 2978 2848
 2849 A    2848 2850 2977 2849
 2850 C    2849 2851 2976 2850
 2851 C    2850 2852 2975 2851
 2852 A    2851 2853    0 2852
 2853 A    2852 2854    0 2853
 2854 A    2853 2855    0 2854
 2855 A    2854 2856    0 2855
 2856 T    2855 2857 2881 2856
 2857 G    2856 2858 2880 2857
 2858 C    2857 2859    0 2858
 2859 A    2858 2860 2879 2859
 2860 C    2859 2861 2878 2860
 2861 A    2860 2862 2877 2861
 2862 A    2861 2863 2876 2862
 2863 G    2862 2864 2875 2863
 2864 C    2863 2865 2874 2864
 2865 T    2864 2866 2924 2865
 2866 T    2865 2867 2923 2866
 2867 T    2866 2868 2922 2867
 2868 A    2867 2869 2921 2868
 2869 A    2868 2870 2920 2869
 2870 A    2869 2871    0 2870
 2871 C    2870 2872    0 2871
 2872 A    2871 2873    0 2872
 2873 C    2872 2874    0 2873
 2874 G    2873 2875 2864 2874
 2875 C    2874 2876 2863 2875
 2876 T    2875 2877 2862 2876
 2877 T    2876 2878 2861 2877
 2878 G    2877 2879 2860 2878
 2879 T    2878 2880 2859 2879
 2880 T    2879 2881 2857 2880
 2881 A    2880 2882 2856 2881
 2882 A    2881 2883    0 2882
 2883 A    2882 2884    0 2883
 2884 C    2883 2885    0 2884
 2885 A    2884 2886 2916 2885
 2886 A    2885 2887    0 2886
 2887 C    2886 2888 2915 2887
 2888 T    2887 2889 2914 2888
 2889 T    2888 2890 2913 2889
 2890 A    2889 2891 2911 2890
 2891 G    2890 2892    0 2891
 2892 C    2891 2893    0 2892
 2893 T    2892 2894    0 2893
 2894 C    2893 2895 2903 2894
 2895 C    2894 2896 2902 2895
 2896 A    2895 2897 2901 2896
 2897 A    2896 2898    0 2897
 2898 T    2897 2899    0 2898
 2899 T    2898 2900    0 2899
 2900 T    2899 2901    0 2900
 2901 T    2900 2902 2896 2901
 2902 G    2901 2903 2895 2902
 2903 G    2902 2904 2894 2903
 2904 T    2903 2905    0 2904
 2905 G    2904 2906    0 2905
 2906 C    2905 2907    0 2906
 2907 A    2906 2908    0 2907
 2908 A    2907 2909    0 2908
 2909 T    2908 2910    0 2909
 2910 T    2909 2911    0 2910
 2911 T    2910 2912 2890 2911
 2912 C    2911 2913    0 2912
 2913 A    2912 2914 2889 2913
 2914 A    2913 2915 2888 2914
 2915 G    2914 2916 2887 2915
 2916 T    2915 2917 2885 2916
 2917 G    2916 2918    0 2917
 2918 T    2917 2919    0 2918
 2919 T    2918 2920    0 2919
 2920 T    2919 2921 2869 2920
 2921 T    2920 2922 2868 2921
 2922 A    2921 2923 2867 2922
 2923 A    2922 2924 2866 2923
 2924 A    2923 2925 2865 2924
 2925 T    2924 2926    0 2925
 2926 G    2925 2927    0 2926
 2927 A    2926 2928    0 2927
 2928 T    2927 2929 2974 2928
 2929 A    2928 2930 2973 2929
 2930 T    2929 2931 2972 2930
 2931 C    2930 2932 2971 2931
 2932 C    2931 2933    0 2932
 2933 T    2932 2934 2967 2933
 2934 T    2933 2935 2966 2934
 2935 G    2934 2936 2965 2935
 2936 C    2935 2937 2964 2936
 2937 A    2936 2938 2963 2937
 2938 C    2937 2939 2962 2938
 2939 G    2938 2940 2957 2939
 2940 T    2939 2941 2956 2940
 2941 C    2940 2942 2955 2941
 2942 T    2941 2943 2954 2942
 2943 T    2942 2944 2953 2943
 2944 G    2943 2945 2952 2944
 2945 A    2944 2946 2951 2945
 2946 C    2945 2947 2950 2946
 2947 A    2946 2948    0 2947
 2948 A    2947 2949    0 2948
 2949 A    2948 2950    0 2949
 2950 G    2949 2951 2946 2950
 2951 T    2950 2952 2945 2951
 2952 T    2951 2953 2944 2952
 2953 G    2952 2954 2943 2953
 2954 A    2953 2955 2942 2954
 2955 G    2954 2956 2941 2955
 2956 G    2955 2957 2940 2956
 2957 C    2956 2958 2939 2957
 2958 T    2957 2959    0 2958
 2959 G    2958 2960    0 2959
 2960 A    2959 2961    0 2960
 2961 A    2960 2962    0 2961
 2962 G    2961 2963 2938 2962
 2963 T    2962 2964 2937 2963
 2964 G    2963 2965 2936 2964
 2965 C    2964 2966 2935 2965
 2966 A    2965 2967 2934 2966
 2967 A    2966 2968 2933 2967
 2968 A    2967 2969    0 2968
 2969 T    2968 2970    0 2969
 2970 T    2969 2971    0 2970
 2971 G    2970 2972 2931 2971
 2972 A    2971 2973 2930 2972
 2973 T    2972 2974 2929 2973
 2974 A    2973 2975 2928 2974
 2975 G    2974 2976 2851 2975
 2976 G    2975 2977 2850 2976
 2977 T    2976 2978 2849 2977
 2978 T    2977 2979 2848 2978
 2979 G    2978 2980 2847 2979
 2980 A    2979 2981 2846 2980
 2981 T    2980 2982 2845 2981
 2982 C    2981 2983 2844 2982
 2983 A    2982 2984 2843 2983
 2984 C    2983 2985 2842 2984
 2985 A    2984 2986 2841 2985
 2986 G    2985 2987    0 2986
 2987 G    2986 2988 3004 2987
 2988 C    2987 2989 3003 2988
 2989 A    2988 2990 3002 2989
 2990 G    2989 2991 3001 2990
 2991 A    2990 2992 3000 2991
 2992 C    2991 2993 2999 2992
 2993 T    2992 2994 2998 2993
 2994 T    2993 2995    0 2994
 2995 C    2994 2996    0 2995
 2996 A    2995 2997    0 2996
 2997 A    2996 2998    0 2997
 2998 A    2997 2999 2993 2998
 2999 G    2998 3000 2992 2999
 3000 T    2999 3001 2991 3000
 3001 T    3000 3002 2990 3001
 3002 T    3001 3003 2989 3002
 3003 G    3002 3004 2988 3003
 3004 C    3003 3005 2987 3004
 3005 A    3004 3006    0 3005
 3006 G    3005 3007 3080 3006
 3007 A    3006 3008 3079 3007
 3008 C    3007 3009 3078 3008
 3009 A    3008 3010 3077 3009
 3010 T    3009 3011 3076 3010
 3011 A    3010 3012    0 3011
 3012 T    3011 3013 3023 3012
 3013 G    3012 3014 3022 3013
 3014 T    3013 3015 3021 3014
 3015 G    3014 3016    0 3015
 3016 A    3015 3017    0 3016
 3017 C    3016 3018    0 3017
 3018 T    3017 3019    0 3018
 3019 C    3018 3020    0 3019
 3020 A    3019 3021    0 3020
 3021 A    3020 3022 3014 3021
 3022 C    3021 3023 3013 3022
 3023 A    3022 3024 3012 3023
 3024 A    3023 3025    0 3024
 3025 T    3024 3026    0 3025
 3026 T    3025 3027    0 3026
 3027 A    3026 3028    0 3027
 3028 A    3027 3029    0 3028
 3029 T    3028 3030 3074 3029
 3030 T    3029 3031 3073 3030
 3031 A    3030 3032 3072 3031
 3032 G    3031 3033 3071 3032
 3033 A    3032 3034 3069 3033
 3034 G    3033 3035 3068 3034
 3035 C    3034 3036 3067 3035
 3036 T    3035 3037    0 3036
 3037 G    3036 3038 3065 3037
 3038 C    3037 3039 3064 3038
 3039 A    3038 3040 3063 3039
 3040 G    3039 3041 3061 3040
 3041 A    3040 3042 3060 3041
 3042 A    3041 3043    0 3042
 3043 A    3042 3044    0 3043
 3044 T    3043 3045    0 3044
 3045 C    3044 3046 3055 3045
 3046 A    3045 3047 3054 3046
 3047 G    3046 3048 3053 3047
 3048 A    3047 3049 3052 3048
 3049 G    3048 3050    0 3049
 3050 C    3049 3051    0 3050
 3051 T    3050 3052    0 3051
 3052 T    3051 3053 3048 3052
 3053 C    3052 3054 3047 3053
 3054 T    3053 3055 3046 3054
 3055 G    3054 3056 3045 3055
 3056 C    3055 3057    0 3056
 3057 T    3056 3058    0 3057
 3058 A    3057 3059    0 3058
 3059 A    3058 3060    0 3059
 3060 T    3059 3061 3041 3060
 3061 C    3060 3062 3040 3061
 3062 T    3061 3063    0 3062
 3063 T    3062 3064 3039 3063
 3064 G    3063 3065 3038 3064
 3065 C    3064 3066 3037 3065
 3066 T    3065 3067    0 3066
 3067 G    3066 3068 3035 3067
 3068 C    3067 3069 3034 3068
 3069 T    3068 3070 3033 3069
 3070 A    3069 3071    0 3070
 3071 C    3070 3072 3032 3071
 3072 T    3071 3073 3031 3072
 3073 A    3072 3074 3030 3073
 3074 A    3073 3075 3029 3074
 3075 A    3074 3076    0 3075
 3076 A    3075 3077 3010 3076
 3077 T    3076 3078 3009 3077
 3078 G    3077 3079 3008 3078
 3079 T    3078 3080 3007 3079
 3080 C    3079 3081 3006 3080
 3081 A    3080 3082 3501 3081
 3082 G    3081 3083 3500 3082
 3083 A    3082 3084 3499 3083
 3084 G    3083 3085    0 3084
 3085 T    3084 3086    0 3085
 3086 G    3085 3087    0 3086
 3087 T    3086 3088 2823 3087
 3088 G    3087 3089 2822 3088
 3089 T    3088 3090 2821 3089
 3090 A    3089 3091 2820 3090
 3091 C    3090 3092 2819 3091
 3092 T    3091 3093 2818 3092
 3093 T    3092 3094 2817 3093
 3094 G    3093 3095 2816 3094
 3095 G    3094 3096    0 3095
 3096 A    3095 3097    0 3096
 3097 C    3096 3098    0 3097
 3098 A    3097 3099 3115 3098
 3099 A    3098 3100 3114 3099
 3100 T    3099 3101 3113 3100
 3101 C    3100 3102 3112 3101
 3102 A    3101 3103 3111 3102
 3103 A    3102 3104 3110 3103
 3104 A    3103 3105    0 3104
 3105 A    3104 3106    0 3105
 3106 A    3105 3107    0 3106
 3107 G    3106 3108    0 3107
 3108 A    3107 3109    0 3108
 3109 G    3108 3110    0 3109
 3110 T    3109 3111 3103 3110
 3111 T    3110 3112 3102 3111
 3112 G    3111 3113 3101 3112
 3113 A    3112 3114 3100 3113
 3114 T    3113 3115 3099 3114
 3115 T    3114 3116 3098 3115
 3116 T    3115 3117    0 3116
 3117 T    3116 3118 3153 3117
 3118 T    3117 3119 3152 3118
 3119 G    3118 3120 3151 3119
 3120 T    3119 3121    0 3120
 3121 G    3120 3122    0 3121
 3122 G    3121 3123    0 3122
 3123 A    3122 3124    0 3123
 3124 A    3123 3125 3146 3124
 3125 A    3124 3126 3145 3125
 3126 G    3125 3127 3144 3126
 3127 G    3126 3128 3143 3127
 3128 G    3127 3129 3142 3128
 3129 C    3128 3130 3141 3129
 3130 T    3129 3131 3139 3130
 3131 A    3130 3132 3138 3131
 3132 T    3131 3133    0 3132
 3133 C    3132 3134    0 3133
 3134 A    3133 3135    0 3134
 3135 T    3134 3136    0 3135
 3136 C    3135 3137    0 3136
 3137 T    3136 3138    0 3137
 3138 T    3137 3139 3131 3138
 3139 A    3138 3140 3130 3139
 3140 T    3139 3141    0 3140
 3141 G    3140 3142 3129 3141
 3142 T    3141 3143 3128 3142
 3143 C    3142 3144 3127 3143
 3144 C    3143 3145 3126 3144
 3145 T    3144 3146 3125 3145
 3146 T    3145 3147 3124 3146
 3147 C    3146 3148    0 3147
 3148 C    3147 3149    0 3148
 3149 C    3148 3150    0 3149
 3150 T    3149 3151    0 3150
 3151 C    3150 3152 3119 3151
 3152 A    3151 3153 3118 3152
 3153 G    3152 3154 3117 3153
 3154 T    3153 3155    0 3154
 3155 C    3154 3156    0 3155
 3156 A    3155 3157    0 3156
 3157 G    3156 3158 3170 3157
 3158 C    3157 3159 3169 3158
 3159 A    3158 3160 3168 3159
 3160 C    3159 3161 3167 3160
 3161 C    3160 3162 3166 3161
 3162 T    3161 3163    0 3162
 3163 C    3162 3164    0 3163
 3164 A    3163 3165    0 3164
 3165 T    3164 3166    0 3165
 3166 G    3165 3167 3161 3166
 3167 G    3166 3168 3160 3167
 3168 T    3167 3169 3159 3168
 3169 G    3168 3170 3158 3169
 3170 T    3169 3171 3157 3170
 3171 A    3170 3172    0 3171
 3172 G    3171 3173    0 3172
 3173 T    3172 3174    0 3173
 3174 C    3173 3175    0 3174
 3175 T    3174 3176 3207 3175
 3176 T    3175 3177 3206 3176
 3177 C    3176 3178 3205 3177
 3178 T    3177 3179 3204 3178
 3179 T    3178 3180 3201 3179
 3180 G    3179 3181 3200 3180
 3181 C    3180 3182 3199 3181
 3182 A    3181 3183 3198 3182
 3183 T    3182 3184    0 3183
 3184 G    3183 3185    0 3184
 3185 T    3184 3186    0 3185
 3186 G    3185 3187 3195 3186
 3187 A    3186 3188 3194 3187
 3188 C    3187 3189 3193 3188
 3189 T    3188 3190    0 3189
 3190 T    3189 3191    0 3190
 3191 A    3190 3192    0 3191
 3192 T    3191 3193    0 3192
 3193 G    3192 3194 3188 3193
 3194 T    3193 3195 3187 3194
 3195 C    3194 3196 3186 3195
 3196 C    3195 3197    0 3196
 3197 C    3196 3198    0 3197
 3198 T    3197 3199 3182 3198
 3199 G    3198 3200 3181 3199
 3200 C    3199 3201 3180 3200
 3201 A    3200 3202 3179 3201
 3202 C    3201 3203    0 3202
 3203 A    3202 3204    0 3203
 3204 A    3203 3205 3178 3204
 3205 G    3204 3206 3177 3205
 3206 A    3205 3207 3176 3206
 3207 A    3206 3208 3175 3207
 3208 A    3207 3209    0 3208
 3209 A    3208 3210    0 3209
 3210 G    3209 3211  394 3210
 3211 A    3210 3212  393 3211
 3212 A    3211 3213  392 3212
 3213 C    3212 3214    0 3213
 3214 T    3213 3215  390 3214
 3215 T    3214 3216  389 3215
 3216 C    3215 3217  388 3216
 3217 A    3216 3218  387 3217
 3218 C    3217 3219  386 3218
 3219 A    3218 3220  385 3219
 3220 A    3219 3221  383 3220
 3221 C    3220 3222  382 3221
 3222 T    3221 3223  381 3222
 3223 G    3222 3224    0 3223
 3224 C    3223 3225    0 3224
 3225 T    3224 3226    0 3225
 3226 C    3225 3227    0 3226
 3227 C    3226 3228    0 3227
 3228 T    3227 3229 3289 3228
 3229 G    3228 3230 3288 3229
 3230 C    3229 3231 3287 3230
 3231 C    3230 3232 3286 3231
 3232 A    3231 3233 3285 3232
 3233 T    3232 3234 3284 3233
 3234 T    3233 3235 3283 3234
 3235 T    3234 3236 3282 3235
 3236 G    3235 3237 3281 3236
 3237 T    3236 3238    0 3237
 3238 C    3237 3239    0 3238
 3239 A    3238 3240    0 3239
 3240 T    3239 3241    0 3240
 3241 G    3240 3242 3262 3241
 3242 A    3241 3243 3261 3242
 3243 T    3242 3244    0 3243
 3244 G    3243 3245 3260 3244
 3245 G    3244 3246    0 3245
 3246 A    3245 3247    0 3246
 3247 A    3246 3248 3276 3247
 3248 A    3247 3249 3275 3248
 3249 A    3248 3250 3274 3249
 3250 G    3249 3251 3273 3250
 3251 C    3250 3252    0 3251
 3252 A    3251 3253 3272 3252
 3253 C    3252 3254 3271 3253
 3254 A    3253 3255 3270 3254
 3255 C    3254 3256 3269 3255
 3256 T    3255 3257 3268 3256
 3257 T    3256 3258 3267 3257
 3258 T    3257 3259 3266 3258
 3259 C    3258 3260 3265 3259
 3260 C    3259 3261 3244 3260
 3261 T    3260 3262 3242 3261
 3262 C    3261 3263 3241 3262
 3263 G    3262 3264    0 3263
 3264 T    3263 3265    0 3264
 3265 G    3264 3266 3259 3265
 3266 A    3265 3267 3258 3266
 3267 A    3266 3268 3257 3267
 3268 G    3267 3269 3256 3268
 3269 G    3268 3270 3255 3269
 3270 T    3269 3271 3254 3270
 3271 G    3270 3272 3253 3271
 3272 T    3271 3273 3252 3272
 3273 C    3272 3274 3250 3273
 3274 T    3273 3275 3249 3274
 3275 T    3274 3276 3248 3275
 3276 T    3275 3277 3247 3276
 3277 G    3276 3278    0 3277
 3278 T    3277 3279    0 3278
 3279 T    3278 3280    0 3279
 3280 T    3279 3281    0 3280
 3281 C    3280 3282 3236 3281
 3282 A    3281 3283 3235 3282
 3283 A    3282 3284 3234 3283
 3284 A    3283 3285 3233 3284
 3285 T    3284 3286 3232 3285
 3286 G    3285 3287 3231 3286
 3287 G    3286 3288 3230 3287
 3288 C    3287 3289 3229 3288
 3289 A    3288 3290 3228 3289
 3290 C    3289 3291    0 3290
 3291 A    3290 3292    0 3291
 3292 C    3291 3293    0 3292
 3293 A    3292 3294    0 3293
 3294 C    3293 3295    0 3294
 3295 T    3294 3296 3327 3295
 3296 G    3295 3297 3326 3296
 3297 G    3296 3298 3325 3297
 3298 T    3297 3299 3324 3298
 3299 T    3298 3300 3323 3299
 3300 T    3299 3301 3322 3300
 3301 G    3300 3302 3321 3301
 3302 T    3301 3303 3320 3302
 3303 A    3302 3304 3319 3303
 3304 A    3303 3305 3318 3304
 3305 C    3304 3306    0 3305
 3306 A    3305 3307    0 3306
 3307 C    3306 3308    0 3307
 3308 A    3307 3309    0 3308
 3309 A    3308 3310    0 3309
 3310 A    3309 3311    0 3310
 3311 G    3310 3312    0 3311
 3312 G    3311 3313    0 3312
 3313 A    3312 3314    0 3313
 3314 A    3313 3315    0 3314
 3315 T    3314 3316    0 3315
 3316 T    3315 3317    0 3316
 3317 T    3316 3318    0 3317
 3318 T    3317 3319 3304 3318
 3319 T    3318 3320 3303 3319
 3320 A    3319 3321 3302 3320
 3321 T    3320 3322 3301 3321
 3322 G    3321 3323 3300 3322
 3323 A    3322 3324 3299 3323
 3324 A    3323 3325 3298 3324
 3325 C    3324 3326 3297 3325
 3326 C    3325 3327 3296 3326
 3327 A    3326 3328 3295 3327
 3328 C    3327 3329    0 3328
 3329 A    3328 3330    0 3329
 3330 A    3329 3331    0 3330
 3331 A    3330 3332    0 3331
 3332 T    3331 3333    0 3332
 3333 C    3332 3334    0 3333
 3334 A    3333 3335    0 3334
 3335 T    3334 3336 3365 3335
 3336 T    3335 3337 3364 3336
 3337 A    3336 3338 3363 3337
 3338 C    3337 3339 3362 3338
 3339 T    3338 3340 3361 3339
 3340 A    3339 3341 3360 3340
 3341 C    3340 3342    0 3341
 3342 A    3341 3343 3358 3342
 3343 C    3342 3344 3357 3343
 3344 A    3343 3345 3356 3344
 3345 C    3344 3346 3355 3345
 3346 A    3345 3347 3354 3346
 3347 A    3346 3348 3353 3347
 3348 C    3347 3349    0 3348
 3349 A    3348 3350    0 3349
 3350 C    3349 3351    0 3350
 3351 A    3350 3352    0 3351
 3352 T    3351 3353    0 3352
 3353 T    3352 3354 3347 3353
 3354 T    3353 3355 3346 3354
 3355 G    3354 3356 3345 3355
 3356 T    3355 3357 3344 3356
 3357 G    3356 3358 3343 3357
 3358 T    3357 3359 3342 3358
 3359 C    3358 3360    0 3359
 3360 T    3359 3361 3340 3360
 3361 G    3360 3362 3339 3361
 3362 G    3361 3363 3338 3362
 3363 T    3362 3364 3337 3363
 3364 A    3363 3365 3336 3364
 3365 A    3364 3366 3335 3365
 3366 C    3365 3367 3400 3366
 3367 T    3366 3368 3399 3367
 3368 G    3367 3369 3398 3368
 3369 T    3368 3370 3397 3369
 3370 G    3369 3371 3396 3370
 3371 A    3370 3372    0 3371
 3372 T    3371 3373 3394 3372
 3373 G    3372 3374 3393 3373
 3374 T    3373 3375 3392 3374
 3375 T    3374 3376 3391 3375
 3376 G    3375 3377 3390 3376
 3377 T    3376 3378    0 3377
 3378 A    3377 3379 3387 3378
 3379 A    3378 3380 3386 3379
 3380 T    3379 3381 3385 3380
 3381 A    3380 3382 3411 3381
 3382 G    3381 3383 3410 3382
 3383 G    3382 3384 3409 3383
 3384 A    3383 3385    0 3384
 3385 A    3384 3386 3380 3385
 3386 T    3385 3387 3379 3386
 3387 T    3386 3388 3378 3387
 3388 G    3387 3389    0 3388
 3389 T    3388 3390    0 3389
 3390 C    3389 3391 3376 3390
 3391 A    3390 3392 3375 3391
 3392 A    3391 3393 3374 3392
 3393 C    3392 3394 3373 3393
 3394 A    3393 3395 3372 3394
 3395 A    3394 3396    0 3395
 3396 C    3395 3397 3370 3396
 3397 A    3396 3398 3369 3397
 3398 C    3397 3399 3368 3398
 3399 A    3398 3400 3367 3399
 3400 G    3399 3401 3366 3400
 3401 T    3400 3402    0 3401
 3402 T    3401 3403    0 3402
 3403 T    3402 3404    0 3403
 3404 A    3403 3405    0 3404
 3405 T    3404 3406    0 3405
 3406 G    3405 3407    0 3406
 3407 A    3406 3408    0 3407
 3408 T    3407 3409    0 3408
 3409 C    3408 3410 3383 3409
 3410 C    3409 3411 3382 3410
 3411 T    3410 3412 3381 3411
 3412 T    3411 3413    0 3412
 3413 T    3412 3414    0 3413
 3414 G    3413 3415    0 3414
 3415 C    3414 3416    0 3415
 3416 A    3415 3417    0 3416
 3417 A    3416 3418    0 3417
 3418 C    3417 3419    0 3418
 3419 C    3418 3420    0 3419
 3420 T    3419 3421    0 3420
 3421 G    3420 3422    0 3421
 3422 A    3421 3423    0 3422
 3423 A    3422 3424    0 3423
 3424 T    3423 3425  290 3424
 3425 T    3424 3426  289 3425
 3426 A    3425 3427  288 3426
 3427 G    3426 3428  287 3427
 3428 A    3427 3429  286 3428
 3429 C    3428 3430  285 3429
 3430 T    3429 3431  284 3430
 3431 C    3430 3432    0 3431
 3432 A    3431 3433    0 3432
 3433 T    3432 3434  282 3433
 3434 T    3433 3435  281 3434
 3435 C    3434 3436  280 3435
 3436 A    3435 3437    0 3436
 3437 A    3436 3438  279 3437
 3438 G    3437 3439  278 3438
 3439 G    3438 3440    0 3439
 3440 A    3439 3441    0 3440
 3441 G    3440 3442  275 3441
 3442 G    3441 3443  274 3442
 3443 A    3442 3444  273 3443
 3444 G    3443 3445  272 3444
 3445 T    3444 3446  271 3445
 3446 T    3445 3447    0 3446
 3447 A    3446 3448  269 3447
 3448 G    3447 3449  268 3448
 3449 A    3448 3450  267 3449
 3450 T    3449 3451  266 3450
 3451 A    3450 3452  265 3451
 3452 A    3451 3453  264 3452
 3453 A    3452 3454  263 3453
 3454 T    3453 3455  262 3454
 3455 A    3454 3456    0 3455
 3456 T    3455 3457    0 3456
 3457 T    3456 3458    0 3457
 3458 T    3457 3459    0 3458
 3459 T    3458 3460    0 3459
 3460 A    3459 3461    0 3460
 3461 A    3460 3462    0 3461
 3462 G    3461 3463 3488 3462
 3463 A    3462 3464 3487 3463
 3464 A    3463 3465 3486 3464
 3465 T    3464 3466 3485 3465
 3466 C    3465 3467 3484 3466
 3467 A    3466 3468 3483 3467
 3468 T    3467 3469    0 3468
 3469 A    3468 3470 3482 3469
 3470 C    3469 3471 3481 3470
 3471 A    3470 3472 3480 3471
 3472 T    3471 3473 3479 3472
 3473 C    3472 3474 3478 3473
 3474 A    3473 3475    0 3474
 3475 C    3474 3476    0 3475
 3476 C    3475 3477    0 3476
 3477 A    3476 3478    0 3477
 3478 G    3477 3479 3473 3478
 3479 A    3478 3480 3472 3479
 3480 T    3479 3481 3471 3480
 3481 G    3480 3482 3470 3481
 3482 T    3481 3483 3469 3482
 3483 T    3482 3484 3467 3483
 3484 G    3483 3485 3466 3484
 3485 A    3484 3486 3465 3485
 3486 T    3485 3487 3464 3486
 3487 T    3486 3488 3463 3487
 3488 T    3487 3489 3462 3488
 3489 A    3488 3490    0 3489
 3490 G    3489 3491    0 3490
 3491 G    3490 3492    0 3491
 3492 T    3491 3493    0 3492
 3493 G    3492 3494    0 3493
 3494 A    3493 3495 3521 3494
 3495 C    3494 3496 3520 3495
 3496 A    3495 3497 3519 3496
 3497 T    3496 3498    0 3497
 3498 C    3497 3499    0 3498
 3499 T    3498 3500 3083 3499
 3500 C    3499 3501 3082 3500
 3501 T    3500 3502 3081 3501
 3502 G    3501 3503 3513 3502
 3503 G    3502 3504 3512 3503
 3504 C    3503 3505 3511 3504
 3505 A    3504 3506 3510 3505
 3506 T    3505 3507    0 3506
 3507 T    3506 3508    0 3507
 3508 A    3507 3509    0 3508
 3509 A    3508 3510    0 3509
 3510 T    3509 3511 3505 3510
 3511 G    3510 3512 3504 3511
 3512 C    3511 3513 3503 3512
 3513 T    3512 3514 3502 3513
 3514 T    3513 3515    0 3514
 3515 C    3514 3516    0 3515
 3516 A    3515 3517    0 3516
 3517 G    3516 3518    0 3517
 3518 T    3517 3519    0 3518
 3519 T    3518 3520 3496 3519
 3520 G    3519 3521 3495 3520
 3521 T    3520 3522 3494 3521
 3522 A    3521 3523    0 3522
 3523 A    3522 3524  186 3523
 3524 A    3523 3525  185 3524
 3525 C    3524 3526  184 3525
 3526 A    3525 3527  183 3526
 3527 T    3526 3528  182 3527
 3528 T    3527 3529  181 3528
 3529 C    3528 3530    0 3529
 3530 A    3529 3531    0 3530
 3531 A    3530 3532  178 3531
 3532 A    3531 3533  177 3532
 3533 A    3532 3534  176 3533
 3534 A    3533 3535  175 3534
 3535 G    3534 3536  174 3535
 3536 A    3535 3537  173 3536
 3537 A    3536 3538  172 3537
 3538 A    3537 3539  171 3538
 3539 T    3538 3540    0 3539
 3540 T    3539 3541    0 3540
 3541 G    3540 3542    0 3541
 3542 A    3541 3543    0 3542
 3543 C    3542 3544    0 3543
 3544 C    3543 3545    0 3544
 3545 G    3544 3546 3557 3545
 3546 C    3545 3547 3556 3546
 3547 C    3546 3548 3555 3547
 3548 T    3547 3549 3554 3548
 3549 C    3548 3550 3553 3549
 3550 A    3549 3551    0 3550
 3551 A    3550 3552    0 3551
 3552 T    3551 3553    0 3552
 3553 G    3552 3554 3549 3553
 3554 A    3553 3555 3548 3554
 3555 G    3554 3556 3547 3555
 3556 G    3555 3557 3546 3556
 3557 T    3556 3558 3545 3557
 3558 T    3557 3559    0 3558
 3559 G    3558 3560   17 3559
 3560 C    3559 3561    0 3560
 3561 C    3560 3562   16 3561
 3562 A    3561 3563   15 3562
 3563 A    3562 3564   14 3563
 3564 G    3563 3565   13 3564
 3565 A    3564 3566   12 3565
 3566 A    3565 3567   11 3566
 3567 T    3566 3568    0 3567
 3568 T    3567 3569    0 3568
 3569 T    3568 3570    0 3569
 3570 A    3569 3571   10 3570
 3571 A    3570 3572    9 3571
 3572 A    3571 3573    8 3572
 3573 T    3572 3574    7 3573
 3574 G    3573 3575    6 3574
 3575 A    3574 3576    5 3575
 3576 A    3575 3577    0 3576
 3577 T    3576 3578    0 3577
 3578 C    3577 3579    0 3578
 3579 T    3578 3580 3767 3579
 3580 C    3579 3581 3766 3580
 3581 T    3580 3582 3764 3581
 3582 C    3581 3583 3763 3582
 3583 A    3582 3584 3762 3583
 3584 T    3583 3585 3761 3584
 3585 C    3584 3586 3760 3585
 3586 G    3585 3587 3759 3586
 3587 A    3586 3588 3758 3587
 3588 T    3587 3589 3756 3588
 3589 C    3588 3590    0 3589
 3590 T    3589 3591 3603 3590
 3591 C    3590 3592 3602 3591
 3592 C    3591 3593 3601 3592
 3593 A    3592 3594 3600 3593
 3594 A    3593 3595 3599 3594
 3595 G    3594 3596    0 3595
 3596 A    3595 3597    0 3596
 3597 A    3596 3598    0 3597
 3598 C    3597 3599    0 3598
 3599 T    3598 3600 3594 3599
 3600 T    3599 3601 3593 3600
 3601 G    3600 3602 3592 3601
 3602 G    3601 3603 3591 3602
 3603 A    3602 3604 3590 3603
 3604 A    3603 3605    0 3604
 3605 A    3604 3606    0 3605
 3606 G    3605 3607 3620 3606
 3607 T    3606 3608 3619 3607
 3608 A    3607 3609 3618 3608
 3609 T    3608 3610 3617 3609
 3610 G    3609 3611  165 3610
 3611 A    3610 3612  164 3611
 3612 G    3611 3613  163 3612
 3613 C    3612 3614  162 3613
 3614 A    3613 3615  161 3614
 3615 G    3614 3616  160 3615
 3616 T    3615 3617    0 3616
 3617 A    3616 3618 3609 3617
 3618 T    3617 3619 3608 3618
 3619 A    3618 3620 3607 3619
 3620 T    3619 3621 3606 3620
 3621 A    3620 3622   20 3621
 3622 A    3621 3623   19 3622
 3623 A    3622 3624   18 3623
 3624 A    3623 3625    0 3624
 3625 T    3624 3626 3645 3625
 3626 G    3625 3627 3644 3626
 3627 G    3626 3628 3643 3627
 3628 C    3627 3629 3642 3628
 3629 C    3628 3630 3641 3629
 3630 A    3629 3631 3640 3630
 3631 T    3630 3632    0 3631
 3632 G    3631 3633    0 3632
 3633 G    3632 3634    0 3633
 3634 T    3633 3635    0 3634
 3635 A    3634 3636    0 3635
 3636 C    3635 3637    0 3636
 3637 A    3636 3638    0 3637
 3638 T    3637 3639    0 3638
 3639 T    3638 3640    0 3639
 3640 T    3639 3641 3630 3640
 3641 G    3640 3642 3629 3641
 3642 G    3641 3643 3628 3642
 3643 C    3642 3644 3627 3643
 3644 T    3643 3645 3626 3644
 3645 A    3644 3646 3625 3645
 3646 G    3645 3647 3705 3646
 3647 G    3646 3648 3704 3647
 3648 T    3647 3649 3703 3648
 3649 T    3648 3650 3702 3649
 3650 T    3649 3651    0 3650
 3651 T    3650 3652 3700 3651
 3652 A    3651 3653 3699 3652
 3653 T    3652 3654 3698 3653
 3654 A    3653 3655 3697 3654
 3655 G    3654 3656 3696 3655
 3656 C    3655 3657 3695 3656
 3657 T    3656 3658    0 3657
 3658 G    3657 3659 3692 3658
 3659 G    3658 3660 3691 3659
 3660 C    3659 3661 3690 3660
 3661 T    3660 3662    0 3661
 3662 T    3661 3663 3688 3662
 3663 G    3662 3664 3687 3663
 3664 A    3663 3665 3686 3664
 3665 T    3664 3666 3685 3665
 3666 T    3665 3667 3684 3666
 3667 G    3666 3668 3683 3667
 3668 C    3667 3669 3679 3668
 3669 C    3668 3670 3678 3669
 3670 A    3669 3671 3677 3670
 3671 T    3670 3672 3676 3671
 3672 A    3671 3673    0 3672
 3673 G    3672 3674    0 3673
 3674 T    3673 3675    0 3674
 3675 A    3674 3676    0 3675
 3676 A    3675 3677 3671 3676
 3677 T    3676 3678 3670 3677
 3678 G    3677 3679 3669 3678
 3679 G    3678 3680 3668 3679
 3680 T    3679 3681    0 3680
 3681 G    3680 3682    0 3681
 3682 A    3681 3683    0 3682
 3683 C    3682 3684 3667 3683
 3684 A    3683 3685 3666 3684
 3685 A    3684 3686 3665 3685
 3686 T    3685 3687 3664 3686
 3687 T    3686 3688 3663 3687
 3688 A    3687 3689 3662 3688
 3689 T    3688 3690    0 3689
 3690 G    3689 3691 3660 3690
 3691 C    3690 3692 3659 3691
 3692 T    3691 3693 3658 3692
 3693 T    3692 3694    0 3693
 3694 T    3693 3695    0 3694
 3695 G    3694 3696 3656 3695
 3696 C    3695 3697 3655 3696
 3697 T    3696 3698 3654 3697
 3698 G    3697 3699 3653 3698
 3699 T    3698 3700 3652 3699
 3700 A    3699 3701 3651 3700
 3701 T    3700 3702    0 3701
 3702 G    3701 3703 3649 3702
 3703 A    3702 3704 3648 3703
 3704 C    3703 3705 3647 3704
 3705 C    3704 3706 3646 3705
 3706 A    3705 3707    0 3706
 3707 G    3706 3708 3757 3707
 3708 T    3707 3709 3755 3708
 3709 T    3708 3710 3754 3709
 3710 G    3709 3711 3753 3710
 3711 C    3710 3712 3752 3711
 3712 T    3711 3713    0 3712
 3713 G    3712 3714 3750 3713
 3714 T    3713 3715 3749 3714
 3715 A    3714 3716 3748 3715
 3716 G    3715 3717 3747 3716
 3717 T    3716 3718    0 3717
 3718 T    3717 3719    0 3718
 3719 G    3718 3720 3745 3719
 3720 T    3719 3721 3744 3720
 3721 C    3720 3722 3743 3721
 3722 T    3721 3723 3742 3722
 3723 C    3722 3724 3740 3723
 3724 A    3723 3725 3739 3724
 3725 A    3724 3726 3738 3725
 3726 G    3725 3727 3737 3726
 3727 G    3726 3728 3736 3727
 3728 G    3727 3729 3735 3728
 3729 C    3728 3730 3734 3729
 3730 T    3729 3731    0 3730
 3731 G    3730 3732    0 3731
 3732 T    3731 3733    0 3732
 3733 T    3732 3734    0 3733
 3734 G    3733 3735 3729 3734
 3735 T    3734 3736 3728 3735
 3736 T    3735 3737 3727 3736
 3737 C    3736 3738 3726 3737
 3738 T    3737 3739 3725 3738
 3739 T    3738 3740 3724 3739
 3740 G    3739 3741 3723 3740
 3741 T    3740 3742    0 3741
 3742 G    3741 3743 3722 3742
 3743 G    3742 3744 3721 3743
 3744 A    3743 3745 3720 3744
 3745 T    3744 3746 3719 3745
 3746 C    3745 3747    0 3746
 3747 C    3746 3748 3716 3747
 3748 T    3747 3749 3715 3748
 3749 G    3748 3750 3714 3749
 3750 C    3749 3751 3713 3750
 3751 T    3750 3752    0 3751
 3752 G    3751 3753 3711 3752
 3753 C    3752 3754 3710 3753
 3754 A    3753 3755 3709 3754
 3755 A    3754 3756 3708 3755
 3756 A    3755 3757 3588 3756
 3757 T    3756 3758 3707 3757
 3758 T    3757 3759 3587 3758
 3759 T    3758 3760 3586 3759
 3760 G    3759 3761 3585 3760
 3761 A    3760 3762 3584 3761
 3762 T    3761 3763 3583 3762
 3763 G    3762 3764 3582 3763
 3764 A    3763 3765 3581 3764
 3765 A    3764 3766    0 3765
 3766 G    3765 3767 3580 3766
 3767 A    3766 3768 3579 3767
 3768 C    3767 3769    0 3768
 3769 G    3768 3770 3795 3769
 3770 A    3769 3771 3794 3770
 3771 C    3770 3772 3793 3771
 3772 T    3771 3773 3792 3772
 3773 C    3772 3774 3791 3773
 3774 T    3773 3775 3787 3774
 3775 G    3774 3776 3786 3775
 3776 A    3775 3777 3785 3776
 3777 G    3776 3778 3784 3777
 3778 C    3777 3779 3783 3778
 3779 C    3778 3780    0 3779
 3780 A    3779 3781    0 3780
 3781 G    3780 3782    0 3781
 3782 T    3781 3783    0 3782
 3783 G    3782 3784 3778 3783
 3784 C    3783 3785 3777 3784
 3785 T    3784 3786 3776 3785
 3786 C    3785 3787 3775 3786
 3787 A    3786 3788 3774 3787
 3788 A    3787 3789    0 3788
 3789 A    3788 3790    0 3789
 3790 G    3789 3791    0 3790
 3791 G    3790 3792 3773 3791
 3792 A    3791 3793 3772 3792
 3793 G    3792 3794 3771 3793
 3794 T    3793 3795 3770 3794
 3795 C    3794 3796 3769 3795
 3796 A    3795 3797    0 3796
 3797 A    3796 3798    0 3797
 3798 A    3797 3799    0 3798
 3799 T    3798 3800    0 3799
 3800 T    3799 3801    0 3800
 3801 A    3800 3802    0 3801
 3802 C    3801 3803    0 3802
 3803 A    3802 3804    0 3803
 3804 T    3803 3805    0 3804
 3805 T    3804 3806    0 3805
 3806 A    3805 3807    0 3806
 3807 C    3806 3808    0 3807
 3808 A    3807 3809    4 3808
 3809 C    3808 3810    3 3809
 3810 A    3809 3811    2 3810
 3811 T    3810 3812    1 3811
 3812 A    3811 3813    0 3812
 3813 A    3812    0    0 3813
