# Supplementary material for: Genomic Analysis of Non-B Nucleic Acids Structures in SARS-CoV-2: Potential Key Roles for These Structures in Mutability, Translation, and Replication?
Source: Genes (Basel). 2023 Jan 6;14(1):157. doi: 10.3390/genes14010157 (PMC9859294; doi:10.3390/genes14010157)
Supplement: Supplementary file 1 [file genes-14-00157-s001.zip › delta_ProbKnot.ct]

 3816  delta
    1 A       0    2 3814    1
    2 T       1    3 3813    2
    3 G       2    4 3812    3
    4 T       3    5 3811    4
    5 T       4    6    0    5
    6 T       5    7 3806    6
    7 G       6    8 3805    7
    8 T       7    9 3804    8
    9 T       8   10    0    9
   10 T       9   11    0   10
   11 T      10   12    0   11
   12 T      11   13 2801   12
   13 C      12   14 2800   13
   14 T      13   15 2799   14
   15 T      14   16 2798   15
   16 G      15   17 2797   16
   17 T      16   18    0   17
   18 T      17   19    0   18
   19 T      18   20 2794   19
   20 T      19   21 2793   20
   21 A      20   22    0   21
   22 T      21   23 2792   22
   23 T      22   24 2791   23
   24 G      23   25 2790   24
   25 C      24   26 2789   25
   26 C      25   27 2788   26
   27 A      26   28 2787   27
   28 C      27   29    0   28
   29 T      28   30    0   29
   30 A      29   31    0   30
   31 G      30   32 2538   31
   32 T      31   33 2537   32
   33 C      32   34 2536   33
   34 T      33   35 2535   34
   35 C      34   36 2534   35
   36 T      35   37 2533   36
   37 A      36   38 2532   37
   38 G      37   39 2531   38
   39 T      38   40    0   39
   40 C      39   41 2530   40
   41 A      40   42 2529   41
   42 G      41   43 2528   42
   43 T      42   44 2527   43
   44 G      43   45 2404   44
   45 T      44   46 2403   45
   46 G      45   47 2402   46
   47 T      46   48    0   47
   48 T      47   49    0   48
   49 A      48   50    0   49
   50 A      49   51    0   50
   51 T      50   52    0   51
   52 C      51   53    0   52
   53 T      52   54 2396   53
   54 T      53   55 2395   54
   55 A      54   56 2394   55
   56 G      55   57 2393   56
   57 A      56   58 2392   57
   58 A      57   59 2391   58
   59 C      58   60 2390   59
   60 C      59   61   79   60
   61 A      60   62   78   61
   62 G      61   63   77   62
   63 A      62   64    0   63
   64 A      63   65    0   64
   65 C      64   66    0   65
   66 T      65   67    0   66
   67 C      66   68    0   67
   68 A      67   69    0   68
   69 A      68   70    0   69
   70 T      69   71    0   70
   71 T      70   72    0   71
   72 A      71   73    0   72
   73 C      72   74    0   73
   74 C      73   75    0   74
   75 C      74   76    0   75
   76 C      75   77    0   76
   77 C      76   78   62   77
   78 T      77   79   61   78
   79 G      78   80   60   79
   80 C      79   81    0   80
   81 A      80   82    0   81
   82 T      81   83    0   82
   83 A      82   84    0   83
   84 C      83   85 2389   84
   85 A      84   86 2388   85
   86 C      85   87 2387   86
   87 T      86   88 2386   87
   88 A      87   89 2385   88
   89 A      88   90 2384   89
   90 T      89   91    0   90
   91 T      90   92 2381   91
   92 C      91   93 2380   92
   93 T      92   94 2379   93
   94 T      93   95 2378   94
   95 T      94   96 2377   95
   96 C      95   97    0   96
   97 A      96   98    0   97
   98 C      97   99    0   98
   99 A      98  100    0   99
  100 C      99  101    0  100
  101 G     100  102 2371  101
  102 T     101  103 2370  102
  103 G     102  104 2369  103
  104 G     103  105 2368  104
  105 T     104  106 2367  105
  106 G     105  107 2366  106
  107 T     106  108 2365  107
  108 T     107  109 2364  108
  109 T     108  110 2363  109
  110 A     109  111    0  110
  111 T     110  112    0  111
  112 T     111  113    0  112
  113 A     112  114    0  113
  114 C     113  115    0  114
  115 C     114  116    0  115
  116 C     115  117  131  116
  117 T     116  118  130  117
  118 G     117  119  129  118
  119 A     118  120  128  119
  120 C     119  121    0  120
  121 A     120  122  127  121
  122 A     121  123  126  122
  123 A     122  124    0  123
  124 G     123  125    0  124
  125 T     124  126    0  125
  126 T     125  127  122  126
  127 T     126  128  121  127
  128 T     127  129  119  128
  129 C     128  130  118  129
  130 A     129  131  117  130
  131 G     130  132  116  131
  132 A     131  133    0  132
  133 T     132  134  158  133
  134 C     133  135  157  134
  135 C     134  136  156  135
  136 T     135  137  155  136
  137 C     136  138    0  137
  138 A     137  139  153  138
  139 G     138  140  152  139
  140 T     139  141  151  140
  141 T     140  142  150  141
  142 T     141  143    0  142
  143 T     142  144    0  143
  144 A     143  145    0  144
  145 C     144  146    0  145
  146 A     145  147    0  146
  147 T     146  148    0  147
  148 T     147  149    0  148
  149 C     148  150    0  149
  150 A     149  151  141  150
  151 A     150  152  140  151
  152 C     151  153  139  152
  153 T     152  154  138  153
  154 C     153  155    0  154
  155 A     154  156  136  155
  156 G     155  157  135  156
  157 G     156  158  134  157
  158 A     157  159  133  158
  159 C     158  160 2317  159
  160 T     159  161 2316  160
  161 T     160  162 2315  161
  162 G     161  163 2314  162
  163 T     162  164 2313  163
  164 T     163  165 2312  164
  165 C     164  166 2311  165
  166 T     165  167    0  166
  167 T     166  168    0  167
  168 A     167  169    0  168
  169 C     168  170    0  169
  170 C     169  171    0  170
  171 T     170  172  232  171
  172 T     171  173  231  172
  173 T     172  174  230  173
  174 C     173  175    0  174
  175 T     174  176    0  175
  176 T     175  177    0  176
  177 T     176  178 2302  177
  178 T     177  179 2301  178
  179 C     178  180 2300  179
  180 C     179  181 2299  180
  181 A     180  182 2298  181
  182 A     181  183    0  182
  183 T     182  184    0  183
  184 G     183  185 2297  184
  185 T     184  186 2296  185
  186 T     185  187 2295  186
  187 A     186  188 2294  187
  188 C     187  189    0  188
  189 T     188  190  221  189
  190 T     189  191  220  190
  191 G     190  192  219  191
  192 G     191  193  218  192
  193 T     192  194  217  193
  194 T     193  195  216  194
  195 C     194  196  215  195
  196 C     195  197  214  196
  197 A     196  198  213  197
  198 T     197  199    0  198
  199 G     198  200  209  199
  200 C     199  201  208  200
  201 T     200  202    0  201
  202 A     201  203  207  202
  203 T     202  204    0  203
  204 A     203  205    0  204
  205 C     204  206    0  205
  206 A     205  207    0  206
  207 T     206  208  202  207
  208 G     207  209  200  208
  209 T     208  210  199  209
  210 C     209  211    0  210
  211 T     210  212    0  211
  212 C     211  213    0  212
  213 T     212  214  197  213
  214 G     213  215  196  214
  215 G     214  216  195  215
  216 G     215  217  194  216
  217 A     216  218  193  217
  218 C     217  219  192  218
  219 C     218  220  191  219
  220 A     219  221  190  220
  221 A     220  222  189  221
  222 T     221  223    0  222
  223 G     222  224 2292  223
  224 G     223  225 2291  224
  225 T     224  226 2290  225
  226 A     225  227 2289  226
  227 C     226  228 2288  227
  228 T     227  229    0  228
  229 A     228  230    0  229
  230 A     229  231  173  230
  231 G     230  232  172  231
  232 A     231  233  171  232
  233 G     232  234 2287  233
  234 G     233  235 2286  234
  235 T     234  236 2285  235
  236 T     235  237 2284  236
  237 T     236  238 2283  237
  238 G     237  239 2282  238
  239 A     238  240 2281  239
  240 T     239  241 2280  240
  241 A     240  242    0  241
  242 A     241  243    0  242
  243 C     242  244    0  243
  244 C     243  245 2044  244
  245 C     244  246 2043  245
  246 T     245  247 2042  246
  247 G     246  248 2041  247
  248 T     247  249 2040  248
  249 C     248  250 2039  249
  250 C     249  251    0  250
  251 T     250  252  268  251
  252 A     251  253  267  252
  253 C     252  254  266  253
  254 C     253  255  265  254
  255 A     254  256  264  255
  256 T     255  257  263  256
  257 T     256  258  262  257
  258 T     257  259    0  258
  259 A     258  260    0  259
  260 A     259  261    0  260
  261 T     260  262    0  261
  262 G     261  263  257  262
  263 A     262  264  256  263
  264 T     263  265  255  264
  265 G     264  266  254  265
  266 G     265  267  253  266
  267 T     266  268  252  267
  268 G     267  269  251  268
  269 T     268  270    0  269
  270 T     269  271    0  270
  271 T     270  272    0  271
  272 A     271  273    0  272
  273 T     272  274    0  273
  274 T     273  275    0  274
  275 T     274  276    0  275
  276 T     275  277    0  276
  277 G     276  278    0  277
  278 C     277  279    0  278
  279 T     278  280    0  279
  280 T     279  281    0  280
  281 C     280  282    0  281
  282 C     281  283    0  282
  283 A     282  284    0  283
  284 T     283  285    0  284
  285 T     284  286 2036  285
  286 G     285  287 2035  286
  287 A     286  288 2034  287
  288 G     287  289 2033  288
  289 A     288  290 2032  289
  290 A     289  291 2028  290
  291 G     290  292 2027  291
  292 T     291  293 2026  292
  293 C     292  294 2025  293
  294 T     293  295 2024  294
  295 A     294  296    0  295
  296 A     295  297    0  296
  297 C     296  298    0  297
  298 A     297  299  359  298
  299 T     298  300  358  299
  300 A     299  301  357  300
  301 A     300  302  356  301
  302 T     301  303  355  302
  303 A     302  304  354  303
  304 A     303  305  353  304
  305 G     304  306  352  305
  306 A     305  307  350  306
  307 G     306  308  349  307
  308 G     307  309  347  308
  309 C     308  310  345  309
  310 T     309  311  344  310
  311 G     310  312  343  311
  312 G     311  313  342  312
  313 A     312  314    0  313
  314 T     313  315  340  314
  315 T     314  316  339  315
  316 T     315  317  338  316
  317 T     316  318  337  317
  318 T     317  319  336  318
  319 G     318  320  335  319
  320 G     319  321  334  320
  321 T     320  322  332  321
  322 A     321  323    0  322
  323 C     322  324  331  323
  324 T     323  325  330  324
  325 A     324  326  329  325
  326 C     325  327    0  326
  327 T     326  328    0  327
  328 T     327  329    0  328
  329 T     328  330  325  329
  330 A     329  331  324  330
  331 G     330  332  323  331
  332 A     331  333  321  332
  333 T     332  334    0  333
  334 T     333  335  320  334
  335 C     334  336  319  335
  336 G     335  337  318  336
  337 A     336  338  317  337
  338 A     337  339  316  338
  339 G     338  340  315  339
  340 A     339  341  314  340
  341 C     340  342    0  341
  342 C     341  343  312  342
  343 C     342  344  311  343
  344 A     343  345  310  344
  345 G     344  346  309  345
  346 T     345  347    0  346
  347 C     346  348  308  347
  348 C     347  349    0  348
  349 C     348  350  307  349
  350 T     349  351  306  350
  351 A     350  352    0  351
  352 C     351  353  305  352
  353 T     352  354  304  353
  354 T     353  355  303  354
  355 A     354  356  302  355
  356 T     355  357  301  356
  357 T     356  358  300  357
  358 G     357  359  299  358
  359 T     358  360  298  359
  360 T     359  361  385  360
  361 A     360  362  384  361
  362 A     361  363  383  362
  363 T     362  364  382  363
  364 A     363  365  381  364
  365 A     364  366  380  365
  366 C     365  367  379  366
  367 G     366  368  378  367
  368 C     367  369  376  368
  369 T     368  370    0  369
  370 A     369  371    0  370
  371 C     370  372    0  371
  372 T     371  373    0  372
  373 A     372  374    0  373
  374 A     373  375    0  374
  375 T     374  376    0  375
  376 G     375  377  368  376
  377 T     376  378    0  377
  378 T     377  379  367  378
  379 G     378  380  366  379
  380 T     379  381  365  380
  381 T     380  382  364  381
  382 A     381  383  363  382
  383 T     382  384  362  383
  384 T     383  385  361  384
  385 A     384  386  360  385
  386 A     385  387    0  386
  387 A     386  388 2022  387
  388 G     387  389 2021  388
  389 T     388  390 2020  389
  390 C     389  391 2019  390
  391 T     390  392 2018  391
  392 G     391  393 2017  392
  393 T     392  394    0  393
  394 G     393  395 1747  394
  395 A     394  396 1746  395
  396 A     395  397 1745  396
  397 T     396  398 1744  397
  398 T     397  399 1743  398
  399 T     398  400 1742  399
  400 C     399  401 1741  400
  401 A     400  402 1740  401
  402 A     401  403 1739  402
  403 T     402  404    0  403
  404 T     403  405  854  404
  405 T     404  406  853  405
  406 T     405  407  852  406
  407 G     406  408  851  407
  408 T     407  409  850  408
  409 A     408  410  849  409
  410 A     409  411  848  410
  411 T     410  412  847  411
  412 G     411  413  846  412
  413 A     412  414    0  413
  414 T     413  415  843  414
  415 C     414  416  842  415
  416 C     415  417  841  416
  417 A     416  418  840  417
  418 T     417  419  839  418
  419 T     418  420  838  419
  420 T     419  421  837  420
  421 T     420  422  836  421
  422 T     421  423  835  422
  423 G     422  424  834  423
  424 G     423  425    0  424
  425 A     424  426  831  425
  426 T     425  427  830  426
  427 G     426  428  829  427
  428 T     427  429  828  428
  429 T     428  430  827  429
  430 T     429  431  826  430
  431 A     430  432    0  431
  432 T     431  433    0  432
  433 T     432  434    0  433
  434 A     433  435    0  434
  435 C     434  436    0  435
  436 C     435  437    0  436
  437 A     436  438    0  437
  438 C     437  439    0  438
  439 A     438  440    0  439
  440 A     439  441    0  440
  441 A     440  442    0  441
  442 A     441  443    0  442
  443 A     442  444    0  443
  444 C     443  445  455  444
  445 A     444  446  454  445
  446 A     445  447  453  446
  447 C     446  448  452  447
  448 A     447  449    0  448
  449 A     448  450    0  449
  450 A     449  451    0  450
  451 A     450  452    0  451
  452 G     451  453  447  452
  453 T     452  454  446  453
  454 T     453  455  445  454
  455 G     454  456  444  455
  456 G     455  457  824  456
  457 A     456  458  823  457
  458 T     457  459  822  458
  459 G     458  460  821  459
  460 G     459  461  820  460
  461 A     460  462  819  461
  462 A     461  463  818  462
  463 A     462  464  817  463
  464 G     463  465  816  464
  465 T     464  466    0  465
  466 G     465  467  510  466
  467 G     466  468  509  467
  468 A     467  469  508  468
  469 G     468  470  507  469
  470 T     469  471  505  470
  471 T     470  472    0  471
  472 T     471  473  503  472
  473 A     472  474  502  473
  474 T     473  475  501  474
  475 T     474  476  500  475
  476 C     475  477  499  476
  477 T     476  478    0  477
  478 A     477  479  495  478
  479 G     478  480  494  479
  480 T     479  481  493  480
  481 G     480  482  492  481
  482 C     481  483  491  482
  483 G     482  484  490  483
  484 A     483  485  489  484
  485 A     484  486 2003  485
  486 T     485  487 2002  486
  487 A     486  488 2001  487
  488 A     487  489    0  488
  489 T     488  490  484  489
  490 T     489  491  483  490
  491 G     490  492  482  491
  492 C     491  493  481  492
  493 A     492  494  480  493
  494 C     493  495  479  494
  495 T     494  496  478  495
  496 T     495  497    0  496
  497 T     496  498    0  497
  498 T     497  499    0  498
  499 G     498  500  476  499
  500 A     499  501  475  500
  501 A     500  502  474  501
  502 T     501  503  473  502
  503 A     502  504  472  503
  504 T     503  505    0  504
  505 G     504  506  470  505
  506 T     505  507    0  506
  507 C     506  508  469  507
  508 T     507  509  468  508
  509 C     508  510  467  509
  510 T     509  511  466  510
  511 C     510  512    0  511
  512 A     511  513  660  512
  513 G     512  514  659  513
  514 C     513  515  658  514
  515 C     514  516  657  515
  516 T     515  517  540  516
  517 T     516  518  539  517
  518 T     517  519  538  518
  519 T     518  520    0  519
  520 C     519  521    0  520
  521 T     520  522    0  521
  522 T     521  523    0  522
  523 A     522  524    0  523
  524 T     523  525    0  524
  525 G     524  526    0  525
  526 G     525  527    0  526
  527 A     526  528  546  527
  528 C     527  529  545  528
  529 C     528  530  544  529
  530 T     529  531  543  530
  531 T     530  532  542  531
  532 G     531  533  541  532
  533 A     532  534    0  533
  534 A     533  535    0  534
  535 G     534  536    0  535
  536 G     535  537    0  536
  537 A     536  538    0  537
  538 A     537  539  518  538
  539 A     538  540  517  539
  540 A     539  541  516  540
  541 C     540  542  532  541
  542 A     541  543  531  542
  543 G     542  544  530  543
  544 G     543  545  529  544
  545 G     544  546  528  545
  546 T     545  547  527  546
  547 A     546  548    0  547
  548 A     547  549    0  548
  549 T     548  550    0  549
  550 T     549  551    0  550
  551 T     550  552    0  551
  552 C     551  553    0  552
  553 A     552  554  655  553
  554 A     553  555  654  554
  555 A     554  556  653  555
  556 A     555  557  652  556
  557 A     556  558  651  557
  558 T     557  559  650  558
  559 C     558  560  649  559
  560 T     559  561  648  560
  561 T     560  562  647  561
  562 A     561  563  645  562
  563 G     562  564  644  563
  564 G     563  565  643  564
  565 G     564  566  642  565
  566 A     565  567  641  566
  567 A     566  568  639  567
  568 T     567  569  638  568
  569 T     568  570  637  569
  570 T     569  571    0  570
  571 G     570  572  615  571
  572 T     571  573  614  572
  573 G     572  574  613  573
  574 T     573  575  612  574
  575 T     574  576  611  575
  576 T     575  577  610  576
  577 A     576  578    0  577
  578 A     577  579  609  578
  579 G     578  580  608  579
  580 A     579  581  607  580
  581 A     580  582  606  581
  582 T     581  583  605  582
  583 A     582  584  604  583
  584 T     583  585  603  584
  585 T     584  586  598  585
  586 G     585  587  597  586
  587 A     586  588  596  587
  588 T     587  589    0  588
  589 G     588  590    0  589
  590 G     589  591    0  590
  591 T     590  592    0  591
  592 T     591  593    0  592
  593 A     592  594    0  593
  594 T     593  595    0  594
  595 T     594  596    0  595
  596 T     595  597  587  596
  597 T     596  598  586  597
  598 A     597  599  585  598
  599 A     598  600    0  599
  600 A     599  601    0  600
  601 A     600  602    0  601
  602 T     601  603    0  602
  603 A     602  604  584  603
  604 T     603  605  583  604
  605 A     604  606  582  605
  606 T     605  607  581  606
  607 T     606  608  580  607
  608 C     607  609  579  608
  609 T     608  610  578  609
  610 A     609  611  576  610
  611 A     610  612  575  611
  612 G     611  613  574  612
  613 C     612  614  573  613
  614 A     613  615  572  614
  615 C     614  616  571  615
  616 A     615  617  636  616
  617 C     616  618  635  617
  618 G     617  619  634  618
  619 C     618  620  633  619
  620 C     619  621  631  620
  621 T     620  622  630  621
  622 A     621  623  629  622
  623 T     622  624    0  623
  624 T     623  625    0  624
  625 A     624  626    0  625
  626 A     625  627    0  626
  627 T     626  628    0  627
  628 T     627  629    0  628
  629 T     628  630  622  629
  630 A     629  631  621  630
  631 G     630  632  620  631
  632 T     631  633    0  632
  633 G     632  634  619  633
  634 C     633  635  618  634
  635 G     634  636  617  635
  636 T     635  637  616  636
  637 G     636  638  569  637
  638 A     637  639  568  638
  639 T     638  640  567  639
  640 C     639  641    0  640
  641 T     640  642  566  641
  642 C     641  643  565  642
  643 C     642  644  564  643
  644 C     643  645  563  644
  645 T     644  646  562  645
  646 C     645  647    0  646
  647 A     646  648  561  647
  648 G     647  649  560  648
  649 G     648  650  559  649
  650 G     649  651  558  650
  651 T     650  652  557  651
  652 T     651  653  556  652
  653 T     652  654  555  653
  654 T     653  655  554  654
  655 T     654  656  553  655
  656 C     655  657    0  656
  657 G     656  658  515  657
  658 G     657  659  514  658
  659 C     658  660  513  659
  660 T     659  661  512  660
  661 T     660  662  695  661
  662 T     661  663  694  662
  663 A     662  664  693  663
  664 G     663  665  692  664
  665 A     664  666    0  665
  666 A     665  667  690  666
  667 C     666  668  689  667
  668 C     667  669  688  668
  669 A     668  670  686  669
  670 T     669  671  685  670
  671 T     670  672  684  671
  672 G     671  673  683  672
  673 G     672  674  682  673
  674 T     673  675  681  674
  675 A     674  676  680  675
  676 G     675  677    0  676
  677 A     676  678    0  677
  678 T     677  679    0  678
  679 T     678  680    0  679
  680 T     679  681  675  680
  681 G     680  682  674  681
  682 C     681  683  673  682
  683 C     682  684  672  683
  684 A     683  685  671  684
  685 A     684  686  670  685
  686 T     685  687  669  686
  687 A     686  688    0  687
  688 G     687  689  668  688
  689 G     688  690  667  689
  690 T     689  691  666  690
  691 A     690  692    0  691
  692 T     691  693  664  692
  693 T     692  694  663  693
  694 A     693  695  662  694
  695 A     694  696  661  695
  696 C     695  697    0  696
  697 A     696  698  753  697
  698 T     697  699  752  698
  699 C     698  700  751  699
  700 A     699  701  750  700
  701 C     700  702  749  701
  702 T     701  703  748  702
  703 A     702  704  747  703
  704 G     703  705  746  704
  705 G     704  706  745  705
  706 T     705  707    0  706
  707 T     706  708    0  707
  708 T     707  709  742  708
  709 C     708  710  741  709
  710 A     709  711  740  710
  711 A     710  712  739  711
  712 A     711  713  738  712
  713 C     712  714    0  713
  714 T     713  715    0  714
  715 T     714  716    0  715
  716 T     715  717  737  716
  717 A     716  718  735  717
  718 C     717  719  734  718
  719 T     718  720  733  719
  720 T     719  721  732  720
  721 G     720  722    0  721
  722 C     721  723  731  722
  723 T     722  724  730  723
  724 T     723  725    0  724
  725 T     724  726    0  725
  726 A     725  727    0  726
  727 C     726  728    0  727
  728 A     727  729    0  728
  729 T     728  730    0  729
  730 A     729  731  723  730
  731 G     730  732  722  731
  732 A     731  733  720  732
  733 A     732  734  719  733
  734 G     733  735  718  734
  735 T     734  736  717  735
  736 T     735  737    0  736
  737 A     736  738  716  737
  738 T     737  739  712  738
  739 T     738  740  711  739
  740 T     739  741  710  740
  741 G     740  742  709  741
  742 A     741  743  708  742
  743 C     742  744    0  743
  744 T     743  745    0  744
  745 C     744  746  705  745
  746 C     745  747  704  746
  747 T     746  748  703  747
  748 G     747  749  702  748
  749 G     748  750  701  749
  750 T     749  751  700  750
  751 G     750  752  699  751
  752 A     751  753  698  752
  753 T     752  754  697  753
  754 T     753  755    0  754
  755 C     754  756    0  755
  756 T     755  757    0  756
  757 T     756  758  814  757
  758 C     757  759  813  758
  759 T     758  760  812  759
  760 T     759  761  811  760
  761 C     760  762    0  761
  762 A     761  763  810  762
  763 G     762  764  809  763
  764 G     763  765  808  764
  765 T     764  766  807  765
  766 T     765  767  806  766
  767 G     766  768  805  767
  768 G     767  769  804  768
  769 A     768  770  803  769
  770 C     769  771  781  770
  771 A     770  772  780  771
  772 G     771  773  779  772
  773 C     772  774  778  773
  774 T     773  775    0  774
  775 G     774  776    0  775
  776 G     775  777    0  776
  777 T     776  778    0  777
  778 G     777  779  773  778
  779 C     778  780  772  779
  780 T     779  781  771  780
  781 G     780  782  770  781
  782 C     781  783    0  782
  783 A     782  784  799  783
  784 G     783  785  798  784
  785 C     784  786  797  785
  786 T     785  787  796  786
  787 T     786  788  795  787
  788 A     787  789  794  788
  789 T     788  790  793  789
  790 T     789  791    0  790
  791 A     790  792    0  791
  792 T     791  793    0  792
  793 G     792  794  789  793
  794 T     793  795  788  794
  795 G     794  796  787  795
  796 G     795  797  786  796
  797 G     796  798  785  797
  798 T     797  799  784  798
  799 T     798  800  783  799
  800 A     799  801    0  800
  801 T     800  802    0  801
  802 C     801  803    0  802
  803 T     802  804  769  803
  804 T     803  805  768  804
  805 C     804  806  767  805
  806 A     805  807  766  806
  807 A     806  808  765  807
  808 C     807  809  764  808
  809 C     808  810  763  809
  810 T     809  811  762  810
  811 A     810  812  760  811
  812 G     811  813  759  812
  813 G     812  814  758  813
  814 A     813  815  757  814
  815 C     814  816    0  815
  816 T     815  817  464  816
  817 T     816  818  463  817
  818 T     817  819  462  818
  819 T     818  820  461  819
  820 C     819  821  460  820
  821 T     820  822  459  821
  822 A     821  823  458  822
  823 T     822  824  457  823
  824 T     823  825  456  824
  825 A     824  826    0  825
  826 A     825  827  430  826
  827 A     826  828  429  827
  828 A     827  829  428  828
  829 T     828  830  427  829
  830 A     829  831  426  830
  831 T     830  832  425  831
  832 A     831  833    0  832
  833 A     832  834    0  833
  834 T     833  835  423  834
  835 G     834  836  422  835
  836 A     835  837  421  836
  837 A     836  838  420  837
  838 A     837  839  419  838
  839 A     838  840  418  839
  840 T     839  841  417  840
  841 G     840  842  416  841
  842 G     841  843  415  842
  843 A     842  844  414  843
  844 A     843  845    0  844
  845 C     844  846    0  845
  846 C     845  847  412  846
  847 A     846  848  411  847
  848 T     847  849  410  848
  849 T     848  850  409  849
  850 A     849  851  408  850
  851 C     850  852  407  851
  852 A     851  853  406  852
  853 G     852  854  405  853
  854 A     853  855  404  854
  855 T     854  856 1554  855
  856 G     855  857 1553  856
  857 C     856  858 1552  857
  858 T     857  859 1550  858
  859 G     858  860 1549  859
  860 T     859  861 1548  860
  861 A     860  862 1547  861
  862 G     861  863 1546  862
  863 A     862  864 1545  863
  864 C     863  865    0  864
  865 T     864  866  900  865
  866 G     865  867  899  866
  867 T     866  868  898  867
  868 G     867  869  897  868
  869 C     868  870  896  869
  870 A     869  871  895  870
  871 C     870  872  894  871
  872 T     871  873  893  872
  873 T     872  874  892  873
  874 G     873  875  890  874
  875 A     874  876    0  875
  876 C     875  877    0  876
  877 C     876  878    0  877
  878 C     877  879    0  878
  879 T     878  880  887  879
  880 C     879  881  886  880
  881 T     880  882  885  881
  882 C     881  883    0  882
  883 T     882  884    0  883
  884 C     883  885    0  884
  885 A     884  886  881  885
  886 G     885  887  880  886
  887 A     886  888  879  887
  888 A     887  889    0  888
  889 A     888  890    0  889
  890 C     889  891  874  890
  891 A     890  892    0  891
  892 A     891  893  873  892
  893 A     892  894  872  893
  894 G     893  895  871  894
  895 T     894  896  870  895
  896 G     895  897  869  896
  897 T     896  898  868  897
  898 A     897  899  867  898
  899 C     898  900  866  899
  900 G     899  901  865  900
  901 T     900  902    0  901
  902 T     901  903  913  902
  903 G     902  904  912  903
  904 A     903  905  911  904
  905 A     904  906  910  905
  906 A     905  907    0  906
  907 T     906  908  927  907
  908 C     907  909  926  908
  909 C     908  910  925  909
  910 T     909  911  905  910
  911 T     910  912  904  911
  912 C     911  913  903  912
  913 A     912  914  902  913
  914 C     913  915    0  914
  915 T     914  916  935  915
  916 G     915  917  934  916
  917 T     916  918  932  917
  918 A     917  919  931  918
  919 G     918  920  930  919
  920 A     919  921  929  920
  921 A     920  922    0  921
  922 A     921  923    0  922
  923 A     922  924    0  923
  924 A     923  925    0  924
  925 G     924  926  909  925
  926 G     925  927  908  926
  927 A     926  928  907  927
  928 A     927  929    0  928
  929 T     928  930  920  929
  930 C     929  931  919  930
  931 T     930  932  918  931
  932 A     931  933  917  932
  933 T     932  934    0  933
  934 C     933  935  916  934
  935 A     934  936  915  935
  936 A     935  937    0  936
  937 A     936  938  953  937
  938 C     937  939    0  938
  939 T     938  940  952  939
  940 T     939  941  951  940
  941 C     940  942  950  941
  942 T     941  943  949  942
  943 A     942  944  948  943
  944 A     943  945    0  944
  945 C     944  946    0  945
  946 T     945  947    0  946
  947 T     946  948    0  947
  948 T     947  949  943  948
  949 A     948  950  942  949
  950 G     949  951  941  950
  951 A     950  952  940  951
  952 G     951  953  939  952
  953 T     952  954  937  953
  954 C     953  955 1331  954
  955 C     954  956 1330  955
  956 A     955  957 1329  956
  957 A     956  958 1328  957
  958 C     957  959 1327  958
  959 C     958  960 1326  959
  960 A     959  961    0  960
  961 A     960  962    0  961
  962 C     961  963    0  962
  963 A     962  964 1323  963
  964 G     963  965 1322  964
  965 A     964  966 1321  965
  966 A     965  967 1320  966
  967 T     966  968 1319  967
  968 C     967  969 1318  968
  969 T     968  970    0  969
  970 A     969  971 1314  970
  971 T     970  972 1313  971
  972 T     971  973 1312  972
  973 G     972  974 1311  973
  974 T     973  975 1310  974
  975 T     974  976 1309  975
  976 A     975  977 1308  976
  977 G     976  978 1307  977
  978 A     977  979 1306  978
  979 T     978  980    0  979
  980 T     979  981 1304  980
  981 T     980  982 1303  981
  982 C     981  983 1302  982
  983 C     982  984 1301  983
  984 T     983  985    0  984
  985 A     984  986 1300  985
  986 A     985  987    0  986
  987 T     986  988    0  987
  988 A     987  989    0  988
  989 T     988  990    0  989
  990 T     989  991    0  990
  991 A     990  992    0  991
  992 C     991  993    0  992
  993 A     992  994 1045  993
  994 A     993  995 1044  994
  995 A     994  996 1043  995
  996 C     995  997 1042  996
  997 T     996  998    0  997
  998 T     997  999    0  998
  999 G     998 1000 1039  999
 1000 T     999 1001 1038 1000
 1001 G    1000 1002 1037 1001
 1002 C    1001 1003 1036 1002
 1003 C    1002 1004    0 1003
 1004 C    1003 1005    0 1004
 1005 T    1004 1006    0 1005
 1006 T    1005 1007 1032 1006
 1007 T    1006 1008 1031 1007
 1008 T    1007 1009 1030 1008
 1009 G    1008 1010 1029 1009
 1010 G    1009 1011 1028 1010
 1011 T    1010 1012 1027 1011
 1012 G    1011 1013 1026 1012
 1013 A    1012 1014    0 1013
 1014 A    1013 1015    0 1014
 1015 G    1014 1016 1023 1015
 1016 T    1015 1017 1022 1016
 1017 T    1016 1018 1021 1017
 1018 T    1017 1019    0 1018
 1019 T    1018 1020    0 1019
 1020 T    1019 1021    0 1020
 1021 A    1020 1022 1017 1021
 1022 A    1021 1023 1016 1022
 1023 C    1022 1024 1015 1023
 1024 G    1023 1025    0 1024
 1025 C    1024 1026    0 1025
 1026 C    1025 1027 1012 1026
 1027 A    1026 1028 1011 1027
 1028 C    1027 1029 1010 1028
 1029 C    1028 1030 1009 1029
 1030 A    1029 1031 1008 1030
 1031 G    1030 1032 1007 1031
 1032 A    1031 1033 1006 1032
 1033 T    1032 1034    0 1033
 1034 T    1033 1035    0 1034
 1035 T    1034 1036    0 1035
 1036 G    1035 1037 1002 1036
 1037 C    1036 1038 1001 1037
 1038 A    1037 1039 1000 1038
 1039 T    1038 1040  999 1039
 1040 C    1039 1041    0 1040
 1041 T    1040 1042    0 1041
 1042 G    1041 1043  996 1042
 1043 T    1042 1044  995 1043
 1044 T    1043 1045  994 1044
 1045 T    1044 1046  993 1045
 1046 A    1045 1047 1111 1046
 1047 T    1046 1048 1110 1047
 1048 G    1047 1049 1109 1048
 1049 C    1048 1050    0 1049
 1050 T    1049 1051    0 1050
 1051 T    1050 1052    0 1051
 1052 G    1051 1053    0 1052
 1053 G    1052 1054    0 1053
 1054 A    1053 1055    0 1054
 1055 A    1054 1056    0 1055
 1056 C    1055 1057    0 1056
 1057 A    1056 1058 1097 1057
 1058 G    1057 1059 1096 1058
 1059 G    1058 1060 1095 1059
 1060 A    1059 1061 1094 1060
 1061 A    1060 1062 1092 1061
 1062 G    1061 1063 1091 1062
 1063 A    1062 1064 1090 1063
 1064 G    1063 1065 1089 1064
 1065 A    1064 1066 1087 1065
 1066 A    1065 1067 1086 1066
 1067 T    1066 1068 1085 1067
 1068 C    1067 1069 1084 1068
 1069 A    1068 1070 1083 1069
 1070 G    1069 1071 1082 1070
 1071 C    1070 1072 1081 1071
 1072 A    1071 1073 1080 1072
 1073 A    1072 1074 1079 1073
 1074 C    1073 1075 1078 1074
 1075 T    1074 1076    0 1075
 1076 G    1075 1077    0 1076
 1077 T    1076 1078    0 1077
 1078 G    1077 1079 1074 1078
 1079 T    1078 1080 1073 1079
 1080 T    1079 1081 1072 1080
 1081 G    1080 1082 1071 1081
 1082 C    1081 1083 1070 1082
 1083 T    1082 1084 1069 1083
 1084 G    1083 1085 1068 1084
 1085 A    1084 1086 1067 1085
 1086 T    1085 1087 1066 1086
 1087 T    1086 1088 1065 1087
 1088 A    1087 1089    0 1088
 1089 T    1088 1090 1064 1089
 1090 T    1089 1091 1063 1090
 1091 C    1090 1092 1062 1091
 1092 T    1091 1093 1061 1092
 1093 G    1092 1094    0 1093
 1094 T    1093 1095 1060 1094
 1095 C    1094 1096 1059 1095
 1096 C    1095 1097 1058 1096
 1097 T    1096 1098 1057 1097
 1098 A    1097 1099    0 1098
 1099 T    1098 1100    0 1099
 1100 A    1099 1101    0 1100
 1101 T    1100 1102    0 1101
 1102 A    1101 1103    0 1102
 1103 A    1102 1104 1139 1103
 1104 T    1103 1105 1138 1104
 1105 T    1104 1106 1137 1105
 1106 C    1105 1107 1136 1106
 1107 C    1106 1108 1135 1107
 1108 G    1107 1109 1134 1108
 1109 C    1108 1110 1048 1109
 1110 A    1109 1111 1047 1110
 1111 T    1110 1112 1046 1111
 1112 C    1111 1113 1130 1112
 1113 A    1112 1114 1129 1113
 1114 T    1113 1115 1128 1114
 1115 T    1114 1116 1127 1115
 1116 T    1115 1117 1126 1116
 1117 T    1116 1118    0 1117
 1118 C    1117 1119    0 1118
 1119 C    1118 1120    0 1119
 1120 A    1119 1121    0 1120
 1121 C    1120 1122    0 1121
 1122 T    1121 1123    0 1122
 1123 T    1122 1124    0 1123
 1124 T    1123 1125    0 1124
 1125 T    1124 1126    0 1125
 1126 A    1125 1127 1116 1126
 1127 A    1126 1128 1115 1127
 1128 G    1127 1129 1114 1128
 1129 T    1128 1130 1113 1129
 1130 G    1129 1131 1112 1130
 1131 T    1130 1132    0 1131
 1132 T    1131 1133    0 1132
 1133 A    1132 1134    0 1133
 1134 T    1133 1135 1108 1134
 1135 G    1134 1136 1107 1135
 1136 G    1135 1137 1106 1136
 1137 A    1136 1138 1105 1137
 1138 G    1137 1139 1104 1138
 1139 T    1138 1140 1103 1139
 1140 G    1139 1141 1209 1140
 1141 T    1140 1142 1208 1141
 1142 C    1141 1143 1207 1142
 1143 T    1142 1144    0 1143
 1144 C    1143 1145 1205 1144
 1145 C    1144 1146 1204 1145
 1146 T    1145 1147 1203 1146
 1147 A    1146 1148    0 1147
 1148 C    1147 1149 1202 1148
 1149 T    1148 1150 1201 1149
 1150 A    1149 1151 1200 1150
 1151 A    1150 1152 1199 1151
 1152 A    1151 1153    0 1152
 1153 T    1152 1154 1198 1153
 1154 T    1153 1155 1195 1154
 1155 A    1154 1156 1194 1155
 1156 A    1155 1157 1193 1156
 1157 A    1156 1158 1192 1157
 1158 T    1157 1159 1191 1158
 1159 G    1158 1160 1190 1159
 1160 A    1159 1161 1189 1160
 1161 T    1160 1162    0 1161
 1162 C    1161 1163    0 1162
 1163 T    1162 1164 1187 1163
 1164 C    1163 1165 1186 1164
 1165 T    1164 1166 1185 1165
 1166 G    1165 1167 1184 1166
 1167 C    1166 1168 1183 1167
 1168 T    1167 1169    0 1168
 1169 T    1168 1170    0 1169
 1170 T    1169 1171    0 1170
 1171 A    1170 1172    0 1171
 1172 C    1171 1173    0 1172
 1173 T    1172 1174    0 1173
 1174 A    1173 1175    0 1174
 1175 A    1174 1176    0 1175
 1176 T    1175 1177    0 1176
 1177 G    1176 1178    0 1177
 1178 T    1177 1179    0 1178
 1179 C    1178 1180    0 1179
 1180 T    1179 1181    0 1180
 1181 A    1180 1182    0 1181
 1182 T    1181 1183    0 1182
 1183 G    1182 1184 1167 1183
 1184 C    1183 1185 1166 1184
 1185 A    1184 1186 1165 1185
 1186 G    1185 1187 1164 1186
 1187 A    1186 1188 1163 1187
 1188 T    1187 1189    0 1188
 1189 T    1188 1190 1160 1189
 1190 C    1189 1191 1159 1190
 1191 A    1190 1192 1158 1191
 1192 T    1191 1193 1157 1192
 1193 T    1192 1194 1156 1193
 1194 T    1193 1195 1155 1194
 1195 G    1194 1196 1154 1195
 1196 T    1195 1197    0 1196
 1197 A    1196 1198    0 1197
 1198 A    1197 1199 1153 1198
 1199 T    1198 1200 1151 1199
 1200 T    1199 1201 1150 1200
 1201 A    1200 1202 1149 1201
 1202 G    1201 1203 1148 1202
 1203 A    1202 1204 1146 1203
 1204 G    1203 1205 1145 1204
 1205 G    1204 1206 1144 1205
 1206 T    1205 1207    0 1206
 1207 G    1206 1208 1142 1207
 1208 A    1207 1209 1141 1208
 1209 T    1208 1210 1140 1209
 1210 G    1209 1211    0 1210
 1211 A    1210 1212    0 1211
 1212 A    1211 1213 1255 1212
 1213 G    1212 1214 1254 1213
 1214 T    1213 1215 1253 1214
 1215 C    1214 1216 1252 1215
 1216 A    1215 1217 1251 1216
 1217 G    1216 1218 1250 1217
 1218 A    1217 1219    0 1218
 1219 C    1218 1220 1249 1219
 1220 A    1219 1221 1248 1220
 1221 A    1220 1222    0 1221
 1222 A    1221 1223 1247 1222
 1223 T    1222 1224 1246 1223
 1224 C    1223 1225 1245 1224
 1225 G    1224 1226    0 1225
 1226 C    1225 1227    0 1226
 1227 T    1226 1228 1242 1227
 1228 C    1227 1229 1241 1228
 1229 C    1228 1230 1240 1229
 1230 A    1229 1231 1239 1230
 1231 G    1230 1232 1238 1231
 1232 G    1231 1233    0 1232
 1233 G    1232 1234    0 1233
 1234 C    1233 1235    0 1234
 1235 A    1234 1236    0 1235
 1236 A    1235 1237    0 1236
 1237 A    1236 1238    0 1237
 1238 C    1237 1239 1231 1238
 1239 T    1238 1240 1230 1239
 1240 G    1239 1241 1229 1240
 1241 G    1240 1242 1228 1241
 1242 A    1241 1243 1227 1242
 1243 A    1242 1244    0 1243
 1244 A    1243 1245    0 1244
 1245 G    1244 1246 1224 1245
 1246 A    1245 1247 1223 1246
 1247 T    1246 1248 1222 1247
 1248 T    1247 1249 1220 1248
 1249 G    1248 1250 1219 1249
 1250 C    1249 1251 1217 1250
 1251 T    1250 1252 1216 1251
 1252 G    1251 1253 1215 1252
 1253 A    1252 1254 1214 1253
 1254 T    1253 1255 1213 1254
 1255 T    1254 1256 1212 1255
 1256 A    1255 1257    0 1256
 1257 T    1256 1258 1269 1257
 1258 A    1257 1259 1268 1258
 1259 A    1258 1260 1267 1259
 1260 T    1259 1261 1266 1260
 1261 T    1260 1262 1276 1261
 1262 A    1261 1263 1275 1262
 1263 T    1262 1264 1274 1263
 1264 A    1263 1265    0 1264
 1265 A    1264 1266    0 1265
 1266 A    1265 1267 1260 1266
 1267 T    1266 1268 1259 1267
 1268 T    1267 1269 1258 1268
 1269 A    1268 1270 1257 1269
 1270 C    1269 1271    0 1270
 1271 C    1270 1272    0 1271
 1272 A    1271 1273    0 1272
 1273 G    1272 1274    0 1273
 1274 A    1273 1275 1263 1274
 1275 T    1274 1276 1262 1275
 1276 G    1275 1277 1261 1276
 1277 A    1276 1278    0 1277
 1278 T    1277 1279    0 1278
 1279 T    1278 1280    0 1279
 1280 T    1279 1281    0 1280
 1281 T    1280 1282    0 1281
 1282 A    1281 1283    0 1282
 1283 C    1282 1284    0 1283
 1284 A    1283 1285    0 1284
 1285 G    1284 1286 1299 1285
 1286 G    1285 1287 1298 1286
 1287 C    1286 1288 1297 1287
 1288 T    1287 1289 1296 1288
 1289 G    1288 1290 1295 1289
 1290 C    1289 1291    0 1290
 1291 G    1290 1292    0 1291
 1292 T    1291 1293    0 1292
 1293 T    1292 1294    0 1293
 1294 A    1293 1295    0 1294
 1295 T    1294 1296 1289 1295
 1296 A    1295 1297 1288 1296
 1297 G    1296 1298 1287 1297
 1298 C    1297 1299 1286 1298
 1299 T    1298 1300 1285 1299
 1300 T    1299 1301  985 1300
 1301 G    1300 1302  983 1301
 1302 G    1301 1303  982 1302
 1303 A    1302 1304  981 1303
 1304 A    1303 1305  980 1304
 1305 T    1304 1306    0 1305
 1306 T    1305 1307  978 1306
 1307 C    1306 1308  977 1307
 1308 T    1307 1309  976 1308
 1309 A    1308 1310  975 1309
 1310 A    1309 1311  974 1310
 1311 C    1310 1312  973 1311
 1312 A    1311 1313  972 1312
 1313 A    1312 1314  971 1313
 1314 T    1313 1315  970 1314
 1315 C    1314 1316    0 1315
 1316 T    1315 1317    0 1316
 1317 T    1316 1318    0 1317
 1318 G    1317 1319  968 1318
 1319 A    1318 1320  967 1319
 1320 T    1319 1321  966 1320
 1321 T    1320 1322  965 1321
 1322 C    1321 1323  964 1322
 1323 T    1322 1324  963 1323
 1324 A    1323 1325    0 1324
 1325 A    1324 1326    0 1325
 1326 G    1325 1327  959 1326
 1327 G    1326 1328  958 1327
 1328 T    1327 1329  957 1328
 1329 T    1328 1330  956 1329
 1330 G    1329 1331  955 1330
 1331 G    1330 1332  954 1331
 1332 T    1331 1333 1349 1332
 1333 G    1332 1334 1348 1333
 1334 G    1333 1335 1347 1334
 1335 T    1334 1336 1346 1335
 1336 A    1335 1337 1345 1336
 1337 A    1336 1338 1344 1337
 1338 T    1337 1339 1343 1338
 1339 T    1338 1340    0 1339
 1340 A    1339 1341    0 1340
 1341 T    1340 1342    0 1341
 1342 A    1341 1343    0 1342
 1343 A    1342 1344 1338 1343
 1344 T    1343 1345 1337 1344
 1345 T    1344 1346 1336 1345
 1346 A    1345 1347 1335 1346
 1347 C    1346 1348 1334 1347
 1348 C    1347 1349 1333 1348
 1349 G    1348 1350 1332 1349
 1350 G    1349 1351    0 1350
 1351 T    1350 1352 1478 1351
 1352 A    1351 1353 1477 1352
 1353 T    1352 1354 1476 1353
 1354 A    1353 1355    0 1354
 1355 G    1354 1356 1475 1355
 1356 A    1355 1357 1474 1356
 1357 T    1356 1358 1473 1357
 1358 T    1357 1359 1472 1358
 1359 G    1358 1360 1471 1359
 1360 T    1359 1361 1470 1360
 1361 T    1360 1362    0 1361
 1362 T    1361 1363    0 1362
 1363 A    1362 1364 1467 1363
 1364 G    1363 1365 1466 1364
 1365 G    1364 1366 1465 1365
 1366 A    1365 1367 1464 1366
 1367 A    1366 1368 1463 1367
 1368 G    1367 1369 1395 1368
 1369 T    1368 1370 1394 1369
 1370 C    1369 1371 1393 1370
 1371 T    1370 1372 1392 1371
 1372 A    1371 1373    0 1372
 1373 A    1372 1374    0 1373
 1374 T    1373 1375 1390 1374
 1375 C    1374 1376 1389 1375
 1376 T    1375 1377 1388 1376
 1377 C    1376 1378 1387 1377
 1378 A    1377 1379 1386 1378
 1379 A    1378 1380 1385 1379
 1380 A    1379 1381 1384 1380
 1381 C    1380 1382    0 1381
 1382 C    1381 1383    0 1382
 1383 T    1382 1384    0 1383
 1384 T    1383 1385 1380 1384
 1385 T    1384 1386 1379 1385
 1386 T    1385 1387 1378 1386
 1387 G    1386 1388 1377 1387
 1388 A    1387 1389 1376 1388
 1389 G    1388 1390 1375 1389
 1390 A    1389 1391 1374 1390
 1391 G    1390 1392    0 1391
 1392 A    1391 1393 1371 1392
 1393 G    1392 1394 1370 1393
 1394 A    1393 1395 1369 1394
 1395 T    1394 1396 1368 1395
 1396 A    1395 1397 1409 1396
 1397 T    1396 1398 1408 1397
 1398 T    1397 1399 1407 1398
 1399 T    1398 1400    0 1399
 1400 C    1399 1401    0 1400
 1401 A    1400 1402    0 1401
 1402 A    1401 1403    0 1402
 1403 C    1402 1404 1416 1403
 1404 T    1403 1405 1415 1404
 1405 G    1404 1406 1414 1405
 1406 A    1405 1407 1413 1406
 1407 A    1406 1408 1398 1407
 1408 A    1407 1409 1397 1408
 1409 T    1408 1410 1396 1409
 1410 C    1409 1411    0 1410
 1411 T    1410 1412    0 1411
 1412 A    1411 1413    0 1412
 1413 T    1412 1414 1406 1413
 1414 C    1413 1415 1405 1414
 1415 A    1414 1416 1404 1415
 1416 G    1415 1417 1403 1416
 1417 G    1416 1418 1440 1417
 1418 C    1417 1419 1439 1418
 1419 C    1418 1420 1438 1419
 1420 G    1419 1421 1462 1420
 1421 G    1420 1422 1461 1421
 1422 T    1421 1423 1460 1422
 1423 A    1422 1424 1459 1423
 1424 G    1423 1425 1458 1424
 1425 C    1424 1426 1457 1425
 1426 A    1425 1427 1456 1426
 1427 A    1426 1428 1450 1427
 1428 A    1427 1429 1449 1428
 1429 C    1428 1430 1448 1429
 1430 C    1429 1431 1447 1430
 1431 T    1430 1432 1446 1431
 1432 T    1431 1433 1445 1432
 1433 G    1432 1434    0 1433
 1434 T    1433 1435 1444 1434
 1435 A    1434 1436 1443 1435
 1436 A    1435 1437 1442 1436
 1437 T    1436 1438 1441 1437
 1438 G    1437 1439 1419 1438
 1439 G    1438 1440 1418 1439
 1440 T    1439 1441 1417 1440
 1441 G    1440 1442 1437 1441
 1442 T    1441 1443 1436 1442
 1443 T    1442 1444 1435 1443
 1444 G    1443 1445 1434 1444
 1445 A    1444 1446 1432 1445
 1446 A    1445 1447 1431 1446
 1447 G    1446 1448 1430 1447
 1448 G    1447 1449 1429 1448
 1449 T    1448 1450 1428 1449
 1450 T    1449 1451 1427 1450
 1451 T    1450 1452    0 1451
 1452 T    1451 1453    0 1452
 1453 A    1452 1454    0 1453
 1454 A    1453 1455    0 1454
 1455 T    1454 1456    0 1455
 1456 T    1455 1457 1426 1456
 1457 G    1456 1458 1425 1457
 1458 T    1457 1459 1424 1458
 1459 T    1458 1460 1423 1459
 1460 A    1459 1461 1422 1460
 1461 C    1460 1462 1421 1461
 1462 T    1461 1463 1420 1462
 1463 T    1462 1464 1367 1463
 1464 T    1463 1465 1366 1464
 1465 C    1464 1466 1365 1465
 1466 C    1465 1467 1364 1466
 1467 T    1466 1468 1363 1467
 1468 T    1467 1469    0 1468
 1469 T    1468 1470    0 1469
 1470 A    1469 1471 1360 1470
 1471 C    1470 1472 1359 1471
 1472 A    1471 1473 1358 1472
 1473 A    1472 1474 1357 1473
 1474 T    1473 1475 1356 1474
 1475 C    1474 1476 1355 1475
 1476 A    1475 1477 1353 1476
 1477 T    1476 1478 1352 1477
 1478 A    1477 1479 1351 1478
 1479 T    1478 1480 1511 1479
 1480 G    1479 1481 1510 1480
 1481 G    1480 1482 1509 1481
 1482 T    1481 1483 1508 1482
 1483 T    1482 1484    0 1483
 1484 T    1483 1485    0 1484
 1485 C    1484 1486 1505 1485
 1486 C    1485 1487 1504 1486
 1487 A    1486 1488 1503 1487
 1488 A    1487 1489 1502 1488
 1489 C    1488 1490 1501 1489
 1490 C    1489 1491 1499 1490
 1491 C    1490 1492 1498 1491
 1492 A    1491 1493 1497 1492
 1493 C    1492 1494    0 1493
 1494 T    1493 1495    0 1494
 1495 A    1494 1496    0 1495
 1496 A    1495 1497    0 1496
 1497 T    1496 1498 1492 1497
 1498 G    1497 1499 1491 1498
 1499 G    1498 1500 1490 1499
 1500 T    1499 1501    0 1500
 1501 G    1500 1502 1489 1501
 1502 T    1501 1503 1488 1502
 1503 T    1502 1504 1487 1503
 1504 G    1503 1505 1486 1504
 1505 G    1504 1506 1485 1505
 1506 T    1505 1507    0 1506
 1507 T    1506 1508    0 1507
 1508 A    1507 1509 1482 1508
 1509 C    1508 1510 1481 1509
 1510 C    1509 1511 1480 1510
 1511 A    1510 1512 1479 1511
 1512 A    1511 1513    0 1512
 1513 C    1512 1514    0 1513
 1514 C    1513 1515    0 1514
 1515 A    1514 1516    0 1515
 1516 T    1515 1517    0 1516
 1517 A    1516 1518    0 1517
 1518 C    1517 1519    0 1518
 1519 A    1518 1520    0 1519
 1520 G    1519 1521 1533 1520
 1521 A    1520 1522 1532 1521
 1522 G    1521 1523 1531 1522
 1523 T    1522 1524 1530 1523
 1524 A    1523 1525 1529 1524
 1525 G    1524 1526    0 1525
 1526 T    1525 1527    0 1526
 1527 A    1526 1528    0 1527
 1528 G    1527 1529    0 1528
 1529 T    1528 1530 1524 1529
 1530 A    1529 1531 1523 1530
 1531 C    1530 1532 1522 1531
 1532 T    1531 1533 1521 1532
 1533 T    1532 1534 1520 1533
 1534 T    1533 1535    0 1534
 1535 C    1534 1536    0 1535
 1536 T    1535 1537    0 1536
 1537 T    1536 1538    0 1537
 1538 T    1537 1539    0 1538
 1539 T    1538 1540    0 1539
 1540 G    1539 1541    0 1540
 1541 A    1540 1542    0 1541
 1542 A    1541 1543    0 1542
 1543 C    1542 1544    0 1543
 1544 T    1543 1545    0 1544
 1545 T    1544 1546  863 1545
 1546 C    1545 1547  862 1546
 1547 T    1546 1548  861 1547
 1548 A    1547 1549  860 1548
 1549 C    1548 1550  859 1549
 1550 A    1549 1551  858 1550
 1551 T    1550 1552    0 1551
 1552 G    1551 1553  857 1552
 1553 C    1552 1554  856 1553
 1554 A    1553 1555  855 1554
 1555 C    1554 1556    0 1555
 1556 C    1555 1557 1705 1556
 1557 A    1556 1558 1704 1557
 1558 G    1557 1559 1703 1558
 1559 C    1558 1560 1702 1559
 1560 A    1559 1561 1701 1560
 1561 A    1560 1562 1700 1561
 1562 C    1561 1563    0 1562
 1563 T    1562 1564 1663 1563
 1564 G    1563 1565 1662 1564
 1565 T    1564 1566 1661 1565
 1566 T    1565 1567 1660 1566
 1567 T    1566 1568 1588 1567
 1568 G    1567 1569 1586 1568
 1569 T    1568 1570 1585 1569
 1570 G    1569 1571 1584 1570
 1571 G    1570 1572 1583 1571
 1572 A    1571 1573 1582 1572
 1573 C    1572 1574 1581 1573
 1574 C    1573 1575    0 1574
 1575 T    1574 1576 1580 1575
 1576 A    1575 1577    0 1576
 1577 A    1576 1578    0 1577
 1578 A    1577 1579    0 1578
 1579 A    1578 1580    0 1579
 1580 A    1579 1581 1575 1580
 1581 G    1580 1582 1573 1581
 1582 T    1581 1583 1572 1582
 1583 C    1582 1584 1571 1583
 1584 T    1583 1585 1570 1584
 1585 A    1584 1586 1569 1585
 1586 C    1585 1587 1568 1586
 1587 T    1586 1588    0 1587
 1588 A    1587 1589 1567 1588
 1589 A    1588 1590 1657 1589
 1590 T    1589 1591 1656 1590
 1591 T    1590 1592 1655 1591
 1592 T    1591 1593 1654 1592
 1593 G    1592 1594 1653 1593
 1594 G    1593 1595 1652 1594
 1595 T    1594 1596 1651 1595
 1596 T    1595 1597    0 1596
 1597 A    1596 1598 1650 1597
 1598 A    1597 1599 1649 1598
 1599 A    1598 1600    0 1599
 1600 A    1599 1601 1647 1600
 1601 A    1600 1602 1646 1601
 1602 C    1601 1603 1645 1602
 1603 A    1602 1604 1644 1603
 1604 A    1603 1605    0 1604
 1605 A    1604 1606    0 1605
 1606 T    1605 1607 1641 1606
 1607 G    1606 1608 1640 1607
 1608 T    1607 1609 1639 1608
 1609 G    1608 1610 1638 1609
 1610 T    1609 1611 1637 1610
 1611 C    1610 1612 1636 1611
 1612 A    1611 1613    0 1612
 1613 A    1612 1614    0 1613
 1614 T    1613 1615    0 1614
 1615 T    1614 1616    0 1615
 1616 T    1615 1617    0 1616
 1617 C    1616 1618    0 1617
 1618 A    1617 1619 1630 1618
 1619 A    1618 1620 1629 1619
 1620 C    1619 1621 1628 1620
 1621 T    1620 1622 1627 1621
 1622 T    1621 1623    0 1622
 1623 C    1622 1624    0 1623
 1624 A    1623 1625    0 1624
 1625 A    1624 1626    0 1625
 1626 T    1625 1627    0 1626
 1627 G    1626 1628 1621 1627
 1628 G    1627 1629 1620 1628
 1629 T    1628 1630 1619 1629
 1630 T    1629 1631 1618 1630
 1631 T    1630 1632    0 1631
 1632 A    1631 1633    0 1632
 1633 A    1632 1634    0 1633
 1634 C    1633 1635    0 1634
 1635 A    1634 1636    0 1635
 1636 G    1635 1637 1611 1636
 1637 G    1636 1638 1610 1637
 1638 C    1637 1639 1609 1638
 1639 A    1638 1640 1608 1639
 1640 C    1639 1641 1607 1640
 1641 A    1640 1642 1606 1641
 1642 G    1641 1643    0 1642
 1643 G    1642 1644    0 1643
 1644 T    1643 1645 1603 1644
 1645 G    1644 1646 1602 1645
 1646 T    1645 1647 1601 1646
 1647 T    1646 1648 1600 1647
 1648 C    1647 1649    0 1648
 1649 T    1648 1650 1598 1649
 1650 T    1649 1651 1597 1650
 1651 A    1650 1652 1595 1651
 1652 C    1651 1653 1594 1652
 1653 T    1652 1654 1593 1653
 1654 G    1653 1655 1592 1654
 1655 A    1654 1656 1591 1655
 1656 G    1655 1657 1590 1656
 1657 T    1656 1658 1589 1657
 1658 C    1657 1659    0 1658
 1659 T    1658 1660    0 1659
 1660 A    1659 1661 1566 1660
 1661 A    1660 1662 1565 1661
 1662 C    1661 1663 1564 1662
 1663 A    1662 1664 1563 1663
 1664 A    1663 1665    0 1664
 1665 A    1664 1666    0 1665
 1666 A    1665 1667    0 1666
 1667 A    1666 1668    0 1667
 1668 G    1667 1669 1698 1668
 1669 T    1668 1670 1697 1669
 1670 T    1669 1671 1696 1670
 1671 T    1670 1672 1695 1671
 1672 C    1671 1673 1694 1672
 1673 T    1672 1674 1693 1673
 1674 G    1673 1675 1692 1674
 1675 C    1674 1676 1691 1675
 1676 C    1675 1677 1690 1676
 1677 T    1676 1678    0 1677
 1678 T    1677 1679    0 1678
 1679 T    1678 1680    0 1679
 1680 C    1679 1681    0 1680
 1681 C    1680 1682    0 1681
 1682 A    1681 1683    0 1682
 1683 A    1682 1684    0 1683
 1684 C    1683 1685    0 1684
 1685 A    1684 1686    0 1685
 1686 A    1685 1687    0 1686
 1687 T    1686 1688    0 1687
 1688 T    1687 1689    0 1688
 1689 T    1688 1690    0 1689
 1690 G    1689 1691 1676 1690
 1691 G    1690 1692 1675 1691
 1692 C    1691 1693 1674 1692
 1693 A    1692 1694 1673 1693
 1694 G    1693 1695 1672 1694
 1695 A    1694 1696 1671 1695
 1696 G    1695 1697 1670 1696
 1697 A    1696 1698 1669 1697
 1698 C    1697 1699 1668 1698
 1699 A    1698 1700    0 1699
 1700 T    1699 1701 1561 1700
 1701 T    1700 1702 1560 1701
 1702 G    1701 1703 1559 1702
 1703 C    1702 1704 1558 1703
 1704 T    1703 1705 1557 1704
 1705 G    1704 1706 1556 1705
 1706 A    1705 1707    0 1706
 1707 C    1706 1708    0 1707
 1708 A    1707 1709    0 1708
 1709 C    1708 1710    0 1709
 1710 T    1709 1711    0 1710
 1711 A    1710 1712    0 1711
 1712 C    1711 1713 1833 1712
 1713 T    1712 1714 1832 1713
 1714 G    1713 1715 1831 1714
 1715 A    1714 1716 1830 1715
 1716 T    1715 1717 1829 1716
 1717 G    1716 1718 1828 1717
 1718 C    1717 1719    0 1718
 1719 T    1718 1720 1737 1719
 1720 G    1719 1721 1736 1720
 1721 T    1720 1722 1735 1721
 1722 C    1721 1723 1734 1722
 1723 C    1722 1724    0 1723
 1724 G    1723 1725 1732 1724
 1725 T    1724 1726 1731 1725
 1726 G    1725 1727 1730 1726
 1727 A    1726 1728    0 1727
 1728 T    1727 1729    0 1728
 1729 C    1728 1730    0 1729
 1730 C    1729 1731 1726 1730
 1731 A    1730 1732 1725 1731
 1732 C    1731 1733 1724 1732
 1733 A    1732 1734    0 1733
 1734 G    1733 1735 1722 1734
 1735 A    1734 1736 1721 1735
 1736 C    1735 1737 1720 1736
 1737 A    1736 1738 1719 1737
 1738 C    1737 1739    0 1738
 1739 T    1738 1740  402 1739
 1740 T    1739 1741  401 1740
 1741 G    1740 1742  400 1741
 1742 A    1741 1743  399 1742
 1743 G    1742 1744  398 1743
 1744 A    1743 1745  397 1744
 1745 T    1744 1746  396 1745
 1746 T    1745 1747  395 1746
 1747 C    1746 1748  394 1747
 1748 T    1747 1749    0 1748
 1749 T    1748 1750 1780 1749
 1750 G    1749 1751 1779 1750
 1751 A    1750 1752 1778 1751
 1752 C    1751 1753 1777 1752
 1753 A    1752 1754 1776 1753
 1754 T    1753 1755 1775 1754
 1755 T    1754 1756    0 1755
 1756 A    1755 1757    0 1756
 1757 C    1756 1758 1774 1757
 1758 A    1757 1759 1773 1758
 1759 C    1758 1760 1772 1759
 1760 C    1759 1761 1771 1760
 1761 A    1760 1762 1770 1761
 1762 T    1761 1763    0 1762
 1763 G    1762 1764    0 1763
 1764 T    1763 1765    0 1764
 1765 T    1764 1766    0 1765
 1766 C    1765 1767    0 1766
 1767 T    1766 1768    0 1767
 1768 T    1767 1769    0 1768
 1769 T    1768 1770    0 1769
 1770 T    1769 1771 1761 1770
 1771 G    1770 1772 1760 1771
 1772 G    1771 1773 1759 1772
 1773 T    1772 1774 1758 1773
 1774 G    1773 1775 1757 1774
 1775 G    1774 1776 1754 1775
 1776 T    1775 1777 1753 1776
 1777 G    1776 1778 1752 1777
 1778 T    1777 1779 1751 1778
 1779 C    1778 1780 1750 1779
 1780 A    1779 1781 1749 1780
 1781 G    1780 1782 1847 1781
 1782 T    1781 1783 1846 1782
 1783 G    1782 1784 1845 1783
 1784 T    1783 1785 1844 1784
 1785 T    1784 1786    0 1785
 1786 A    1785 1787    0 1786
 1787 T    1786 1788 1840 1787
 1788 A    1787 1789 1839 1788
 1789 A    1788 1790 1838 1789
 1790 C    1789 1791 1837 1790
 1791 A    1790 1792 1836 1791
 1792 C    1791 1793 1835 1792
 1793 C    1792 1794 1834 1793
 1794 A    1793 1795 1827 1794
 1795 G    1794 1796 1826 1795
 1796 G    1795 1797 1825 1796
 1797 A    1796 1798 1824 1797
 1798 A    1797 1799 1823 1798
 1799 C    1798 1800 1822 1799
 1800 A    1799 1801 1821 1800
 1801 A    1800 1802    0 1801
 1802 A    1801 1803    0 1802
 1803 T    1802 1804 1819 1803
 1804 A    1803 1805 1817 1804
 1805 C    1804 1806 1816 1805
 1806 T    1805 1807 1815 1806
 1807 T    1806 1808 1814 1807
 1808 C    1807 1809    0 1808
 1809 T    1808 1810    0 1809
 1810 A    1809 1811    0 1810
 1811 A    1810 1812    0 1811
 1812 C    1811 1813    0 1812
 1813 C    1812 1814    0 1813
 1814 A    1813 1815 1807 1814
 1815 G    1814 1816 1806 1815
 1816 G    1815 1817 1805 1816
 1817 T    1816 1818 1804 1817
 1818 T    1817 1819    0 1818
 1819 G    1818 1820 1803 1819
 1820 C    1819 1821    0 1820
 1821 T    1820 1822 1800 1821
 1822 G    1821 1823 1799 1822
 1823 T    1822 1824 1798 1823
 1824 T    1823 1825 1797 1824
 1825 C    1824 1826 1796 1825
 1826 T    1825 1827 1795 1826
 1827 T    1826 1828 1794 1827
 1828 T    1827 1829 1717 1828
 1829 A    1828 1830 1716 1829
 1830 T    1829 1831 1715 1830
 1831 C    1830 1832 1714 1831
 1832 A    1831 1833 1713 1832
 1833 G    1832 1834 1712 1833
 1834 G    1833 1835 1793 1834
 1835 G    1834 1836 1792 1835
 1836 T    1835 1837 1791 1836
 1837 G    1836 1838 1790 1837
 1838 T    1837 1839 1789 1838
 1839 T    1838 1840 1788 1839
 1840 A    1839 1841 1787 1840
 1841 A    1840 1842    0 1841
 1842 C    1841 1843    0 1842
 1843 T    1842 1844    0 1843
 1844 G    1843 1845 1784 1844
 1845 C    1844 1846 1783 1845
 1846 A    1845 1847 1782 1846
 1847 C    1846 1848 1781 1847
 1848 A    1847 1849    0 1848
 1849 G    1848 1850    0 1849
 1850 A    1849 1851    0 1850
 1851 A    1850 1852 1953 1851
 1852 G    1851 1853 1952 1852
 1853 T    1852 1854 1951 1853
 1854 C    1853 1855 1950 1854
 1855 C    1854 1856 1949 1855
 1856 C    1855 1857 1948 1856
 1857 T    1856 1858 1947 1857
 1858 G    1857 1859 1946 1858
 1859 T    1858 1860 1945 1859
 1860 T    1859 1861 1944 1860
 1861 G    1860 1862    0 1861
 1862 C    1861 1863    0 1862
 1863 T    1862 1864    0 1863
 1864 A    1863 1865    0 1864
 1865 T    1864 1866    0 1865
 1866 T    1865 1867    0 1866
 1867 C    1866 1868    0 1867
 1868 A    1867 1869    0 1868
 1869 T    1868 1870    0 1869
 1870 G    1869 1871    0 1870
 1871 C    1870 1872    0 1871
 1872 A    1871 1873    0 1872
 1873 G    1872 1874    0 1873
 1874 A    1873 1875    0 1874
 1875 T    1874 1876    0 1875
 1876 C    1875 1877    0 1876
 1877 A    1876 1878    0 1877
 1878 A    1877 1879    0 1878
 1879 C    1878 1880    0 1879
 1880 T    1879 1881    0 1880
 1881 T    1880 1882    0 1881
 1882 A    1881 1883    0 1882
 1883 C    1882 1884    0 1883
 1884 T    1883 1885    0 1884
 1885 C    1884 1886    0 1885
 1886 C    1885 1887    0 1886
 1887 T    1886 1888    0 1887
 1888 A    1887 1889    0 1888
 1889 C    1888 1890 1937 1889
 1890 T    1889 1891 1936 1890
 1891 T    1890 1892 1935 1891
 1892 G    1891 1893 1934 1892
 1893 G    1892 1894 1932 1893
 1894 C    1893 1895 1931 1894
 1895 G    1894 1896 1930 1895
 1896 T    1895 1897 1929 1896
 1897 G    1896 1898 1928 1897
 1898 T    1897 1899 1927 1898
 1899 T    1898 1900 1926 1899
 1900 T    1899 1901 1925 1900
 1901 A    1900 1902    0 1901
 1902 T    1901 1903    0 1902
 1903 T    1902 1904    0 1903
 1904 C    1903 1905    0 1904
 1905 T    1904 1906    0 1905
 1906 A    1905 1907 1919 1906
 1907 C    1906 1908 1918 1907
 1908 A    1907 1909 1917 1908
 1909 G    1908 1910    0 1909
 1910 G    1909 1911    0 1910
 1911 T    1910 1912    0 1911
 1912 T    1911 1913    0 1912
 1913 C    1912 1914    0 1913
 1914 T    1913 1915    0 1914
 1915 A    1914 1916    0 1915
 1916 A    1915 1917    0 1916
 1917 T    1916 1918 1908 1917
 1918 G    1917 1919 1907 1918
 1919 T    1918 1920 1906 1919
 1920 T    1919 1921    0 1920
 1921 T    1920 1922    0 1921
 1922 T    1921 1923    0 1922
 1923 T    1922 1924    0 1923
 1924 C    1923 1925    0 1924
 1925 A    1924 1926 1900 1925
 1926 A    1925 1927 1899 1926
 1927 A    1926 1928 1898 1927
 1928 C    1927 1929 1897 1928
 1929 A    1928 1930 1896 1929
 1930 C    1929 1931 1895 1930
 1931 G    1930 1932 1894 1931
 1932 T    1931 1933 1893 1932
 1933 G    1932 1934    0 1933
 1934 C    1933 1935 1892 1934
 1935 A    1934 1936 1891 1935
 1936 G    1935 1937 1890 1936
 1937 G    1936 1938 1889 1937
 1938 C    1937 1939    0 1938
 1939 T    1938 1940    0 1939
 1940 G    1939 1941    0 1940
 1941 T    1940 1942    0 1941
 1942 T    1941 1943    0 1942
 1943 T    1942 1944    0 1943
 1944 A    1943 1945 1860 1944
 1945 A    1944 1946 1859 1945
 1946 T    1945 1947 1858 1946
 1947 A    1946 1948 1857 1947
 1948 G    1947 1949 1856 1948
 1949 G    1948 1950 1855 1949
 1950 G    1949 1951 1854 1950
 1951 G    1950 1952 1853 1951
 1952 C    1951 1953 1852 1952
 1953 T    1952 1954 1851 1953
 1954 G    1953 1955    0 1954
 1955 A    1954 1956    0 1955
 1956 A    1955 1957    0 1956
 1957 C    1956 1958    0 1957
 1958 A    1957 1959 1985 1958
 1959 T    1958 1960 1984 1959
 1960 G    1959 1961 1983 1960
 1961 T    1960 1962 1982 1961
 1962 C    1961 1963 1981 1962
 1963 A    1962 1964 1980 1963
 1964 A    1963 1965    0 1964
 1965 C    1964 1966 1979 1965
 1966 A    1965 1967    0 1966
 1967 A    1966 1968 1978 1967
 1968 C    1967 1969 1977 1968
 1969 T    1968 1970 1976 1969
 1970 C    1969 1971 1975 1970
 1971 A    1970 1972    0 1971
 1972 T    1971 1973    0 1972
 1973 A    1972 1974    0 1973
 1974 T    1973 1975    0 1974
 1975 G    1974 1976 1970 1975
 1976 A    1975 1977 1969 1976
 1977 G    1976 1978 1968 1977
 1978 T    1977 1979 1967 1978
 1979 G    1978 1980 1965 1979
 1980 T    1979 1981 1963 1980
 1981 G    1980 1982 1962 1981
 1982 A    1981 1983 1961 1982
 1983 C    1982 1984 1960 1983
 1984 A    1983 1985 1959 1984
 1985 T    1984 1986 1958 1985
 1986 A    1985 1987    0 1986
 1987 C    1986 1988    0 1987
 1988 C    1987 1989    0 1988
 1989 C    1988 1990    0 1989
 1990 A    1989 1991 2013 1990
 1991 T    1990 1992 2012 1991
 1992 T    1991 1993 2011 1992
 1993 G    1992 1994 2010 1993
 1994 G    1993 1995 2009 1994
 1995 T    1994 1996 2008 1995
 1996 G    1995 1997 2007 1996
 1997 C    1996 1998 2006 1997
 1998 A    1997 1999 2005 1998
 1999 G    1998 2000    0 1999
 2000 G    1999 2001    0 2000
 2001 T    2000 2002  487 2001
 2002 A    2001 2003  486 2002
 2003 T    2002 2004  485 2003
 2004 A    2003 2005    0 2004
 2005 T    2004 2006 1998 2005
 2006 G    2005 2007 1997 2006
 2007 C    2006 2008 1996 2007
 2008 G    2007 2009 1995 2008
 2009 C    2008 2010 1994 2009
 2010 T    2009 2011 1993 2010
 2011 A    2010 2012 1992 2011
 2012 G    2011 2013 1991 2012
 2013 T    2012 2014 1990 2013
 2014 T    2013 2015    0 2014
 2015 A    2014 2016    0 2015
 2016 T    2015 2017    0 2016
 2017 C    2016 2018  392 2017
 2018 A    2017 2019  391 2018
 2019 G    2018 2020  390 2019
 2020 A    2019 2021  389 2020
 2021 C    2020 2022  388 2021
 2022 T    2021 2023  387 2022
 2023 C    2022 2024    0 2023
 2024 A    2023 2025  294 2024
 2025 G    2024 2026  293 2025
 2026 A    2025 2027  292 2026
 2027 C    2026 2028  291 2027
 2028 T    2027 2029  290 2028
 2029 A    2028 2030    0 2029
 2030 A    2029 2031    0 2030
 2031 T    2030 2032    0 2031
 2032 T    2031 2033  289 2032
 2033 C    2032 2034  288 2033
 2034 T    2033 2035  287 2034
 2035 C    2034 2036  286 2035
 2036 G    2035 2037  285 2036
 2037 T    2036 2038    0 2037
 2038 C    2037 2039    0 2038
 2039 G    2038 2040  249 2039
 2040 G    2039 2041  248 2040
 2041 C    2040 2042  247 2041
 2042 G    2041 2043  246 2042
 2043 G    2042 2044  245 2043
 2044 G    2043 2045  244 2044
 2045 C    2044 2046    0 2045
 2046 A    2045 2047 2086 2046
 2047 C    2046 2048 2085 2047
 2048 G    2047 2049 2084 2048
 2049 T    2048 2050 2083 2049
 2050 A    2049 2051 2082 2050
 2051 G    2050 2052 2081 2051
 2052 T    2051 2053 2080 2052
 2053 G    2052 2054 2079 2053
 2054 T    2053 2055 2078 2054
 2055 A    2054 2056 2077 2055
 2056 G    2055 2057 2076 2056
 2057 C    2056 2058 2074 2057
 2058 T    2057 2059    0 2058
 2059 A    2058 2060 2073 2059
 2060 G    2059 2061 2072 2060
 2061 T    2060 2062 2071 2061
 2062 C    2061 2063    0 2062
 2063 A    2062 2064    0 2063
 2064 A    2063 2065    0 2064
 2065 T    2064 2066    0 2065
 2066 C    2065 2067    0 2066
 2067 C    2066 2068    0 2067
 2068 A    2067 2069    0 2068
 2069 T    2068 2070    0 2069
 2070 C    2069 2071    0 2070
 2071 A    2070 2072 2061 2071
 2072 T    2071 2073 2060 2072
 2073 T    2072 2074 2059 2073
 2074 G    2073 2075 2057 2074
 2075 C    2074 2076    0 2075
 2076 C    2075 2077 2056 2076
 2077 T    2076 2078 2055 2077
 2078 A    2077 2079 2054 2078
 2079 C    2078 2080 2053 2079
 2080 A    2079 2081 2052 2080
 2081 C    2080 2082 2051 2081
 2082 T    2081 2083 2050 2082
 2083 A    2082 2084 2049 2083
 2084 T    2083 2085 2048 2084
 2085 G    2084 2086 2047 2085
 2086 T    2085 2087 2046 2086
 2087 C    2086 2088    0 2087
 2088 A    2087 2089    0 2088
 2089 C    2088 2090    0 2089
 2090 T    2089 2091    0 2090
 2091 T    2090 2092 2279 2091
 2092 G    2091 2093 2278 2092
 2093 G    2092 2094 2276 2093
 2094 T    2093 2095 2275 2094
 2095 G    2094 2096 2274 2095
 2096 C    2095 2097 2273 2096
 2097 A    2096 2098 2272 2097
 2098 G    2097 2099 2271 2098
 2099 A    2098 2100 2270 2099
 2100 A    2099 2101 2269 2100
 2101 A    2100 2102    0 2101
 2102 A    2101 2103    0 2102
 2103 T    2102 2104 2334 2103
 2104 T    2103 2105 2333 2104
 2105 C    2104 2106 2332 2105
 2106 A    2105 2107 2125 2106
 2107 G    2106 2108 2124 2107
 2108 T    2107 2109 2123 2108
 2109 T    2108 2110 2122 2109
 2110 G    2109 2111 2121 2110
 2111 C    2110 2112    0 2111
 2112 T    2111 2113 2120 2112
 2113 T    2112 2114 2119 2113
 2114 A    2113 2115 2118 2114
 2115 C    2114 2116    0 2115
 2116 T    2115 2117    0 2116
 2117 C    2116 2118    0 2117
 2118 T    2117 2119 2114 2118
 2119 A    2118 2120 2113 2119
 2120 A    2119 2121 2112 2120
 2121 T    2120 2122 2110 2121
 2122 A    2121 2123 2109 2122
 2123 A    2122 2124 2108 2123
 2124 C    2123 2125 2107 2124
 2125 T    2124 2126 2106 2125
 2126 C    2125 2127    0 2126
 2127 T    2126 2128    0 2127
 2128 A    2127 2129 2268 2128
 2129 T    2128 2130 2267 2129
 2130 T    2129 2131 2266 2130
 2131 G    2130 2132 2265 2131
 2132 C    2131 2133 2264 2132
 2133 C    2132 2134 2263 2133
 2134 A    2133 2135 2262 2134
 2135 T    2134 2136 2261 2135
 2136 A    2135 2137 2260 2136
 2137 C    2136 2138    0 2137
 2138 C    2137 2139    0 2138
 2139 C    2138 2140    0 2139
 2140 A    2139 2141    0 2140
 2141 C    2140 2142    0 2141
 2142 A    2141 2143    0 2142
 2143 A    2142 2144    0 2143
 2144 A    2143 2145    0 2144
 2145 T    2144 2146    0 2145
 2146 T    2145 2147    0 2146
 2147 T    2146 2148    0 2147
 2148 T    2147 2149    0 2148
 2149 A    2148 2150    0 2149
 2150 C    2149 2151    0 2150
 2151 T    2150 2152    0 2151
 2152 A    2151 2153    0 2152
 2153 T    2152 2154 2237 2153
 2154 T    2153 2155 2236 2154
 2155 A    2154 2156 2235 2155
 2156 G    2155 2157 2234 2156
 2157 T    2156 2158 2233 2157
 2158 G    2157 2159 2229 2158
 2159 T    2158 2160 2228 2159
 2160 T    2159 2161 2227 2160
 2161 A    2160 2162 2226 2161
 2162 C    2161 2163 2225 2162
 2163 C    2162 2164 2224 2163
 2164 A    2163 2165 2223 2164
 2165 C    2164 2166 2222 2165
 2166 A    2165 2167 2221 2166
 2167 G    2166 2168 2220 2167
 2168 A    2167 2169 2219 2168
 2169 A    2168 2170    0 2169
 2170 A    2169 2171 2205 2170
 2171 T    2170 2172    0 2171
 2172 T    2171 2173 2204 2172
 2173 C    2172 2174 2203 2173
 2174 T    2173 2175 2202 2174
 2175 A    2174 2176 2201 2175
 2176 C    2175 2177 2200 2176
 2177 C    2176 2178    0 2177
 2178 A    2177 2179    0 2178
 2179 G    2178 2180 2197 2179
 2180 T    2179 2181 2196 2180
 2181 G    2180 2182 2195 2181
 2182 T    2181 2183 2194 2182
 2183 C    2182 2184 2193 2183
 2184 T    2183 2185 2192 2184
 2185 A    2184 2186    0 2185
 2186 T    2185 2187    0 2186
 2187 G    2186 2188    0 2187
 2188 A    2187 2189    0 2188
 2189 C    2188 2190    0 2189
 2190 C    2189 2191    0 2190
 2191 A    2190 2192    0 2191
 2192 A    2191 2193 2184 2192
 2193 G    2192 2194 2183 2193
 2194 A    2193 2195 2182 2194
 2195 C    2194 2196 2181 2195
 2196 A    2195 2197 2180 2196
 2197 T    2196 2198 2179 2197
 2198 C    2197 2199    0 2198
 2199 A    2198 2200    0 2199
 2200 G    2199 2201 2176 2200
 2201 T    2200 2202 2175 2201
 2202 A    2201 2203 2174 2202
 2203 G    2202 2204 2173 2203
 2204 A    2203 2205 2172 2204
 2205 T    2204 2206 2170 2205
 2206 T    2205 2207 2218 2206
 2207 G    2206 2208 2217 2207
 2208 T    2207 2209 2216 2208
 2209 A    2208 2210 2215 2209
 2210 C    2209 2211 2214 2210
 2211 A    2210 2212    0 2211
 2212 A    2211 2213    0 2212
 2213 T    2212 2214    0 2213
 2214 G    2213 2215 2210 2214
 2215 T    2214 2216 2209 2215
 2216 A    2215 2217 2208 2216
 2217 C    2216 2218 2207 2217
 2218 A    2217 2219 2206 2218
 2219 T    2218 2220 2168 2219
 2220 T    2219 2221 2167 2220
 2221 T    2220 2222 2166 2221
 2222 G    2221 2223 2165 2222
 2223 T    2222 2224 2164 2223
 2224 G    2223 2225 2163 2224
 2225 G    2224 2226 2162 2225
 2226 T    2225 2227 2161 2226
 2227 G    2226 2228 2160 2227
 2228 A    2227 2229 2159 2228
 2229 T    2228 2230 2158 2229
 2230 T    2229 2231    0 2230
 2231 C    2230 2232    0 2231
 2232 A    2231 2233    0 2232
 2233 A    2232 2234 2157 2233
 2234 C    2233 2235 2156 2234
 2235 T    2234 2236 2155 2235
 2236 G    2235 2237 2154 2236
 2237 A    2236 2238 2153 2237
 2238 A    2237 2239    0 2238
 2239 T    2238 2240 2258 2239
 2240 G    2239 2241 2257 2240
 2241 C    2240 2242 2256 2241
 2242 A    2241 2243 2255 2242
 2243 G    2242 2244 2254 2243
 2244 C    2243 2245 2253 2244
 2245 A    2244 2246 2252 2245
 2246 A    2245 2247 2251 2246
 2247 T    2246 2248    0 2247
 2248 C    2247 2249    0 2248
 2249 T    2248 2250    0 2249
 2250 T    2249 2251    0 2250
 2251 T    2250 2252 2246 2251
 2252 T    2251 2253 2245 2252
 2253 G    2252 2254 2244 2253
 2254 T    2253 2255 2243 2254
 2255 T    2254 2256 2242 2255
 2256 G    2255 2257 2241 2256
 2257 C    2256 2258 2240 2257
 2258 A    2257 2259 2239 2258
 2259 A    2258 2260    0 2259
 2260 T    2259 2261 2136 2260
 2261 A    2260 2262 2135 2261
 2262 T    2261 2263 2134 2262
 2263 G    2262 2264 2133 2263
 2264 G    2263 2265 2132 2264
 2265 C    2264 2266 2131 2265
 2266 A    2265 2267 2130 2266
 2267 G    2266 2268 2129 2267
 2268 T    2267 2269 2128 2268
 2269 T    2268 2270 2100 2269
 2270 T    2269 2271 2099 2270
 2271 T    2270 2272 2098 2271
 2272 T    2271 2273 2097 2272
 2273 G    2272 2274 2096 2273
 2274 T    2273 2275 2095 2274
 2275 A    2274 2276 2094 2275
 2276 C    2275 2277 2093 2276
 2277 A    2276 2278    0 2277
 2278 C    2277 2279 2092 2278
 2279 A    2278 2280 2091 2279
 2280 A    2279 2281  240 2280
 2281 T    2280 2282  239 2281
 2282 T    2281 2283  238 2282
 2283 A    2282 2284  237 2283
 2284 A    2283 2285  236 2284
 2285 A    2284 2286  235 2285
 2286 C    2285 2287  234 2286
 2287 C    2286 2288  233 2287
 2288 G    2287 2289  227 2288
 2289 T    2288 2290  226 2289
 2290 G    2289 2291  225 2290
 2291 C    2290 2292  224 2291
 2292 T    2291 2293  223 2292
 2293 T    2292 2294    0 2293
 2294 T    2293 2295  187 2294
 2295 A    2294 2296  186 2295
 2296 A    2295 2297  185 2296
 2297 C    2296 2298  184 2297
 2298 T    2297 2299  181 2298
 2299 G    2298 2300  180 2299
 2300 G    2299 2301  179 2300
 2301 A    2300 2302  178 2301
 2302 A    2301 2303  177 2302
 2303 T    2302 2304    0 2303
 2304 A    2303 2305    0 2304
 2305 G    2304 2306    0 2305
 2306 C    2305 2307    0 2306
 2307 T    2306 2308    0 2307
 2308 G    2307 2309    0 2308
 2309 T    2308 2310    0 2309
 2310 T    2309 2311    0 2310
 2311 G    2310 2312  165 2311
 2312 A    2311 2313  164 2312
 2313 A    2312 2314  163 2313
 2314 C    2313 2315  162 2314
 2315 A    2314 2316  161 2315
 2316 A    2315 2317  160 2316
 2317 G    2316 2318  159 2317
 2318 A    2317 2319    0 2318
 2319 C    2318 2320 2341 2319
 2320 A    2319 2321 2340 2320
 2321 A    2320 2322 2339 2321
 2322 A    2321 2323 2338 2322
 2323 A    2322 2324 2337 2323
 2324 A    2323 2325 2336 2324
 2325 C    2324 2326 2335 2325
 2326 A    2325 2327    0 2326
 2327 C    2326 2328    0 2327
 2328 C    2327 2329    0 2328
 2329 C    2328 2330    0 2329
 2330 A    2329 2331    0 2330
 2331 A    2330 2332    0 2331
 2332 G    2331 2333 2105 2332
 2333 A    2332 2334 2104 2333
 2334 A    2333 2335 2103 2334
 2335 G    2334 2336 2325 2335
 2336 T    2335 2337 2324 2336
 2337 T    2336 2338 2323 2337
 2338 T    2337 2339 2322 2338
 2339 T    2338 2340 2321 2339
 2340 T    2339 2341 2320 2340
 2341 G    2340 2342 2319 2341
 2342 C    2341 2343    0 2342
 2343 A    2342 2344    0 2343
 2344 C    2343 2345    0 2344
 2345 A    2344 2346    0 2345
 2346 A    2345 2347    0 2346
 2347 G    2346 2348 2361 2347
 2348 T    2347 2349 2360 2348
 2349 C    2348 2350    0 2349
 2350 A    2349 2351 2359 2350
 2351 A    2350 2352 2358 2351
 2352 A    2351 2353 2357 2352
 2353 C    2352 2354    0 2353
 2354 A    2353 2355    0 2354
 2355 A    2354 2356    0 2355
 2356 A    2355 2357    0 2356
 2357 T    2356 2358 2352 2357
 2358 T    2357 2359 2351 2358
 2359 T    2358 2360 2350 2359
 2360 A    2359 2361 2348 2360
 2361 C    2360 2362 2347 2361
 2362 A    2361 2363    0 2362
 2363 A    2362 2364  109 2363
 2364 A    2363 2365  108 2364
 2365 A    2364 2366  107 2365
 2366 C    2365 2367  106 2366
 2367 A    2366 2368  105 2367
 2368 C    2367 2369  104 2368
 2369 C    2368 2370  103 2369
 2370 A    2369 2371  102 2370
 2371 C    2370 2372  101 2371
 2372 C    2371 2373    0 2372
 2373 A    2372 2374    0 2373
 2374 A    2373 2375    0 2374
 2375 T    2374 2376    0 2375
 2376 T    2375 2377    0 2376
 2377 A    2376 2378   95 2377
 2378 A    2377 2379   94 2378
 2379 A    2378 2380   93 2379
 2380 G    2379 2381   92 2380
 2381 A    2380 2382   91 2381
 2382 T    2381 2383    0 2382
 2383 T    2382 2384    0 2383
 2384 T    2383 2385   89 2384
 2385 T    2384 2386   88 2385
 2386 G    2385 2387   87 2386
 2387 G    2386 2388   86 2387
 2388 T    2387 2389   85 2388
 2389 G    2388 2390   84 2389
 2390 G    2389 2391   59 2390
 2391 T    2390 2392   58 2391
 2392 T    2391 2393   57 2392
 2393 T    2392 2394   56 2393
 2394 T    2393 2395   55 2394
 2395 A    2394 2396   54 2395
 2396 A    2395 2397   53 2396
 2397 T    2396 2398    0 2397
 2398 T    2397 2399    0 2398
 2399 T    2398 2400    0 2399
 2400 T    2399 2401    0 2400
 2401 T    2400 2402    0 2401
 2402 C    2401 2403   46 2402
 2403 A    2402 2404   45 2403
 2404 C    2403 2405   44 2404
 2405 A    2404 2406    0 2405
 2406 A    2405 2407 2526 2406
 2407 A    2406 2408 2525 2407
 2408 T    2407 2409 2524 2408
 2409 A    2408 2410 2523 2409
 2410 T    2409 2411 2522 2410
 2411 T    2410 2412 2521 2411
 2412 A    2411 2413 2520 2412
 2413 C    2412 2414 2519 2413
 2414 C    2413 2415 2518 2414
 2415 A    2414 2416 2517 2415
 2416 G    2415 2417 2516 2416
 2417 A    2416 2418    0 2417
 2418 T    2417 2419    0 2418
 2419 C    2418 2420    0 2419
 2420 C    2419 2421 2485 2420
 2421 A    2420 2422 2484 2421
 2422 T    2421 2423 2483 2422
 2423 C    2422 2424 2482 2423
 2424 A    2423 2425    0 2424
 2425 A    2424 2426    0 2425
 2426 A    2425 2427    0 2426
 2427 A    2426 2428    0 2427
 2428 C    2427 2429    0 2428
 2429 C    2428 2430    0 2429
 2430 A    2429 2431    0 2430
 2431 A    2430 2432    0 2431
 2432 G    2431 2433 2480 2432
 2433 C    2432 2434 2479 2433
 2434 A    2433 2435 2478 2434
 2435 A    2434 2436 2477 2435
 2436 G    2435 2437 2476 2436
 2437 A    2436 2438    0 2437
 2438 G    2437 2439    0 2438
 2439 G    2438 2440 2474 2439
 2440 T    2439 2441 2473 2440
 2441 C    2440 2442 2472 2441
 2442 A    2441 2443 2471 2442
 2443 T    2442 2444 2470 2443
 2444 T    2443 2445 2469 2444
 2445 T    2444 2446 2468 2445
 2446 A    2445 2447    0 2446
 2447 T    2446 2448 2465 2447
 2448 T    2447 2449 2464 2448
 2449 G    2448 2450 2463 2449
 2450 A    2449 2451 2462 2450
 2451 A    2450 2452 2461 2451
 2452 G    2451 2453 2460 2452
 2453 A    2452 2454 2459 2453
 2454 T    2453 2455    0 2454
 2455 C    2454 2456    0 2455
 2456 T    2455 2457    0 2456
 2457 A    2456 2458    0 2457
 2458 C    2457 2459    0 2458
 2459 T    2458 2460 2453 2459
 2460 T    2459 2461 2452 2460
 2461 T    2460 2462 2451 2461
 2462 T    2461 2463 2450 2462
 2463 C    2462 2464 2449 2463
 2464 A    2463 2465 2448 2464
 2465 A    2464 2466 2447 2465
 2466 C    2465 2467    0 2466
 2467 A    2466 2468    0 2467
 2468 A    2467 2469 2445 2468
 2469 A    2468 2470 2444 2469
 2470 G    2469 2471 2443 2470
 2471 T    2470 2472 2442 2471
 2472 G    2471 2473 2441 2472
 2473 A    2472 2474 2440 2473
 2474 C    2473 2475 2439 2474
 2475 A    2474 2476    0 2475
 2476 C    2475 2477 2436 2476
 2477 T    2476 2478 2435 2477
 2478 T    2477 2479 2434 2478
 2479 G    2478 2480 2433 2479
 2480 C    2479 2481 2432 2480
 2481 A    2480 2482    0 2481
 2482 G    2481 2483 2423 2482
 2483 A    2482 2484 2422 2483
 2484 T    2483 2485 2421 2484
 2485 G    2484 2486 2420 2485
 2486 C    2485 2487    0 2486
 2487 T    2486 2488    0 2487
 2488 G    2487 2489 2515 2488
 2489 G    2488 2490 2514 2489
 2490 C    2489 2491 2513 2490
 2491 T    2490 2492    0 2491
 2492 T    2491 2493 2510 2492
 2493 C    2492 2494 2509 2493
 2494 A    2493 2495 2508 2494
 2495 T    2494 2496 2507 2495
 2496 C    2495 2497 2506 2496
 2497 A    2496 2498 2505 2497
 2498 A    2497 2499    0 2498
 2499 A    2498 2500    0 2499
 2500 C    2499 2501    0 2500
 2501 A    2500 2502    0 2501
 2502 A    2501 2503    0 2502
 2503 T    2502 2504    0 2503
 2504 A    2503 2505    0 2504
 2505 T    2504 2506 2497 2505
 2506 G    2505 2507 2496 2506
 2507 G    2506 2508 2495 2507
 2508 T    2507 2509 2494 2508
 2509 G    2508 2510 2493 2509
 2510 A    2509 2511 2492 2510
 2511 T    2510 2512    0 2511
 2512 T    2511 2513    0 2512
 2513 G    2512 2514 2490 2513
 2514 C    2513 2515 2489 2514
 2515 C    2514 2516 2488 2515
 2516 T    2515 2517 2416 2516
 2517 T    2516 2518 2415 2517
 2518 G    2517 2519 2414 2518
 2519 G    2518 2520 2413 2519
 2520 T    2519 2521 2412 2520
 2521 G    2520 2522 2411 2521
 2522 A    2521 2523 2410 2522
 2523 T    2522 2524 2409 2523
 2524 A    2523 2525 2408 2524
 2525 T    2524 2526 2407 2525
 2526 T    2525 2527 2406 2526
 2527 G    2526 2528   43 2527
 2528 C    2527 2529   42 2528
 2529 T    2528 2530   41 2529
 2530 G    2529 2531   40 2530
 2531 C    2530 2532   38 2531
 2532 T    2531 2533   37 2532
 2533 A    2532 2534   36 2533
 2534 G    2533 2535   35 2534
 2535 A    2534 2536   34 2535
 2536 G    2535 2537   33 2536
 2537 A    2536 2538   32 2537
 2538 C    2537 2539   31 2538
 2539 C    2538 2540    0 2539
 2540 T    2539 2541 2597 2540
 2541 C    2540 2542 2596 2541
 2542 A    2541 2543 2595 2542
 2543 T    2542 2544 2594 2543
 2544 T    2543 2545 2593 2544
 2545 T    2544 2546 2592 2545
 2546 G    2545 2547 2591 2546
 2547 T    2546 2548 2590 2547
 2548 G    2547 2549 2589 2548
 2549 C    2548 2550    0 2549
 2550 A    2549 2551    0 2550
 2551 C    2550 2552 2586 2551
 2552 A    2551 2553 2585 2552
 2553 A    2552 2554 2584 2553
 2554 A    2553 2555 2583 2554
 2555 A    2554 2556    0 2555
 2556 G    2555 2557    0 2556
 2557 T    2556 2558    0 2557
 2558 T    2557 2559    0 2558
 2559 T    2558 2560    0 2559
 2560 A    2559 2561 2574 2560
 2561 A    2560 2562 2573 2561
 2562 C    2561 2563 2572 2562
 2563 G    2562 2564 2571 2563
 2564 G    2563 2565 2570 2564
 2565 C    2564 2566    0 2565
 2566 C    2565 2567    0 2566
 2567 T    2566 2568    0 2567
 2568 T    2567 2569    0 2568
 2569 A    2568 2570    0 2569
 2570 C    2569 2571 2564 2570
 2571 T    2570 2572 2563 2571
 2572 G    2571 2573 2562 2572
 2573 T    2572 2574 2561 2573
 2574 T    2573 2575 2560 2574
 2575 T    2574 2576    0 2575
 2576 T    2575 2577    0 2576
 2577 G    2576 2578    0 2577
 2578 C    2577 2579    0 2578
 2579 C    2578 2580    0 2579
 2580 A    2579 2581    0 2580
 2581 C    2580 2582    0 2581
 2582 C    2581 2583    0 2582
 2583 T    2582 2584 2554 2583
 2584 T    2583 2585 2553 2584
 2585 T    2584 2586 2552 2585
 2586 G    2585 2587 2551 2586
 2587 C    2586 2588    0 2587
 2588 T    2587 2589    0 2588
 2589 C    2588 2590 2548 2589
 2590 A    2589 2591 2547 2590
 2591 C    2590 2592 2546 2591
 2592 A    2591 2593 2545 2592
 2593 G    2592 2594 2544 2593
 2594 A    2593 2595 2543 2594
 2595 T    2594 2596 2542 2595
 2596 G    2595 2597 2541 2596
 2597 A    2596 2598 2540 2597
 2598 A    2597 2599    0 2598
 2599 A    2598 2600 2611 2599
 2600 T    2599 2601 2609 2600
 2601 G    2600 2602 2608 2601
 2602 A    2601 2603 2607 2602
 2603 T    2602 2604    0 2603
 2604 T    2603 2605    0 2604
 2605 G    2604 2606    0 2605
 2606 C    2605 2607    0 2606
 2607 T    2606 2608 2602 2607
 2608 C    2607 2609 2601 2608
 2609 A    2608 2610 2600 2609
 2610 A    2609 2611    0 2610
 2611 T    2610 2612 2599 2611
 2612 A    2611 2613    0 2612
 2613 C    2612 2614    0 2613
 2614 A    2613 2615    0 2614
 2615 C    2614 2616    0 2615
 2616 T    2615 2617    0 2616
 2617 T    2616 2618    0 2617
 2618 C    2617 2619    0 2618
 2619 T    2618 2620    0 2619
 2620 G    2619 2621 2783 2620
 2621 C    2620 2622 2782 2621
 2622 A    2621 2623 2781 2622
 2623 C    2622 2624 2780 2623
 2624 T    2623 2625 2779 2624
 2625 G    2624 2626 2778 2625
 2626 T    2625 2627 2777 2626
 2627 T    2626 2628 2776 2627
 2628 A    2627 2629 2775 2628
 2629 G    2628 2630 2774 2629
 2630 C    2629 2631    0 2630
 2631 G    2630 2632 2656 2631
 2632 G    2631 2633 2655 2632
 2633 G    2632 2634 2654 2633
 2634 T    2633 2635 2653 2634
 2635 A    2634 2636    0 2635
 2636 C    2635 2637 2651 2636
 2637 A    2636 2638 2650 2637
 2638 A    2637 2639 2649 2638
 2639 T    2638 2640 2648 2639
 2640 C    2639 2641 2647 2640
 2641 A    2640 2642 2646 2641
 2642 C    2641 2643    0 2642
 2643 T    2642 2644 2735 2643
 2644 T    2643 2645 2734 2644
 2645 C    2644 2646 2733 2645
 2646 T    2645 2647 2641 2646
 2647 G    2646 2648 2640 2647
 2648 G    2647 2649 2639 2648
 2649 T    2648 2650 2638 2649
 2650 T    2649 2651 2637 2650
 2651 G    2650 2652 2636 2651
 2652 G    2651 2653    0 2652
 2653 A    2652 2654 2634 2653
 2654 C    2653 2655 2633 2654
 2655 C    2654 2656 2632 2655
 2656 T    2655 2657 2631 2656
 2657 T    2656 2658    0 2657
 2658 T    2657 2659 2676 2658
 2659 G    2658 2660 2675 2659
 2660 G    2659 2661 2674 2660
 2661 T    2660 2662 2673 2661
 2662 G    2661 2663 2672 2662
 2663 C    2662 2664 2671 2663
 2664 A    2663 2665 2670 2664
 2665 G    2664 2666 2669 2665
 2666 G    2665 2667    0 2666
 2667 T    2666 2668    0 2667
 2668 G    2667 2669    0 2668
 2669 C    2668 2670 2665 2669
 2670 T    2669 2671 2664 2670
 2671 G    2670 2672 2663 2671
 2672 C    2671 2673 2662 2672
 2673 A    2672 2674 2661 2673
 2674 T    2673 2675 2660 2674
 2675 T    2674 2676 2659 2675
 2676 A    2675 2677 2658 2676
 2677 C    2676 2678    0 2677
 2678 A    2677 2679    0 2678
 2679 A    2678 2680    0 2679
 2680 A    2679 2681    0 2680
 2681 T    2680 2682    0 2681
 2682 A    2681 2683    0 2682
 2683 C    2682 2684 2701 2683
 2684 C    2683 2685 2700 2684
 2685 A    2684 2686 2699 2685
 2686 T    2685 2687 2698 2686
 2687 T    2686 2688 2697 2687
 2688 T    2687 2689 2696 2688
 2689 G    2688 2690 2695 2689
 2690 C    2689 2691 2694 2690
 2691 T    2690 2692    0 2691
 2692 A    2691 2693    0 2692
 2693 T    2692 2694    0 2693
 2694 G    2693 2695 2690 2694
 2695 C    2694 2696 2689 2695
 2696 A    2695 2697 2688 2696
 2697 A    2696 2698 2687 2697
 2698 A    2697 2699 2686 2698
 2699 T    2698 2700 2685 2699
 2700 G    2699 2701 2684 2700
 2701 G    2700 2702 2683 2701
 2702 C    2701 2703    0 2702
 2703 T    2702 2704 2714 2703
 2704 T    2703 2705 2713 2704
 2705 A    2704 2706 2712 2705
 2706 T    2705 2707    0 2706
 2707 A    2706 2708    0 2707
 2708 G    2707 2709    0 2708
 2709 G    2708 2710    0 2709
 2710 T    2709 2711    0 2710
 2711 T    2710 2712    0 2711
 2712 T    2711 2713 2705 2712
 2713 A    2712 2714 2704 2713
 2714 A    2713 2715 2703 2714
 2715 T    2714 2716 2771 2715
 2716 G    2715 2717 2770 2716
 2717 G    2716 2718 2769 2717
 2718 T    2717 2719 2768 2718
 2719 A    2718 2720    0 2719
 2720 T    2719 2721    0 2720
 2721 T    2720 2722 2767 2721
 2722 G    2721 2723 2766 2722
 2723 G    2722 2724 2765 2723
 2724 A    2723 2725 2763 2724
 2725 G    2724 2726 2762 2725
 2726 T    2725 2727 2761 2726
 2727 T    2726 2728 2760 2727
 2728 A    2727 2729 2759 2728
 2729 C    2728 2730    0 2729
 2730 A    2729 2731    0 2730
 2731 C    2730 2732    0 2731
 2732 A    2731 2733    0 2732
 2733 G    2732 2734 2645 2733
 2734 A    2733 2735 2644 2734
 2735 A    2734 2736 2643 2735
 2736 T    2735 2737 2753 2736
 2737 G    2736 2738 2751 2737
 2738 T    2737 2739 2750 2738
 2739 T    2738 2740 2749 2739
 2740 C    2739 2741 2748 2740
 2741 T    2740 2742 2747 2741
 2742 C    2741 2743 2746 2742
 2743 T    2742 2744    0 2743
 2744 A    2743 2745    0 2744
 2745 T    2744 2746    0 2745
 2746 G    2745 2747 2742 2746
 2747 A    2746 2748 2741 2747
 2748 G    2747 2749 2740 2748
 2749 A    2748 2750 2739 2749
 2750 A    2749 2751 2738 2750
 2751 C    2750 2752 2737 2751
 2752 C    2751 2753    0 2752
 2753 A    2752 2754 2736 2753
 2754 A    2753 2755    0 2754
 2755 A    2754 2756    0 2755
 2756 A    2755 2757    0 2756
 2757 A    2756 2758    0 2757
 2758 T    2757 2759    0 2758
 2759 T    2758 2760 2728 2759
 2760 G    2759 2761 2727 2760
 2761 A    2760 2762 2726 2761
 2762 T    2761 2763 2725 2762
 2763 T    2762 2764 2724 2763
 2764 G    2763 2765    0 2764
 2765 C    2764 2766 2723 2765
 2766 C    2765 2767 2722 2766
 2767 A    2766 2768 2721 2767
 2768 A    2767 2769 2718 2768
 2769 C    2768 2770 2717 2769
 2770 C    2769 2771 2716 2770
 2771 A    2770 2772 2715 2771
 2772 A    2771 2773    0 2772
 2773 T    2772 2774    0 2773
 2774 T    2773 2775 2629 2774
 2775 T    2774 2776 2628 2775
 2776 A    2775 2777 2627 2776
 2777 A    2776 2778 2626 2777
 2778 T    2777 2779 2625 2778
 2779 A    2778 2780 2624 2779
 2780 G    2779 2781 2623 2780
 2781 T    2780 2782 2622 2781
 2782 G    2781 2783 2621 2782
 2783 C    2782 2784 2620 2783
 2784 T    2783 2785    0 2784
 2785 A    2784 2786    0 2785
 2786 T    2785 2787    0 2786
 2787 T    2786 2788   27 2787
 2788 G    2787 2789   26 2788
 2789 G    2788 2790   25 2789
 2790 C    2789 2791   24 2790
 2791 A    2790 2792   23 2791
 2792 A    2791 2793   22 2792
 2793 A    2792 2794   20 2793
 2794 A    2793 2795   19 2794
 2795 T    2794 2796    0 2795
 2796 T    2795 2797    0 2796
 2797 C    2796 2798   16 2797
 2798 A    2797 2799   15 2798
 2799 A    2798 2800   14 2799
 2800 G    2799 2801   13 2800
 2801 A    2800 2802   12 2801
 2802 C    2801 2803    0 2802
 2803 T    2802 2804    0 2803
 2804 C    2803 2805 2824 2804
 2805 A    2804 2806 2823 2805
 2806 C    2805 2807 2822 2806
 2807 T    2806 2808 2821 2807
 2808 T    2807 2809    0 2808
 2809 T    2808 2810    0 2809
 2810 C    2809 2811    0 2810
 2811 T    2810 2812    0 2811
 2812 T    2811 2813    0 2812
 2813 C    2812 2814    0 2813
 2814 C    2813 2815    0 2814
 2815 A    2814 2816    0 2815
 2816 C    2815 2817    0 2816
 2817 A    2816 2818    0 2817
 2818 G    2817 2819    0 2818
 2819 C    2818 2820    0 2819
 2820 A    2819 2821    0 2820
 2821 A    2820 2822 2807 2821
 2822 G    2821 2823 2806 2822
 2823 T    2822 2824 2805 2823
 2824 G    2823 2825 2804 2824
 2825 C    2824 2826    0 2825
 2826 A    2825 2827    0 2826
 2827 C    2826 2828 3567 2827
 2828 T    2827 2829 3566 2828
 2829 T    2828 2830 3565 2829
 2830 G    2829 2831 3564 2830
 2831 G    2830 2832 3563 2831
 2832 A    2831 2833    0 2832
 2833 A    2832 2834    0 2833
 2834 A    2833 2835 3561 2834
 2835 A    2834 2836 3560 2835
 2836 C    2835 2837 3559 2836
 2837 T    2836 2838 3558 2837
 2838 T    2837 2839 3557 2838
 2839 C    2838 2840 3556 2839
 2840 A    2839 2841 3555 2840
 2841 A    2840 2842    0 2841
 2842 A    2841 2843    0 2842
 2843 A    2842 2844    0 2843
 2844 T    2843 2845 2988 2844
 2845 G    2844 2846 2987 2845
 2846 T    2845 2847 2986 2846
 2847 G    2846 2848 2985 2847
 2848 G    2847 2849 2984 2848
 2849 T    2848 2850 2983 2849
 2850 C    2849 2851 2982 2850
 2851 A    2850 2852 2981 2851
 2852 A    2851 2853 2980 2852
 2853 C    2852 2854 2979 2853
 2854 C    2853 2855 2978 2854
 2855 A    2854 2856    0 2855
 2856 A    2855 2857    0 2856
 2857 A    2856 2858    0 2857
 2858 A    2857 2859    0 2858
 2859 T    2858 2860 2969 2859
 2860 G    2859 2861 2968 2860
 2861 C    2860 2862 2967 2861
 2862 A    2861 2863 2966 2862
 2863 C    2862 2864 2881 2863
 2864 A    2863 2865 2880 2864
 2865 A    2864 2866 2879 2865
 2866 G    2865 2867 2878 2866
 2867 C    2866 2868 2877 2867
 2868 T    2867 2869 2927 2868
 2869 T    2868 2870 2926 2869
 2870 T    2869 2871 2925 2870
 2871 A    2870 2872 2924 2871
 2872 A    2871 2873 2923 2872
 2873 A    2872 2874 2922 2873
 2874 C    2873 2875    0 2874
 2875 A    2874 2876 2921 2875
 2876 C    2875 2877 2920 2876
 2877 G    2876 2878 2867 2877
 2878 C    2877 2879 2866 2878
 2879 T    2878 2880 2865 2879
 2880 T    2879 2881 2864 2880
 2881 G    2880 2882 2863 2881
 2882 T    2881 2883    0 2882
 2883 T    2882 2884    0 2883
 2884 A    2883 2885    0 2884
 2885 A    2884 2886    0 2885
 2886 A    2885 2887    0 2886
 2887 C    2886 2888    0 2887
 2888 A    2887 2889    0 2888
 2889 A    2888 2890 3521 2889
 2890 C    2889 2891 3520 2890
 2891 T    2890 2892 3519 2891
 2892 T    2891 2893 2910 2892
 2893 A    2892 2894    0 2893
 2894 G    2893 2895 2909 2894
 2895 C    2894 2896 2908 2895
 2896 T    2895 2897    0 2896
 2897 C    2896 2898 2906 2897
 2898 C    2897 2899 2905 2898
 2899 A    2898 2900 2904 2899
 2900 A    2899 2901    0 2900
 2901 T    2900 2902    0 2901
 2902 T    2901 2903    0 2902
 2903 T    2902 2904    0 2903
 2904 T    2903 2905 2899 2904
 2905 G    2904 2906 2898 2905
 2906 G    2905 2907 2897 2906
 2907 T    2906 2908    0 2907
 2908 G    2907 2909 2895 2908
 2909 C    2908 2910 2894 2909
 2910 A    2909 2911 2892 2910
 2911 A    2910 2912    0 2911
 2912 T    2911 2913    0 2912
 2913 T    2912 2914    0 2913
 2914 T    2913 2915    0 2914
 2915 C    2914 2916    0 2915
 2916 A    2915 2917    0 2916
 2917 A    2916 2918    0 2917
 2918 G    2917 2919    0 2918
 2919 T    2918 2920    0 2919
 2920 G    2919 2921 2876 2920
 2921 T    2920 2922 2875 2921
 2922 T    2921 2923 2873 2922
 2923 T    2922 2924 2872 2923
 2924 T    2923 2925 2871 2924
 2925 A    2924 2926 2870 2925
 2926 A    2925 2927 2869 2926
 2927 A    2926 2928 2868 2927
 2928 T    2927 2929    0 2928
 2929 G    2928 2930    0 2929
 2930 A    2929 2931    0 2930
 2931 T    2930 2932    0 2931
 2932 A    2931 2933    0 2932
 2933 T    2932 2934    0 2933
 2934 C    2933 2935    0 2934
 2935 C    2934 2936    0 2935
 2936 T    2935 2937 2965 2936
 2937 T    2936 2938 2964 2937
 2938 T    2937 2939 2963 2938
 2939 C    2938 2940 2962 2939
 2940 A    2939 2941 2961 2940
 2941 C    2940 2942    0 2941
 2942 G    2941 2943 2960 2942
 2943 T    2942 2944 2959 2943
 2944 C    2943 2945 2958 2944
 2945 T    2944 2946 2957 2945
 2946 T    2945 2947 2956 2946
 2947 G    2946 2948 2955 2947
 2948 A    2947 2949 2954 2948
 2949 C    2948 2950 2953 2949
 2950 A    2949 2951    0 2950
 2951 A    2950 2952    0 2951
 2952 A    2951 2953    0 2952
 2953 G    2952 2954 2949 2953
 2954 T    2953 2955 2948 2954
 2955 T    2954 2956 2947 2955
 2956 G    2955 2957 2946 2956
 2957 A    2956 2958 2945 2957
 2958 G    2957 2959 2944 2958
 2959 G    2958 2960 2943 2959
 2960 C    2959 2961 2942 2960
 2961 T    2960 2962 2940 2961
 2962 G    2961 2963 2939 2962
 2963 A    2962 2964 2938 2963
 2964 A    2963 2965 2937 2964
 2965 G    2964 2966 2936 2965
 2966 T    2965 2967 2862 2966
 2967 G    2966 2968 2861 2967
 2968 C    2967 2969 2860 2968
 2969 A    2968 2970 2859 2969
 2970 A    2969 2971    0 2970
 2971 A    2970 2972    0 2971
 2972 T    2971 2973 3031 2972
 2973 T    2972 2974 3030 2973
 2974 G    2973 2975 3029 2974
 2975 A    2974 2976 3028 2975
 2976 T    2975 2977 3027 2976
 2977 A    2976 2978    0 2977
 2978 G    2977 2979 2854 2978
 2979 G    2978 2980 2853 2979
 2980 T    2979 2981 2852 2980
 2981 T    2980 2982 2851 2981
 2982 G    2981 2983 2850 2982
 2983 A    2982 2984 2849 2983
 2984 T    2983 2985 2848 2984
 2985 C    2984 2986 2847 2985
 2986 A    2985 2987 2846 2986
 2987 C    2986 2988 2845 2987
 2988 A    2987 2989 2844 2988
 2989 G    2988 2990    0 2989
 2990 G    2989 2991 3007 2990
 2991 C    2990 2992 3006 2991
 2992 A    2991 2993 3005 2992
 2993 G    2992 2994 3004 2993
 2994 A    2993 2995 3003 2994
 2995 C    2994 2996 3002 2995
 2996 T    2995 2997 3001 2996
 2997 T    2996 2998    0 2997
 2998 C    2997 2999    0 2998
 2999 A    2998 3000    0 2999
 3000 A    2999 3001    0 3000
 3001 A    3000 3002 2996 3001
 3002 G    3001 3003 2995 3002
 3003 T    3002 3004 2994 3003
 3004 T    3003 3005 2993 3004
 3005 T    3004 3006 2992 3005
 3006 G    3005 3007 2991 3006
 3007 C    3006 3008 2990 3007
 3008 A    3007 3009    0 3008
 3009 G    3008 3010    0 3009
 3010 A    3009 3011    0 3010
 3011 C    3010 3012    0 3011
 3012 A    3011 3013    0 3012
 3013 T    3012 3014    0 3013
 3014 A    3013 3015    0 3014
 3015 T    3014 3016 3026 3015
 3016 G    3015 3017 3025 3016
 3017 T    3016 3018 3024 3017
 3018 G    3017 3019    0 3018
 3019 A    3018 3020    0 3019
 3020 C    3019 3021    0 3020
 3021 T    3020 3022    0 3021
 3022 C    3021 3023    0 3022
 3023 A    3022 3024    0 3023
 3024 A    3023 3025 3017 3024
 3025 C    3024 3026 3016 3025
 3026 A    3025 3027 3015 3026
 3027 A    3026 3028 2976 3027
 3028 T    3027 3029 2975 3028
 3029 T    3028 3030 2974 3029
 3030 A    3029 3031 2973 3030
 3031 A    3030 3032 2972 3031
 3032 T    3031 3033 3077 3032
 3033 T    3032 3034 3076 3033
 3034 A    3033 3035 3075 3034
 3035 G    3034 3036 3074 3035
 3036 A    3035 3037 3072 3036
 3037 G    3036 3038 3071 3037
 3038 C    3037 3039 3070 3038
 3039 T    3038 3040    0 3039
 3040 G    3039 3041 3068 3040
 3041 C    3040 3042 3067 3041
 3042 A    3041 3043 3066 3042
 3043 G    3042 3044 3064 3043
 3044 A    3043 3045 3063 3044
 3045 A    3044 3046    0 3045
 3046 A    3045 3047    0 3046
 3047 T    3046 3048    0 3047
 3048 C    3047 3049 3058 3048
 3049 A    3048 3050 3057 3049
 3050 G    3049 3051 3056 3050
 3051 A    3050 3052 3055 3051
 3052 G    3051 3053    0 3052
 3053 C    3052 3054    0 3053
 3054 T    3053 3055    0 3054
 3055 T    3054 3056 3051 3055
 3056 C    3055 3057 3050 3056
 3057 T    3056 3058 3049 3057
 3058 G    3057 3059 3048 3058
 3059 C    3058 3060    0 3059
 3060 T    3059 3061    0 3060
 3061 A    3060 3062    0 3061
 3062 A    3061 3063    0 3062
 3063 T    3062 3064 3044 3063
 3064 C    3063 3065 3043 3064
 3065 T    3064 3066    0 3065
 3066 T    3065 3067 3042 3066
 3067 G    3066 3068 3041 3067
 3068 C    3067 3069 3040 3068
 3069 T    3068 3070    0 3069
 3070 G    3069 3071 3038 3070
 3071 C    3070 3072 3037 3071
 3072 T    3071 3073 3036 3072
 3073 A    3072 3074    0 3073
 3074 C    3073 3075 3035 3074
 3075 T    3074 3076 3034 3075
 3076 A    3075 3077 3033 3076
 3077 A    3076 3078 3032 3077
 3078 A    3077 3079 3510 3078
 3079 A    3078 3080 3509 3079
 3080 T    3079 3081 3508 3080
 3081 G    3080 3082    0 3081
 3082 T    3081 3083    0 3082
 3083 C    3082 3084 3505 3083
 3084 A    3083 3085 3504 3084
 3085 G    3084 3086 3503 3085
 3086 A    3085 3087 3502 3086
 3087 G    3086 3088 3501 3087
 3088 T    3087 3089    0 3088
 3089 G    3088 3090 3500 3089
 3090 T    3089 3091    0 3090
 3091 G    3090 3092    0 3091
 3092 T    3091 3093 3496 3092
 3093 A    3092 3094 3495 3093
 3094 C    3093 3095 3494 3094
 3095 T    3094 3096 3493 3095
 3096 T    3095 3097    0 3096
 3097 G    3096 3098    0 3097
 3098 G    3097 3099    0 3098
 3099 A    3098 3100    0 3099
 3100 C    3099 3101    0 3100
 3101 A    3100 3102 3118 3101
 3102 A    3101 3103 3117 3102
 3103 T    3102 3104 3116 3103
 3104 C    3103 3105 3115 3104
 3105 A    3104 3106 3114 3105
 3106 A    3105 3107 3113 3106
 3107 A    3106 3108    0 3107
 3108 A    3107 3109    0 3108
 3109 A    3108 3110    0 3109
 3110 G    3109 3111    0 3110
 3111 A    3110 3112    0 3111
 3112 G    3111 3113    0 3112
 3113 T    3112 3114 3106 3113
 3114 T    3113 3115 3105 3114
 3115 G    3114 3116 3104 3115
 3116 A    3115 3117 3103 3116
 3117 T    3116 3118 3102 3117
 3118 T    3117 3119 3101 3118
 3119 T    3118 3120    0 3119
 3120 T    3119 3121 3156 3120
 3121 T    3120 3122 3155 3121
 3122 G    3121 3123 3154 3122
 3123 T    3122 3124    0 3123
 3124 G    3123 3125    0 3124
 3125 G    3124 3126    0 3125
 3126 A    3125 3127    0 3126
 3127 A    3126 3128 3149 3127
 3128 A    3127 3129 3148 3128
 3129 G    3128 3130 3147 3129
 3130 G    3129 3131 3146 3130
 3131 G    3130 3132 3145 3131
 3132 C    3131 3133 3144 3132
 3133 T    3132 3134 3142 3133
 3134 A    3133 3135 3141 3134
 3135 T    3134 3136    0 3135
 3136 C    3135 3137    0 3136
 3137 A    3136 3138    0 3137
 3138 T    3137 3139    0 3138
 3139 C    3138 3140    0 3139
 3140 T    3139 3141    0 3140
 3141 T    3140 3142 3134 3141
 3142 A    3141 3143 3133 3142
 3143 T    3142 3144    0 3143
 3144 G    3143 3145 3132 3144
 3145 T    3144 3146 3131 3145
 3146 C    3145 3147 3130 3146
 3147 C    3146 3148 3129 3147
 3148 T    3147 3149 3128 3148
 3149 T    3148 3150 3127 3149
 3150 C    3149 3151    0 3150
 3151 C    3150 3152    0 3151
 3152 C    3151 3153    0 3152
 3153 T    3152 3154    0 3153
 3154 C    3153 3155 3122 3154
 3155 A    3154 3156 3121 3155
 3156 G    3155 3157 3120 3156
 3157 T    3156 3158    0 3157
 3158 C    3157 3159    0 3158
 3159 A    3158 3160    0 3159
 3160 G    3159 3161 3173 3160
 3161 C    3160 3162 3172 3161
 3162 A    3161 3163 3171 3162
 3163 C    3162 3164 3170 3163
 3164 C    3163 3165 3169 3164
 3165 T    3164 3166    0 3165
 3166 C    3165 3167    0 3166
 3167 A    3166 3168    0 3167
 3168 T    3167 3169    0 3168
 3169 G    3168 3170 3164 3169
 3170 G    3169 3171 3163 3170
 3171 T    3170 3172 3162 3171
 3172 G    3171 3173 3161 3172
 3173 T    3172 3174 3160 3173
 3174 A    3173 3175    0 3174
 3175 G    3174 3176 3216 3175
 3176 T    3175 3177 3214 3176
 3177 C    3176 3178 3213 3177
 3178 T    3177 3179 3212 3178
 3179 T    3178 3180 3209 3179
 3180 C    3179 3181 3208 3180
 3181 T    3180 3182 3207 3181
 3182 T    3181 3183 3204 3182
 3183 G    3182 3184 3203 3183
 3184 C    3183 3185 3202 3184
 3185 A    3184 3186 3201 3185
 3186 T    3185 3187    0 3186
 3187 G    3186 3188    0 3187
 3188 T    3187 3189    0 3188
 3189 G    3188 3190 3198 3189
 3190 A    3189 3191 3197 3190
 3191 C    3190 3192 3196 3191
 3192 T    3191 3193    0 3192
 3193 T    3192 3194    0 3193
 3194 A    3193 3195    0 3194
 3195 T    3194 3196    0 3195
 3196 G    3195 3197 3191 3196
 3197 T    3196 3198 3190 3197
 3198 C    3197 3199 3189 3198
 3199 C    3198 3200    0 3199
 3200 C    3199 3201    0 3200
 3201 T    3200 3202 3185 3201
 3202 G    3201 3203 3184 3202
 3203 C    3202 3204 3183 3203
 3204 A    3203 3205 3182 3204
 3205 C    3204 3206    0 3205
 3206 A    3205 3207    0 3206
 3207 A    3206 3208 3181 3207
 3208 G    3207 3209 3180 3208
 3209 A    3208 3210 3179 3209
 3210 A    3209 3211    0 3210
 3211 A    3210 3212    0 3211
 3212 A    3211 3213 3178 3212
 3213 G    3212 3214 3177 3213
 3214 A    3213 3215 3176 3214
 3215 A    3214 3216    0 3215
 3216 C    3215 3217 3175 3216
 3217 T    3216 3218    0 3217
 3218 T    3217 3219 3767 3218
 3219 C    3218 3220 3766 3219
 3220 A    3219 3221 3765 3220
 3221 C    3220 3222    0 3221
 3222 A    3221 3223    0 3222
 3223 A    3222 3224 3619 3223
 3224 C    3223 3225 3618 3224
 3225 T    3224 3226 3617 3225
 3226 G    3225 3227 3616 3226
 3227 C    3226 3228 3615 3227
 3228 T    3227 3229 3614 3228
 3229 C    3228 3230 3613 3229
 3230 C    3229 3231    0 3230
 3231 T    3230 3232 3292 3231
 3232 G    3231 3233 3291 3232
 3233 C    3232 3234 3290 3233
 3234 C    3233 3235 3289 3234
 3235 A    3234 3236 3288 3235
 3236 T    3235 3237 3287 3236
 3237 T    3236 3238 3286 3237
 3238 T    3237 3239 3285 3238
 3239 G    3238 3240 3284 3239
 3240 T    3239 3241    0 3240
 3241 C    3240 3242    0 3241
 3242 A    3241 3243    0 3242
 3243 T    3242 3244    0 3243
 3244 G    3243 3245 3265 3244
 3245 A    3244 3246 3264 3245
 3246 T    3245 3247    0 3246
 3247 G    3246 3248 3263 3247
 3248 G    3247 3249    0 3248
 3249 A    3248 3250    0 3249
 3250 A    3249 3251 3279 3250
 3251 A    3250 3252 3278 3251
 3252 A    3251 3253 3277 3252
 3253 G    3252 3254 3276 3253
 3254 C    3253 3255    0 3254
 3255 A    3254 3256 3275 3255
 3256 C    3255 3257 3274 3256
 3257 A    3256 3258 3273 3257
 3258 C    3257 3259 3272 3258
 3259 T    3258 3260 3271 3259
 3260 T    3259 3261 3270 3260
 3261 T    3260 3262 3269 3261
 3262 C    3261 3263 3268 3262
 3263 C    3262 3264 3247 3263
 3264 T    3263 3265 3245 3264
 3265 C    3264 3266 3244 3265
 3266 G    3265 3267    0 3266
 3267 T    3266 3268    0 3267
 3268 G    3267 3269 3262 3268
 3269 A    3268 3270 3261 3269
 3270 A    3269 3271 3260 3270
 3271 G    3270 3272 3259 3271
 3272 G    3271 3273 3258 3272
 3273 T    3272 3274 3257 3273
 3274 G    3273 3275 3256 3274
 3275 T    3274 3276 3255 3275
 3276 C    3275 3277 3253 3276
 3277 T    3276 3278 3252 3277
 3278 T    3277 3279 3251 3278
 3279 T    3278 3280 3250 3279
 3280 G    3279 3281    0 3280
 3281 T    3280 3282    0 3281
 3282 T    3281 3283    0 3282
 3283 T    3282 3284    0 3283
 3284 C    3283 3285 3239 3284
 3285 A    3284 3286 3238 3285
 3286 A    3285 3287 3237 3286
 3287 A    3286 3288 3236 3287
 3288 T    3287 3289 3235 3288
 3289 G    3288 3290 3234 3289
 3290 G    3289 3291 3233 3290
 3291 C    3290 3292 3232 3291
 3292 A    3291 3293 3231 3292
 3293 C    3292 3294    0 3293
 3294 A    3293 3295    0 3294
 3295 C    3294 3296    0 3295
 3296 A    3295 3297    0 3296
 3297 C    3296 3298    0 3297
 3298 T    3297 3299 3330 3298
 3299 G    3298 3300 3329 3299
 3300 G    3299 3301 3328 3300
 3301 T    3300 3302 3327 3301
 3302 T    3301 3303 3326 3302
 3303 T    3302 3304 3325 3303
 3304 G    3303 3305 3324 3304
 3305 T    3304 3306 3323 3305
 3306 A    3305 3307 3322 3306
 3307 A    3306 3308 3321 3307
 3308 C    3307 3309    0 3308
 3309 A    3308 3310    0 3309
 3310 C    3309 3311    0 3310
 3311 A    3310 3312 3320 3311
 3312 A    3311 3313 3319 3312
 3313 A    3312 3314 3318 3313
 3314 G    3313 3315    0 3314
 3315 G    3314 3316    0 3315
 3316 A    3315 3317    0 3316
 3317 A    3316 3318    0 3317
 3318 T    3317 3319 3313 3318
 3319 T    3318 3320 3312 3319
 3320 T    3319 3321 3311 3320
 3321 T    3320 3322 3307 3321
 3322 T    3321 3323 3306 3322
 3323 A    3322 3324 3305 3323
 3324 T    3323 3325 3304 3324
 3325 G    3324 3326 3303 3325
 3326 A    3325 3327 3302 3326
 3327 A    3326 3328 3301 3327
 3328 C    3327 3329 3300 3328
 3329 C    3328 3330 3299 3329
 3330 A    3329 3331 3298 3330
 3331 C    3330 3332    0 3331
 3332 A    3331 3333    0 3332
 3333 A    3332 3334    0 3333
 3334 A    3333 3335 3411 3334
 3335 T    3334 3336 3410 3335
 3336 C    3335 3337 3409 3336
 3337 A    3336 3338 3408 3337
 3338 T    3337 3339    0 3338
 3339 T    3338 3340    0 3339
 3340 A    3339 3341    0 3340
 3341 C    3340 3342    0 3341
 3342 T    3341 3343    0 3342
 3343 A    3342 3344    0 3343
 3344 C    3343 3345 3364 3344
 3345 A    3344 3346 3363 3345
 3346 G    3345 3347 3362 3346
 3347 A    3346 3348 3361 3347
 3348 C    3347 3349 3360 3348
 3349 A    3348 3350 3359 3349
 3350 A    3349 3351    0 3350
 3351 C    3350 3352 3358 3351
 3352 A    3351 3353 3357 3352
 3353 C    3352 3354    0 3353
 3354 A    3353 3355    0 3354
 3355 T    3354 3356    0 3355
 3356 T    3355 3357    0 3356
 3357 T    3356 3358 3352 3357
 3358 G    3357 3359 3351 3358
 3359 T    3358 3360 3349 3359
 3360 G    3359 3361 3348 3360
 3361 T    3360 3362 3347 3361
 3362 C    3361 3363 3346 3362
 3363 T    3362 3364 3345 3363
 3364 G    3363 3365 3344 3364
 3365 G    3364 3366    0 3365
 3366 T    3365 3367    0 3366
 3367 A    3366 3368 3405 3367
 3368 A    3367 3369 3404 3368
 3369 C    3368 3370 3403 3369
 3370 T    3369 3371 3402 3370
 3371 G    3370 3372 3401 3371
 3372 T    3371 3373 3400 3372
 3373 G    3372 3374 3399 3373
 3374 A    3373 3375    0 3374
 3375 T    3374 3376 3397 3375
 3376 G    3375 3377 3396 3376
 3377 T    3376 3378 3395 3377
 3378 T    3377 3379 3394 3378
 3379 G    3378 3380 3393 3379
 3380 T    3379 3381 3391 3380
 3381 A    3380 3382 3390 3381
 3382 A    3381 3383 3389 3382
 3383 T    3382 3384 3388 3383
 3384 A    3383 3385 3414 3384
 3385 G    3384 3386 3413 3385
 3386 G    3385 3387 3412 3386
 3387 A    3386 3388    0 3387
 3388 A    3387 3389 3383 3388
 3389 T    3388 3390 3382 3389
 3390 T    3389 3391 3381 3390
 3391 G    3390 3392 3380 3391
 3392 T    3391 3393    0 3392
 3393 C    3392 3394 3379 3393
 3394 A    3393 3395 3378 3394
 3395 A    3394 3396 3377 3395
 3396 C    3395 3397 3376 3396
 3397 A    3396 3398 3375 3397
 3398 A    3397 3399    0 3398
 3399 C    3398 3400 3373 3399
 3400 A    3399 3401 3372 3400
 3401 C    3400 3402 3371 3401
 3402 A    3401 3403 3370 3402
 3403 G    3402 3404 3369 3403
 3404 T    3403 3405 3368 3404
 3405 T    3404 3406 3367 3405
 3406 T    3405 3407    0 3406
 3407 A    3406 3408    0 3407
 3408 T    3407 3409 3337 3408
 3409 G    3408 3410 3336 3409
 3410 A    3409 3411 3335 3410
 3411 T    3410 3412 3334 3411
 3412 C    3411 3413 3386 3412
 3413 C    3412 3414 3385 3413
 3414 T    3413 3415 3384 3414
 3415 T    3414 3416    0 3415
 3416 T    3415 3417    0 3416
 3417 G    3416 3418    0 3417
 3418 C    3417 3419    0 3418
 3419 A    3418 3420    0 3419
 3420 A    3419 3421    0 3420
 3421 C    3420 3422    0 3421
 3422 C    3421 3423    0 3422
 3423 T    3422 3424 3439 3423
 3424 G    3423 3425 3438 3424
 3425 A    3424 3426 3437 3425
 3426 A    3425 3427 3436 3426
 3427 T    3426 3428 3435 3427
 3428 T    3427 3429    0 3428
 3429 A    3428 3430    0 3429
 3430 G    3429 3431 3449 3430
 3431 A    3430 3432 3448 3431
 3432 C    3431 3433 3447 3432
 3433 T    3432 3434 3446 3433
 3434 C    3433 3435 3445 3434
 3435 A    3434 3436 3427 3435
 3436 T    3435 3437 3426 3436
 3437 T    3436 3438 3425 3437
 3438 C    3437 3439 3424 3438
 3439 A    3438 3440 3423 3439
 3440 A    3439 3441    0 3440
 3441 G    3440 3442    0 3441
 3442 G    3441 3443    0 3442
 3443 A    3442 3444    0 3443
 3444 G    3443 3445    0 3444
 3445 G    3444 3446 3434 3445
 3446 A    3445 3447 3433 3446
 3447 G    3446 3448 3432 3447
 3448 T    3447 3449 3431 3448
 3449 T    3448 3450 3430 3449
 3450 A    3449 3451    0 3450
 3451 G    3450 3452    0 3451
 3452 A    3451 3453    0 3452
 3453 T    3452 3454    0 3453
 3454 A    3453 3455 3462 3454
 3455 A    3454 3456 3461 3455
 3456 A    3455 3457 3460 3456
 3457 T    3456 3458    0 3457
 3458 A    3457 3459    0 3458
 3459 T    3458 3460    0 3459
 3460 T    3459 3461 3456 3460
 3461 T    3460 3462 3455 3461
 3462 T    3461 3463 3454 3462
 3463 A    3462 3464    0 3463
 3464 A    3463 3465    0 3464
 3465 G    3464 3466 3491 3465
 3466 A    3465 3467 3490 3466
 3467 A    3466 3468 3489 3467
 3468 T    3467 3469 3488 3468
 3469 C    3468 3470 3487 3469
 3470 A    3469 3471 3486 3470
 3471 T    3470 3472    0 3471
 3472 A    3471 3473 3485 3472
 3473 C    3472 3474 3484 3473
 3474 A    3473 3475 3483 3474
 3475 T    3474 3476 3482 3475
 3476 C    3475 3477 3481 3476
 3477 A    3476 3478    0 3477
 3478 C    3477 3479    0 3478
 3479 C    3478 3480    0 3479
 3480 A    3479 3481    0 3480
 3481 G    3480 3482 3476 3481
 3482 A    3481 3483 3475 3482
 3483 T    3482 3484 3474 3483
 3484 G    3483 3485 3473 3484
 3485 T    3484 3486 3472 3485
 3486 T    3485 3487 3470 3486
 3487 G    3486 3488 3469 3487
 3488 A    3487 3489 3468 3488
 3489 T    3488 3490 3467 3489
 3490 T    3489 3491 3466 3490
 3491 T    3490 3492 3465 3491
 3492 A    3491 3493    0 3492
 3493 G    3492 3494 3095 3493
 3494 G    3493 3495 3094 3494
 3495 T    3494 3496 3093 3495
 3496 G    3495 3497 3092 3496
 3497 A    3496 3498    0 3497
 3498 C    3497 3499    0 3498
 3499 A    3498 3500    0 3499
 3500 T    3499 3501 3089 3500
 3501 C    3500 3502 3087 3501
 3502 T    3501 3503 3086 3502
 3503 C    3502 3504 3085 3503
 3504 T    3503 3505 3084 3504
 3505 G    3504 3506 3083 3505
 3506 G    3505 3507    0 3506
 3507 C    3506 3508    0 3507
 3508 A    3507 3509 3080 3508
 3509 T    3508 3510 3079 3509
 3510 T    3509 3511 3078 3510
 3511 A    3510 3512    0 3511
 3512 A    3511 3513    0 3512
 3513 T    3512 3514    0 3513
 3514 G    3513 3515    0 3514
 3515 C    3514 3516    0 3515
 3516 T    3515 3517    0 3516
 3517 T    3516 3518    0 3517
 3518 C    3517 3519    0 3518
 3519 A    3518 3520 2891 3519
 3520 G    3519 3521 2890 3520
 3521 T    3520 3522 2889 3521
 3522 T    3521 3523    0 3522
 3523 G    3522 3524    0 3523
 3524 T    3523 3525    0 3524
 3525 A    3524 3526    0 3525
 3526 A    3525 3527    0 3526
 3527 A    3526 3528    0 3527
 3528 C    3527 3529    0 3528
 3529 A    3528 3530    0 3529
 3530 T    3529 3531 3540 3530
 3531 T    3530 3532 3539 3531
 3532 C    3531 3533 3538 3532
 3533 A    3532 3534    0 3533
 3534 A    3533 3535    0 3534
 3535 A    3534 3536    0 3535
 3536 A    3535 3537    0 3536
 3537 A    3536 3538    0 3537
 3538 G    3537 3539 3532 3538
 3539 A    3538 3540 3531 3539
 3540 A    3539 3541 3530 3540
 3541 A    3540 3542    0 3541
 3542 T    3541 3543 3554 3542
 3543 T    3542 3544 3553 3543
 3544 G    3543 3545 3552 3544
 3545 A    3544 3546 3551 3545
 3546 C    3545 3547    0 3546
 3547 C    3546 3548    0 3547
 3548 G    3547 3549    0 3548
 3549 C    3548 3550    0 3549
 3550 C    3549 3551    0 3550
 3551 T    3550 3552 3545 3551
 3552 C    3551 3553 3544 3552
 3553 A    3552 3554 3543 3553
 3554 A    3553 3555 3542 3554
 3555 T    3554 3556 2840 3555
 3556 G    3555 3557 2839 3556
 3557 A    3556 3558 2838 3557
 3558 G    3557 3559 2837 3558
 3559 G    3558 3560 2836 3559
 3560 T    3559 3561 2835 3560
 3561 T    3560 3562 2834 3561
 3562 G    3561 3563    0 3562
 3563 C    3562 3564 2831 3563
 3564 C    3563 3565 2830 3564
 3565 A    3564 3566 2829 3565
 3566 A    3565 3567 2828 3566
 3567 G    3566 3568 2827 3567
 3568 A    3567 3569    0 3568
 3569 A    3568 3570    0 3569
 3570 T    3569 3571    0 3570
 3571 T    3570 3572    0 3571
 3572 T    3571 3573    0 3572
 3573 A    3572 3574    0 3573
 3574 A    3573 3575    0 3574
 3575 A    3574 3576    0 3575
 3576 T    3575 3577 3586 3576
 3577 G    3576 3578 3585 3577
 3578 A    3577 3579 3584 3578
 3579 A    3578 3580    0 3579
 3580 T    3579 3581    0 3580
 3581 C    3580 3582    0 3581
 3582 T    3581 3583    0 3582
 3583 C    3582 3584    0 3583
 3584 T    3583 3585 3578 3584
 3585 C    3584 3586 3577 3585
 3586 A    3585 3587 3576 3586
 3587 T    3586 3588 3764 3587
 3588 C    3587 3589 3763 3588
 3589 G    3588 3590 3762 3589
 3590 A    3589 3591 3761 3590
 3591 T    3590 3592 3759 3591
 3592 C    3591 3593    0 3592
 3593 T    3592 3594 3606 3593
 3594 C    3593 3595 3605 3594
 3595 C    3594 3596 3604 3595
 3596 A    3595 3597 3603 3596
 3597 A    3596 3598 3602 3597
 3598 G    3597 3599    0 3598
 3599 A    3598 3600    0 3599
 3600 A    3599 3601    0 3600
 3601 C    3600 3602    0 3601
 3602 T    3601 3603 3597 3602
 3603 T    3602 3604 3596 3603
 3604 G    3603 3605 3595 3604
 3605 G    3604 3606 3594 3605
 3606 A    3605 3607 3593 3606
 3607 A    3606 3608    0 3607
 3608 A    3607 3609    0 3608
 3609 G    3608 3610 3623 3609
 3610 T    3609 3611 3622 3610
 3611 A    3610 3612 3621 3611
 3612 T    3611 3613 3620 3612
 3613 G    3612 3614 3229 3613
 3614 A    3613 3615 3228 3614
 3615 G    3614 3616 3227 3615
 3616 C    3615 3617 3226 3616
 3617 A    3616 3618 3225 3617
 3618 G    3617 3619 3224 3618
 3619 T    3618 3620 3223 3619
 3620 A    3619 3621 3612 3620
 3621 T    3620 3622 3611 3621
 3622 A    3621 3623 3610 3622
 3623 T    3622 3624 3609 3623
 3624 A    3623 3625    0 3624
 3625 A    3624 3626    0 3625
 3626 A    3625 3627    0 3626
 3627 A    3626 3628    0 3627
 3628 T    3627 3629 3648 3628
 3629 G    3628 3630 3647 3629
 3630 G    3629 3631 3646 3630
 3631 C    3630 3632 3645 3631
 3632 C    3631 3633 3644 3632
 3633 A    3632 3634 3643 3633
 3634 T    3633 3635    0 3634
 3635 G    3634 3636    0 3635
 3636 G    3635 3637    0 3636
 3637 T    3636 3638    0 3637
 3638 A    3637 3639    0 3638
 3639 C    3638 3640    0 3639
 3640 A    3639 3641    0 3640
 3641 T    3640 3642    0 3641
 3642 T    3641 3643    0 3642
 3643 T    3642 3644 3633 3643
 3644 G    3643 3645 3632 3644
 3645 G    3644 3646 3631 3645
 3646 C    3645 3647 3630 3646
 3647 T    3646 3648 3629 3647
 3648 A    3647 3649 3628 3648
 3649 G    3648 3650 3708 3649
 3650 G    3649 3651 3707 3650
 3651 T    3650 3652 3706 3651
 3652 T    3651 3653 3705 3652
 3653 T    3652 3654    0 3653
 3654 T    3653 3655 3703 3654
 3655 A    3654 3656 3702 3655
 3656 T    3655 3657 3701 3656
 3657 A    3656 3658 3700 3657
 3658 G    3657 3659 3699 3658
 3659 C    3658 3660 3698 3659
 3660 T    3659 3661    0 3660
 3661 G    3660 3662 3695 3661
 3662 G    3661 3663 3694 3662
 3663 C    3662 3664 3693 3663
 3664 T    3663 3665    0 3664
 3665 T    3664 3666 3691 3665
 3666 G    3665 3667 3690 3666
 3667 A    3666 3668 3689 3667
 3668 T    3667 3669 3688 3668
 3669 T    3668 3670 3687 3669
 3670 G    3669 3671 3686 3670
 3671 C    3670 3672 3682 3671
 3672 C    3671 3673 3681 3672
 3673 A    3672 3674 3680 3673
 3674 T    3673 3675 3679 3674
 3675 A    3674 3676    0 3675
 3676 G    3675 3677    0 3676
 3677 T    3676 3678    0 3677
 3678 A    3677 3679    0 3678
 3679 A    3678 3680 3674 3679
 3680 T    3679 3681 3673 3680
 3681 G    3680 3682 3672 3681
 3682 G    3681 3683 3671 3682
 3683 T    3682 3684    0 3683
 3684 G    3683 3685    0 3684
 3685 A    3684 3686    0 3685
 3686 C    3685 3687 3670 3686
 3687 A    3686 3688 3669 3687
 3688 A    3687 3689 3668 3688
 3689 T    3688 3690 3667 3689
 3690 T    3689 3691 3666 3690
 3691 A    3690 3692 3665 3691
 3692 T    3691 3693    0 3692
 3693 G    3692 3694 3663 3693
 3694 C    3693 3695 3662 3694
 3695 T    3694 3696 3661 3695
 3696 T    3695 3697    0 3696
 3697 T    3696 3698    0 3697
 3698 G    3697 3699 3659 3698
 3699 C    3698 3700 3658 3699
 3700 T    3699 3701 3657 3700
 3701 G    3700 3702 3656 3701
 3702 T    3701 3703 3655 3702
 3703 A    3702 3704 3654 3703
 3704 T    3703 3705    0 3704
 3705 G    3704 3706 3652 3705
 3706 A    3705 3707 3651 3706
 3707 C    3706 3708 3650 3707
 3708 C    3707 3709 3649 3708
 3709 A    3708 3710    0 3709
 3710 G    3709 3711 3760 3710
 3711 T    3710 3712 3758 3711
 3712 T    3711 3713 3757 3712
 3713 G    3712 3714 3756 3713
 3714 C    3713 3715 3755 3714
 3715 T    3714 3716    0 3715
 3716 G    3715 3717 3753 3716
 3717 T    3716 3718 3752 3717
 3718 A    3717 3719 3751 3718
 3719 G    3718 3720 3750 3719
 3720 T    3719 3721    0 3720
 3721 T    3720 3722    0 3721
 3722 G    3721 3723 3748 3722
 3723 T    3722 3724 3747 3723
 3724 C    3723 3725 3746 3724
 3725 T    3724 3726 3745 3725
 3726 C    3725 3727 3743 3726
 3727 A    3726 3728 3742 3727
 3728 A    3727 3729 3741 3728
 3729 G    3728 3730 3740 3729
 3730 G    3729 3731 3739 3730
 3731 G    3730 3732 3738 3731
 3732 C    3731 3733 3737 3732
 3733 T    3732 3734    0 3733
 3734 G    3733 3735    0 3734
 3735 T    3734 3736    0 3735
 3736 T    3735 3737    0 3736
 3737 G    3736 3738 3732 3737
 3738 T    3737 3739 3731 3738
 3739 T    3738 3740 3730 3739
 3740 C    3739 3741 3729 3740
 3741 T    3740 3742 3728 3741
 3742 T    3741 3743 3727 3742
 3743 G    3742 3744 3726 3743
 3744 T    3743 3745    0 3744
 3745 G    3744 3746 3725 3745
 3746 G    3745 3747 3724 3746
 3747 A    3746 3748 3723 3747
 3748 T    3747 3749 3722 3748
 3749 C    3748 3750    0 3749
 3750 C    3749 3751 3719 3750
 3751 T    3750 3752 3718 3751
 3752 G    3751 3753 3717 3752
 3753 C    3752 3754 3716 3753
 3754 T    3753 3755    0 3754
 3755 G    3754 3756 3714 3755
 3756 C    3755 3757 3713 3756
 3757 A    3756 3758 3712 3757
 3758 A    3757 3759 3711 3758
 3759 A    3758 3760 3591 3759
 3760 T    3759 3761 3710 3760
 3761 T    3760 3762 3590 3761
 3762 T    3761 3763 3589 3762
 3763 G    3762 3764 3588 3763
 3764 A    3763 3765 3587 3764
 3765 T    3764 3766 3220 3765
 3766 G    3765 3767 3219 3766
 3767 A    3766 3768 3218 3767
 3768 A    3767 3769    0 3768
 3769 G    3768 3770    0 3769
 3770 A    3769 3771    0 3770
 3771 C    3770 3772    0 3771
 3772 G    3771 3773 3798 3772
 3773 A    3772 3774 3797 3773
 3774 C    3773 3775 3796 3774
 3775 T    3774 3776 3795 3775
 3776 C    3775 3777 3794 3776
 3777 T    3776 3778 3790 3777
 3778 G    3777 3779 3789 3778
 3779 A    3778 3780 3788 3779
 3780 G    3779 3781 3787 3780
 3781 C    3780 3782 3786 3781
 3782 C    3781 3783    0 3782
 3783 A    3782 3784    0 3783
 3784 G    3783 3785    0 3784
 3785 T    3784 3786    0 3785
 3786 G    3785 3787 3781 3786
 3787 C    3786 3788 3780 3787
 3788 T    3787 3789 3779 3788
 3789 C    3788 3790 3778 3789
 3790 A    3789 3791 3777 3790
 3791 A    3790 3792    0 3791
 3792 A    3791 3793    0 3792
 3793 G    3792 3794    0 3793
 3794 G    3793 3795 3776 3794
 3795 A    3794 3796 3775 3795
 3796 G    3795 3797 3774 3796
 3797 T    3796 3798 3773 3797
 3798 C    3797 3799 3772 3798
 3799 A    3798 3800    0 3799
 3800 A    3799 3801    0 3800
 3801 A    3800 3802    0 3801
 3802 T    3801 3803    0 3802
 3803 T    3802 3804    0 3803
 3804 A    3803 3805    8 3804
 3805 C    3804 3806    7 3805
 3806 A    3805 3807    6 3806
 3807 T    3806 3808    0 3807
 3808 T    3807 3809    0 3808
 3809 A    3808 3810    0 3809
 3810 C    3809 3811    0 3810
 3811 A    3810 3812    4 3811
 3812 C    3811 3813    3 3812
 3813 A    3812 3814    2 3813
 3814 T    3813 3815    1 3814
 3815 A    3814 3816    0 3815
 3816 A    3815    0    0 3816
