# Supplementary material for: Genomic Analysis of Non-B Nucleic Acids Structures in SARS-CoV-2: Potential Key Roles for These Structures in Mutability, Translation, and Replication?
Source: Genes (Basel). 2023 Jan 6;14(1):157. doi: 10.3390/genes14010157 (PMC9859294; doi:10.3390/genes14010157)
Supplement: Supplementary file 1 [file genes-14-00157-s001.zip › lambda_ProbKnot.ct]

 3801  lambda
    1 A       0    2 3799    1
    2 T       1    3 3798    2
    3 G       2    4 3797    3
    4 T       3    5 3796    4
    5 T       4    6    0    5
    6 T       5    7 3791    6
    7 G       6    8 3790    7
    8 T       7    9 3789    8
    9 T       8   10    0    9
   10 T       9   11    0   10
   11 T      10   12    0   11
   12 T      11   13    0   12
   13 C      12   14    0   13
   14 T      13   15    0   14
   15 T      14   16    0   15
   16 G      15   17    0   16
   17 T      16   18    0   17
   18 T      17   19 3611   18
   19 T      18   20 3610   19
   20 T      19   21 3609   20
   21 A      20   22    0   21
   22 T      21   23    0   22
   23 T      22   24    0   23
   24 G      23   25    0   24
   25 C      24   26    0   25
   26 C      25   27    0   26
   27 A      26   28    0   27
   28 C      27   29    0   28
   29 T      28   30    0   29
   30 A      29   31    0   30
   31 G      30   32 2523   31
   32 T      31   33 2522   32
   33 C      32   34 2521   33
   34 T      33   35 2520   34
   35 C      34   36 2519   35
   36 T      35   37 2518   36
   37 A      36   38 2517   37
   38 G      37   39    0   38
   39 T      38   40    0   39
   40 C      39   41    0   40
   41 A      40   42    0   41
   42 G      41   43    0   42
   43 T      42   44    0   43
   44 G      43   45    0   44
   45 T      44   46    0   45
   46 G      45   47    0   46
   47 T      46   48    0   47
   48 T      47   49    0   48
   49 A      48   50    0   49
   50 A      49   51    0   50
   51 T      50   52    0   51
   52 C      51   53    0   52
   53 T      52   54    0   53
   54 T      53   55    0   54
   55 A      54   56    0   55
   56 C      55   57    0   56
   57 A      56   58    0   57
   58 A      57   59    0   58
   59 C      58   60    0   59
   60 C      59   61   79   60
   61 A      60   62   78   61
   62 G      61   63   77   62
   63 A      62   64    0   63
   64 A      63   65    0   64
   65 C      64   66    0   65
   66 T      65   67    0   66
   67 C      66   68    0   67
   68 A      67   69    0   68
   69 A      68   70    0   69
   70 T      69   71    0   70
   71 T      70   72    0   71
   72 A      71   73    0   72
   73 C      72   74    0   73
   74 C      73   75    0   74
   75 C      74   76    0   75
   76 C      75   77    0   76
   77 C      76   78   62   77
   78 T      77   79   61   78
   79 G      78   80   60   79
   80 C      79   81    0   80
   81 A      80   82    0   81
   82 T      81   83    0   82
   83 A      82   84    0   83
   84 C      83   85    0   84
   85 A      84   86    0   85
   86 C      85   87    0   86
   87 T      86   88    0   87
   88 A      87   89    0   88
   89 A      88   90    0   89
   90 T      89   91    0   90
   91 T      90   92 2366   91
   92 C      91   93 2365   92
   93 T      92   94 2364   93
   94 T      93   95 2363   94
   95 T      94   96 2362   95
   96 C      95   97    0   96
   97 A      96   98    0   97
   98 C      97   99    0   98
   99 A      98  100    0   99
  100 C      99  101    0  100
  101 G     100  102    0  101
  102 T     101  103    0  102
  103 G     102  104  115  103
  104 G     103  105  114  104
  105 T     104  106  113  105
  106 G     105  107 2351  106
  107 T     106  108 2350  107
  108 T     107  109 2349  108
  109 T     108  110 2348  109
  110 A     109  111    0  110
  111 T     110  112    0  111
  112 T     111  113    0  112
  113 A     112  114  105  113
  114 C     113  115  104  114
  115 C     114  116  103  115
  116 C     115  117  131  116
  117 T     116  118  130  117
  118 G     117  119  129  118
  119 A     118  120  128  119
  120 C     119  121    0  120
  121 A     120  122  127  121
  122 A     121  123  126  122
  123 A     122  124    0  123
  124 G     123  125    0  124
  125 T     124  126    0  125
  126 T     125  127  122  126
  127 T     126  128  121  127
  128 T     127  129  119  128
  129 C     128  130  118  129
  130 A     129  131  117  130
  131 G     130  132  116  131
  132 A     131  133    0  132
  133 T     132  134  158  133
  134 C     133  135  157  134
  135 C     134  136  156  135
  136 T     135  137  155  136
  137 C     136  138    0  137
  138 A     137  139  153  138
  139 G     138  140  152  139
  140 T     139  141  151  140
  141 T     140  142  150  141
  142 T     141  143    0  142
  143 T     142  144    0  143
  144 A     143  145    0  144
  145 C     144  146    0  145
  146 A     145  147    0  146
  147 T     146  148    0  147
  148 T     147  149    0  148
  149 C     148  150    0  149
  150 A     149  151  141  150
  151 A     150  152  140  151
  152 C     151  153  139  152
  153 T     152  154  138  153
  154 C     153  155    0  154
  155 A     154  156  136  155
  156 G     155  157  135  156
  157 G     156  158  134  157
  158 A     157  159  133  158
  159 C     158  160 2302  159
  160 T     159  161 2301  160
  161 T     160  162 2300  161
  162 G     161  163 2299  162
  163 T     162  164 2298  163
  164 T     163  165 2297  164
  165 C     164  166 2296  165
  166 T     165  167    0  166
  167 T     166  168    0  167
  168 A     167  169    0  168
  169 C     168  170    0  169
  170 C     169  171    0  170
  171 T     170  172 3526  171
  172 T     171  173 3525  172
  173 T     172  174 3524  173
  174 C     173  175 3523  174
  175 T     174  176 3522  175
  176 T     175  177 3521  176
  177 T     176  178 3520  177
  178 T     177  179 3519  178
  179 C     178  180    0  179
  180 C     179  181    0  180
  181 A     180  182 3516  181
  182 A     181  183 3515  182
  183 T     182  184 3514  183
  184 G     183  185 3513  184
  185 T     184  186 3512  185
  186 T     185  187 3511  186
  187 A     186  188    0  187
  188 C     187  189    0  188
  189 T     188  190  221  189
  190 T     189  191  220  190
  191 G     190  192  219  191
  192 G     191  193  218  192
  193 T     192  194  217  193
  194 T     193  195  216  194
  195 C     194  196  215  195
  196 C     195  197  214  196
  197 A     196  198  213  197
  198 T     197  199    0  198
  199 G     198  200  209  199
  200 C     199  201  208  200
  201 T     200  202    0  201
  202 A     201  203  207  202
  203 T     202  204    0  203
  204 A     203  205    0  204
  205 C     204  206    0  205
  206 A     205  207    0  206
  207 T     206  208  202  207
  208 G     207  209  200  208
  209 T     208  210  199  209
  210 C     209  211    0  210
  211 T     210  212    0  211
  212 C     211  213    0  212
  213 T     212  214  197  213
  214 G     213  215  196  214
  215 G     214  216  195  215
  216 G     215  217  194  216
  217 A     216  218  193  217
  218 C     217  219  192  218
  219 C     218  220  191  219
  220 A     219  221  190  220
  221 A     220  222  189  221
  222 T     221  223    0  222
  223 G     222  224  264  223
  224 T     223  225  263  224
  225 T     224  226  262  225
  226 A     225  227  261  226
  227 T     226  228  260  227
  228 T     227  229  259  228
  229 A     228  230  258  229
  230 A     229  231  257  230
  231 G     230  232  256  231
  232 A     231  233    0  232
  233 G     232  234  254  233
  234 G     233  235  253  234
  235 T     234  236  252  235
  236 T     235  237    0  236
  237 T     236  238    0  237
  238 G     237  239  249  238
  239 A     238  240  248  239
  240 T     239  241  247  240
  241 A     240  242  246  241
  242 A     241  243    0  242
  243 C     242  244    0  243
  244 C     243  245    0  244
  245 C     244  246    0  245
  246 T     245  247  241  246
  247 G     246  248  240  247
  248 T     247  249  239  248
  249 C     248  250  238  249
  250 C     249  251    0  250
  251 T     250  252    0  251
  252 A     251  253  235  252
  253 C     252  254  234  253
  254 C     253  255  233  254
  255 A     254  256    0  255
  256 T     255  257  231  256
  257 T     256  258  230  257
  258 T     257  259  229  258
  259 A     258  260  228  259
  260 A     259  261  227  260
  261 T     260  262  226  261
  262 G     261  263  225  262
  263 A     262  264  224  263
  264 T     263  265  223  264
  265 G     264  266 3445  265
  266 G     265  267 3444  266
  267 T     266  268 3443  267
  268 G     267  269 3442  268
  269 T     268  270 3441  269
  270 T     269  271 3440  270
  271 T     270  272 3439  271
  272 A     271  273 3438  272
  273 T     272  274 3437  273
  274 T     273  275 3436  274
  275 T     274  276 3435  275
  276 T     275  277    0  276
  277 G     276  278 3433  277
  278 C     277  279 3432  278
  279 T     278  280 3431  279
  280 T     279  281 3430  280
  281 C     280  282 3429  281
  282 C     281  283    0  282
  283 A     282  284    0  283
  284 C     283  285 3426  284
  285 T     284  286 3425  285
  286 G     285  287 3423  286
  287 A     286  288 3422  287
  288 G     287  289 3421  288
  289 A     288  290    0  289
  290 A     289  291 3418  290
  291 G     290  292 3417  291
  292 T     291  293 3416  292
  293 C     292  294 3415  293
  294 T     293  295 3414  294
  295 A     294  296 3413  295
  296 A     295  297 3412  296
  297 C     296  298    0  297
  298 A     297  299  359  298
  299 T     298  300  358  299
  300 A     299  301  357  300
  301 A     300  302  356  301
  302 T     301  303  355  302
  303 A     302  304  354  303
  304 A     303  305  353  304
  305 G     304  306  352  305
  306 A     305  307  350  306
  307 G     306  308  349  307
  308 G     307  309  347  308
  309 C     308  310  345  309
  310 T     309  311  344  310
  311 G     310  312  343  311
  312 G     311  313  342  312
  313 A     312  314    0  313
  314 T     313  315  340  314
  315 T     314  316  339  315
  316 T     315  317  338  316
  317 T     316  318  337  317
  318 T     317  319  336  318
  319 G     318  320  335  319
  320 G     319  321  334  320
  321 T     320  322  332  321
  322 A     321  323    0  322
  323 C     322  324  331  323
  324 T     323  325  330  324
  325 A     324  326  329  325
  326 C     325  327    0  326
  327 T     326  328    0  327
  328 T     327  329    0  328
  329 T     328  330  325  329
  330 A     329  331  324  330
  331 G     330  332  323  331
  332 A     331  333  321  332
  333 T     332  334    0  333
  334 T     333  335  320  334
  335 C     334  336  319  335
  336 G     335  337  318  336
  337 A     336  338  317  337
  338 A     337  339  316  338
  339 G     338  340  315  339
  340 A     339  341  314  340
  341 C     340  342    0  341
  342 C     341  343  312  342
  343 C     342  344  311  343
  344 A     343  345  310  344
  345 G     344  346  309  345
  346 T     345  347    0  346
  347 C     346  348  308  347
  348 C     347  349    0  348
  349 C     348  350  307  349
  350 T     349  351  306  350
  351 A     350  352    0  351
  352 C     351  353  305  352
  353 T     352  354  304  353
  354 T     353  355  303  354
  355 A     354  356  302  355
  356 T     355  357  301  356
  357 T     356  358  300  357
  358 G     357  359  299  358
  359 T     358  360  298  359
  360 T     359  361  385  360
  361 A     360  362  384  361
  362 A     361  363  383  362
  363 T     362  364  382  363
  364 A     363  365  381  364
  365 A     364  366  380  365
  366 C     365  367  379  366
  367 G     366  368  378  367
  368 C     367  369  376  368
  369 T     368  370    0  369
  370 A     369  371    0  370
  371 C     370  372    0  371
  372 T     371  373    0  372
  373 A     372  374    0  373
  374 A     373  375    0  374
  375 T     374  376    0  375
  376 G     375  377  368  376
  377 T     376  378    0  377
  378 T     377  379  367  378
  379 G     378  380  366  379
  380 T     379  381  365  380
  381 T     380  382  364  381
  382 A     381  383  363  382
  383 T     382  384  362  383
  384 T     383  385  361  384
  385 A     384  386  360  385
  386 A     385  387    0  386
  387 A     386  388 3210  387
  388 G     387  389 3209  388
  389 T     388  390 3208  389
  390 C     389  391    0  390
  391 T     390  392 3207  391
  392 G     391  393 3206  392
  393 T     392  394 3205  393
  394 G     393  395 3204  394
  395 A     394  396 3203  395
  396 A     395  397 3202  396
  397 T     396  398    0  397
  398 T     397  399 3200  398
  399 T     398  400 3199  399
  400 C     399  401 3198  400
  401 A     400  402    0  401
  402 A     401  403    0  402
  403 T     402  404    0  403
  404 T     403  405    0  404
  405 T     404  406    0  405
  406 T     405  407    0  406
  407 G     406  408  432  407
  408 T     407  409  431  408
  409 A     408  410  430  409
  410 A     409  411  833  410
  411 T     410  412  832  411
  412 G     411  413  831  412
  413 A     412  414    0  413
  414 T     413  415  828  414
  415 C     414  416  827  415
  416 C     415  417  826  416
  417 A     416  418  825  417
  418 T     417  419  443  418
  419 T     418  420  442  419
  420 T     419  421  441  420
  421 T     420  422  440  421
  422 T     421  423  439  422
  423 G     422  424  438  423
  424 G     423  425  436  424
  425 G     424  426  435  425
  426 T     425  427  434  426
  427 G     426  428  433  427
  428 T     427  429    0  428
  429 T     428  430    0  429
  430 T     429  431  409  430
  431 A     430  432  408  431
  432 T     431  433  407  432
  433 T     432  434  427  433
  434 A     433  435  426  434
  435 C     434  436  425  435
  436 C     435  437  424  436
  437 A     436  438    0  437
  438 C     437  439  423  438
  439 A     438  440  422  439
  440 A     439  441  421  440
  441 A     440  442  420  441
  442 A     441  443  419  442
  443 A     442  444  418  443
  444 C     443  445    0  444
  445 A     444  446  454  445
  446 A     445  447  453  446
  447 C     446  448  452  447
  448 A     447  449    0  448
  449 A     448  450    0  449
  450 A     449  451    0  450
  451 A     450  452    0  451
  452 G     451  453  447  452
  453 T     452  454  446  453
  454 T     453  455  445  454
  455 G     454  456 2799  455
  456 G     455  457 2798  456
  457 A     456  458 2797  457
  458 T     457  459    0  458
  459 G     458  460 2796  459
  460 G     459  461 2795  460
  461 A     460  462 2794  461
  462 A     461  463 2793  462
  463 A     462  464 2792  463
  464 G     463  465 2791  464
  465 T     464  466 2790  465
  466 G     465  467 2789  466
  467 A     466  468 2788  467
  468 G     467  469 2787  468
  469 T     468  470 2786  469
  470 T     469  471 2785  470
  471 C     470  472    0  471
  472 A     471  473    0  472
  473 G     472  474 2782  473
  474 A     473  475 2781  474
  475 G     474  476 2780  475
  476 T     475  477 2779  476
  477 T     476  478 2778  477
  478 T     477  479 2777  478
  479 A     478  480    0  479
  480 T     479  481    0  480
  481 T     480  482    0  481
  482 C     481  483    0  482
  483 T     482  484    0  483
  484 A     483  485  501  484
  485 G     484  486  500  485
  486 T     485  487  499  486
  487 G     486  488  498  487
  488 C     487  489  497  488
  489 G     488  490  496  489
  490 A     489  491  495  490
  491 A     490  492    0  491
  492 T     491  493    0  492
  493 A     492  494    0  493
  494 A     493  495    0  494
  495 T     494  496  490  495
  496 T     495  497  489  496
  497 G     496  498  488  497
  498 C     497  499  487  498
  499 A     498  500  486  499
  500 C     499  501  485  500
  501 T     500  502  484  501
  502 T     501  503    0  502
  503 T     502  504 1387  503
  504 T     503  505 1386  504
  505 G     504  506 1385  505
  506 A     505  507 1384  506
  507 A     506  508    0  507
  508 T     507  509    0  508
  509 A     508  510 1382  509
  510 T     509  511 1381  510
  511 G     510  512 1380  511
  512 T     511  513 1379  512
  513 C     512  514 1378  513
  514 T     513  515 1377  514
  515 C     514  516 1376  515
  516 T     515  517    0  516
  517 C     516  518    0  517
  518 A     517  519  666  518
  519 G     518  520  665  519
  520 C     519  521  664  520
  521 C     520  522  663  521
  522 T     521  523  909  522
  523 T     522  524  908  523
  524 T     523  525  907  524
  525 T     524  526  906  525
  526 C     525  527    0  526
  527 T     526  528    0  527
  528 T     527  529    0  528
  529 A     528  530    0  529
  530 T     529  531    0  530
  531 G     530  532    0  531
  532 G     531  533    0  532
  533 A     532  534  552  533
  534 C     533  535  551  534
  535 C     534  536  550  535
  536 T     535  537  549  536
  537 T     536  538  548  537
  538 G     537  539  547  538
  539 A     538  540    0  539
  540 A     539  541    0  540
  541 G     540  542    0  541
  542 G     541  543  558  542
  543 A     542  544    0  543
  544 A     543  545  557  544
  545 A     544  546  556  545
  546 A     545  547    0  546
  547 C     546  548  538  547
  548 A     547  549  537  548
  549 G     548  550  536  549
  550 G     549  551  535  550
  551 G     550  552  534  551
  552 T     551  553  533  552
  553 A     552  554    0  553
  554 A     553  555    0  554
  555 T     554  556    0  555
  556 T     555  557  545  556
  557 T     556  558  544  557
  558 C     557  559  542  558
  559 A     558  560  661  559
  560 A     559  561  660  560
  561 A     560  562  659  561
  562 A     561  563  658  562
  563 A     562  564  657  563
  564 T     563  565  656  564
  565 C     564  566  655  565
  566 T     565  567  654  566
  567 T     566  568  653  567
  568 A     567  569  651  568
  569 G     568  570  650  569
  570 G     569  571  649  570
  571 G     570  572  648  571
  572 A     571  573  647  572
  573 A     572  574  645  573
  574 T     573  575  644  574
  575 T     574  576  643  575
  576 T     575  577    0  576
  577 G     576  578  621  577
  578 T     577  579  620  578
  579 G     578  580  619  579
  580 T     579  581  618  580
  581 T     580  582  617  581
  582 T     581  583  616  582
  583 A     582  584    0  583
  584 A     583  585  615  584
  585 G     584  586  614  585
  586 A     585  587  613  586
  587 A     586  588  612  587
  588 T     587  589  611  588
  589 A     588  590  610  589
  590 T     589  591  609  590
  591 T     590  592  604  591
  592 G     591  593  603  592
  593 A     592  594  602  593
  594 T     593  595    0  594
  595 G     594  596    0  595
  596 G     595  597    0  596
  597 T     596  598    0  597
  598 T     597  599    0  598
  599 A     598  600    0  599
  600 T     599  601    0  600
  601 T     600  602    0  601
  602 T     601  603  593  602
  603 T     602  604  592  603
  604 A     603  605  591  604
  605 A     604  606    0  605
  606 A     605  607    0  606
  607 A     606  608    0  607
  608 T     607  609    0  608
  609 A     608  610  590  609
  610 T     609  611  589  610
  611 A     610  612  588  611
  612 T     611  613  587  612
  613 T     612  614  586  613
  614 C     613  615  585  614
  615 T     614  616  584  615
  616 A     615  617  582  616
  617 A     616  618  581  617
  618 G     617  619  580  618
  619 C     618  620  579  619
  620 A     619  621  578  620
  621 C     620  622  577  621
  622 A     621  623  642  622
  623 C     622  624  641  623
  624 G     623  625  640  624
  625 C     624  626  639  625
  626 C     625  627  637  626
  627 T     626  628  636  627
  628 A     627  629  635  628
  629 T     628  630    0  629
  630 T     629  631    0  630
  631 A     630  632    0  631
  632 A     631  633    0  632
  633 T     632  634    0  633
  634 T     633  635    0  634
  635 T     634  636  628  635
  636 A     635  637  627  636
  637 G     636  638  626  637
  638 T     637  639    0  638
  639 G     638  640  625  639
  640 C     639  641  624  640
  641 G     640  642  623  641
  642 T     641  643  622  642
  643 G     642  644  575  643
  644 A     643  645  574  644
  645 T     644  646  573  645
  646 C     645  647    0  646
  647 T     646  648  572  647
  648 C     647  649  571  648
  649 C     648  650  570  649
  650 C     649  651  569  650
  651 T     650  652  568  651
  652 C     651  653    0  652
  653 A     652  654  567  653
  654 G     653  655  566  654
  655 G     654  656  565  655
  656 G     655  657  564  656
  657 T     656  658  563  657
  658 T     657  659  562  658
  659 T     658  660  561  659
  660 T     659  661  560  660
  661 T     660  662  559  661
  662 C     661  663    0  662
  663 G     662  664  521  663
  664 G     663  665  520  664
  665 C     664  666  519  665
  666 T     665  667  518  666
  667 T     666  668  701  667
  668 T     667  669  700  668
  669 A     668  670  699  669
  670 G     669  671  698  670
  671 A     670  672    0  671
  672 A     671  673  696  672
  673 C     672  674  695  673
  674 C     673  675  694  674
  675 A     674  676  692  675
  676 T     675  677  691  676
  677 T     676  678  690  677
  678 G     677  679  689  678
  679 G     678  680  688  679
  680 T     679  681  687  680
  681 A     680  682  686  681
  682 G     681  683    0  682
  683 A     682  684    0  683
  684 T     683  685    0  684
  685 T     684  686    0  685
  686 T     685  687  681  686
  687 G     686  688  680  687
  688 C     687  689  679  688
  689 C     688  690  678  689
  690 A     689  691  677  690
  691 A     690  692  676  691
  692 T     691  693  675  692
  693 A     692  694    0  693
  694 G     693  695  674  694
  695 G     694  696  673  695
  696 T     695  697  672  696
  697 A     696  698    0  697
  698 T     697  699  670  698
  699 T     698  700  669  699
  700 A     699  701  668  700
  701 A     700  702  667  701
  702 C     701  703    0  702
  703 A     702  704    0  703
  704 T     703  705    0  704
  705 C     704  706    0  705
  706 A     705  707    0  706
  707 C     706  708    0  707
  708 T     707  709    0  708
  709 A     708  710  721  709
  710 G     709  711  720  710
  711 G     710  712  719  711
  712 T     711  713  718  712
  713 T     712  714  717  713
  714 T     713  715    0  714
  715 C     714  716    0  715
  716 A     715  717    0  716
  717 A     716  718  713  717
  718 A     717  719  712  718
  719 C     718  720  711  719
  720 T     719  721  710  720
  721 T     720  722  709  721
  722 T     721  723    0  722
  723 A     722  724    0  723
  724 C     723  725    0  724
  725 T     724  726    0  725
  726 T     725  727    0  726
  727 G     726  728    0  727
  728 C     727  729    0  728
  729 T     728  730    0  729
  730 T     729  731    0  730
  731 T     730  732    0  731
  732 A     731  733    0  732
  733 C     732  734    0  733
  734 A     733  735    0  734
  735 T     734  736    0  735
  736 A     735  737    0  736
  737 A     736  738    0  737
  738 T     737  739    0  738
  739 T     738  740    0  739
  740 C     739  741    0  740
  741 T     740  742    0  741
  742 T     741  743  799  742
  743 C     742  744  798  743
  744 T     743  745  797  744
  745 T     744  746  796  745
  746 C     745  747    0  746
  747 A     746  748  795  747
  748 G     747  749  794  748
  749 G     748  750  793  749
  750 T     749  751  792  750
  751 T     750  752  791  751
  752 G     751  753  790  752
  753 G     752  754  789  753
  754 A     753  755    0  754
  755 C     754  756  766  755
  756 A     755  757  765  756
  757 G     756  758  764  757
  758 C     757  759  763  758
  759 T     758  760    0  759
  760 G     759  761    0  760
  761 G     760  762    0  761
  762 T     761  763    0  762
  763 G     762  764  758  763
  764 C     763  765  757  764
  765 T     764  766  756  765
  766 G     765  767  755  766
  767 C     766  768    0  767
  768 A     767  769  784  768
  769 G     768  770  783  769
  770 C     769  771  782  770
  771 T     770  772  781  771
  772 T     771  773  780  772
  773 A     772  774  779  773
  774 T     773  775  778  774
  775 T     774  776    0  775
  776 A     775  777    0  776
  777 T     776  778    0  777
  778 G     777  779  774  778
  779 T     778  780  773  779
  780 G     779  781  772  780
  781 G     780  782  771  781
  782 G     781  783  770  782
  783 T     782  784  769  783
  784 T     783  785  768  784
  785 A     784  786    0  785
  786 T     785  787    0  786
  787 C     786  788    0  787
  788 T     787  789    0  788
  789 T     788  790  753  789
  790 C     789  791  752  790
  791 A     790  792  751  791
  792 A     791  793  750  792
  793 C     792  794  749  793
  794 C     793  795  748  794
  795 T     794  796  747  795
  796 A     795  797  745  796
  797 G     796  798  744  797
  798 G     797  799  743  798
  799 A     798  800  742  799
  800 C     799  801    0  800
  801 T     800  802  824  801
  802 T     801  803  823  802
  803 T     802  804  822  803
  804 T     803  805  821  804
  805 C     804  806  820  805
  806 T     805  807    0  806
  807 A     806  808  819  807
  808 T     807  809  818  808
  809 T     808  810  817  809
  810 A     809  811  816  810
  811 A     810  812    0  811
  812 A     811  813    0  812
  813 A     812  814    0  813
  814 T     813  815    0  814
  815 A     814  816    0  815
  816 T     815  817  810  816
  817 A     816  818  809  817
  818 A     817  819  808  818
  819 T     818  820  807  819
  820 G     819  821  805  820
  821 A     820  822  804  821
  822 A     821  823  803  822
  823 A     822  824  802  823
  824 A     823  825  801  824
  825 T     824  826  417  825
  826 G     825  827  416  826
  827 G     826  828  415  827
  828 A     827  829  414  828
  829 A     828  830    0  829
  830 C     829  831    0  830
  831 C     830  832  412  831
  832 A     831  833  411  832
  833 T     832  834  410  833
  834 T     833  835  846  834
  835 A     834  836  845  835
  836 C     835  837  844  836
  837 A     836  838  843  837
  838 G     837  839  842  838
  839 A     838  840    0  839
  840 T     839  841    0  840
  841 G     840  842    0  841
  842 C     841  843  838  842
  843 T     842  844  837  843
  844 G     843  845  836  844
  845 T     844  846  835  845
  846 A     845  847  834  846
  847 G     846  848    0  847
  848 A     847  849    0  848
  849 C     848  850    0  849
  850 T     849  851  885  850
  851 G     850  852  884  851
  852 T     851  853  883  852
  853 G     852  854  882  853
  854 C     853  855  881  854
  855 A     854  856  880  855
  856 C     855  857  879  856
  857 T     856  858  878  857
  858 T     857  859  877  858
  859 G     858  860  875  859
  860 A     859  861    0  860
  861 C     860  862    0  861
  862 C     861  863    0  862
  863 C     862  864    0  863
  864 T     863  865  872  864
  865 C     864  866  871  865
  866 T     865  867  870  866
  867 C     866  868    0  867
  868 T     867  869    0  868
  869 C     868  870    0  869
  870 A     869  871  866  870
  871 G     870  872  865  871
  872 A     871  873  864  872
  873 A     872  874    0  873
  874 A     873  875    0  874
  875 C     874  876  859  875
  876 A     875  877    0  876
  877 A     876  878  858  877
  878 A     877  879  857  878
  879 G     878  880  856  879
  880 T     879  881  855  880
  881 G     880  882  854  881
  882 T     881  883  853  882
  883 A     882  884  852  883
  884 C     883  885  851  884
  885 G     884  886  850  885
  886 T     885  887    0  886
  887 T     886  888  898  887
  888 G     887  889  897  888
  889 A     888  890  896  889
  890 A     889  891  895  890
  891 A     890  892    0  891
  892 T     891  893  912  892
  893 C     892  894  911  893
  894 C     893  895  910  894
  895 T     894  896  890  895
  896 T     895  897  889  896
  897 C     896  898  888  897
  898 A     897  899  887  898
  899 C     898  900    0  899
  900 T     899  901  920  900
  901 G     900  902  919  901
  902 T     901  903  917  902
  903 A     902  904  916  903
  904 G     903  905  915  904
  905 A     904  906  914  905
  906 A     905  907  525  906
  907 A     906  908  524  907
  908 A     907  909  523  908
  909 A     908  910  522  909
  910 G     909  911  894  910
  911 G     910  912  893  911
  912 A     911  913  892  912
  913 A     912  914    0  913
  914 T     913  915  905  914
  915 C     914  916  904  915
  916 T     915  917  903  916
  917 A     916  918  902  917
  918 T     917  919    0  918
  919 C     918  920  901  919
  920 A     919  921  900  920
  921 A     920  922    0  921
  922 A     921  923    0  922
  923 C     922  924    0  923
  924 T     923  925  937  924
  925 T     924  926  936  925
  926 C     925  927  935  926
  927 T     926  928  934  927
  928 A     927  929  933  928
  929 A     928  930    0  929
  930 C     929  931    0  930
  931 T     930  932    0  931
  932 T     931  933    0  932
  933 T     932  934  928  933
  934 A     933  935  927  934
  935 G     934  936  926  935
  936 A     935  937  925  936
  937 G     936  938  924  937
  938 T     937  939    0  938
  939 C     938  940 1316  939
  940 C     939  941 1315  940
  941 A     940  942 1314  941
  942 A     941  943 1313  942
  943 C     942  944 1312  943
  944 C     943  945 1311  944
  945 A     944  946    0  945
  946 A     945  947    0  946
  947 C     946  948    0  947
  948 A     947  949 1308  948
  949 G     948  950 1307  949
  950 A     949  951 1306  950
  951 A     950  952 1305  951
  952 T     951  953 1304  952
  953 C     952  954 1303  953
  954 T     953  955    0  954
  955 A     954  956 1299  955
  956 T     955  957 1298  956
  957 T     956  958 1297  957
  958 G     957  959 1296  958
  959 T     958  960 1295  959
  960 T     959  961 1294  960
  961 A     960  962 1293  961
  962 G     961  963 1292  962
  963 A     962  964 1291  963
  964 T     963  965    0  964
  965 T     964  966 1289  965
  966 T     965  967 1288  966
  967 C     966  968 1287  967
  968 C     967  969 1286  968
  969 T     968  970 1348  969
  970 A     969  971 1347  970
  971 A     970  972 1346  971
  972 T     971  973    0  972
  973 A     972  974    0  973
  974 T     973  975    0  974
  975 T     974  976    0  975
  976 A     975  977    0  976
  977 C     976  978    0  977
  978 A     977  979 1030  978
  979 A     978  980 1029  979
  980 A     979  981 1028  980
  981 C     980  982 1027  981
  982 T     981  983    0  982
  983 T     982  984    0  983
  984 G     983  985 1024  984
  985 T     984  986 1023  985
  986 G     985  987 1022  986
  987 C     986  988 1021  987
  988 C     987  989    0  988
  989 C     988  990    0  989
  990 T     989  991    0  990
  991 T     990  992 1017  991
  992 T     991  993 1016  992
  993 T     992  994 1015  993
  994 G     993  995 1014  994
  995 G     994  996 1013  995
  996 T     995  997 1012  996
  997 G     996  998 1011  997
  998 A     997  999    0  998
  999 A     998 1000    0  999
 1000 G     999 1001 1008 1000
 1001 T    1000 1002 1007 1001
 1002 T    1001 1003 1006 1002
 1003 T    1002 1004    0 1003
 1004 T    1003 1005    0 1004
 1005 T    1004 1006    0 1005
 1006 A    1005 1007 1002 1006
 1007 A    1006 1008 1001 1007
 1008 C    1007 1009 1000 1008
 1009 G    1008 1010    0 1009
 1010 C    1009 1011    0 1010
 1011 C    1010 1012  997 1011
 1012 A    1011 1013  996 1012
 1013 C    1012 1014  995 1013
 1014 C    1013 1015  994 1014
 1015 A    1014 1016  993 1015
 1016 G    1015 1017  992 1016
 1017 A    1016 1018  991 1017
 1018 T    1017 1019    0 1018
 1019 T    1018 1020    0 1019
 1020 T    1019 1021    0 1020
 1021 G    1020 1022  987 1021
 1022 C    1021 1023  986 1022
 1023 A    1022 1024  985 1023
 1024 T    1023 1025  984 1024
 1025 C    1024 1026    0 1025
 1026 T    1025 1027    0 1026
 1027 G    1026 1028  981 1027
 1028 T    1027 1029  980 1028
 1029 T    1028 1030  979 1029
 1030 T    1029 1031  978 1030
 1031 A    1030 1032 1338 1031
 1032 T    1031 1033 1337 1032
 1033 G    1032 1034 1336 1033
 1034 C    1033 1035 1335 1034
 1035 T    1034 1036 1334 1035
 1036 T    1035 1037    0 1036
 1037 G    1036 1038    0 1037
 1038 G    1037 1039    0 1038
 1039 A    1038 1040    0 1039
 1040 A    1039 1041    0 1040
 1041 C    1040 1042    0 1041
 1042 A    1041 1043 1082 1042
 1043 G    1042 1044 1081 1043
 1044 G    1043 1045 1080 1044
 1045 A    1044 1046 1079 1045
 1046 A    1045 1047 1077 1046
 1047 G    1046 1048 1076 1047
 1048 A    1047 1049 1075 1048
 1049 G    1048 1050 1074 1049
 1050 A    1049 1051 1072 1050
 1051 A    1050 1052 1071 1051
 1052 T    1051 1053 1070 1052
 1053 C    1052 1054 1069 1053
 1054 A    1053 1055 1068 1054
 1055 G    1054 1056 1067 1055
 1056 C    1055 1057 1066 1056
 1057 A    1056 1058 1065 1057
 1058 A    1057 1059 1064 1058
 1059 C    1058 1060 1063 1059
 1060 T    1059 1061    0 1060
 1061 G    1060 1062    0 1061
 1062 T    1061 1063    0 1062
 1063 G    1062 1064 1059 1063
 1064 T    1063 1065 1058 1064
 1065 T    1064 1066 1057 1065
 1066 G    1065 1067 1056 1066
 1067 C    1066 1068 1055 1067
 1068 T    1067 1069 1054 1068
 1069 G    1068 1070 1053 1069
 1070 A    1069 1071 1052 1070
 1071 T    1070 1072 1051 1071
 1072 T    1071 1073 1050 1072
 1073 A    1072 1074    0 1073
 1074 T    1073 1075 1049 1074
 1075 T    1074 1076 1048 1075
 1076 C    1075 1077 1047 1076
 1077 T    1076 1078 1046 1077
 1078 G    1077 1079    0 1078
 1079 T    1078 1080 1045 1079
 1080 C    1079 1081 1044 1080
 1081 C    1080 1082 1043 1081
 1082 T    1081 1083 1042 1082
 1083 A    1082 1084    0 1083
 1084 T    1083 1085    0 1084
 1085 A    1084 1086    0 1085
 1086 T    1085 1087    0 1086
 1087 A    1086 1088    0 1087
 1088 A    1087 1089 1124 1088
 1089 T    1088 1090 1123 1089
 1090 T    1089 1091 1122 1090
 1091 C    1090 1092 1121 1091
 1092 C    1091 1093 1120 1092
 1093 G    1092 1094 1119 1093
 1094 C    1093 1095    0 1094
 1095 A    1094 1096    0 1095
 1096 T    1095 1097    0 1096
 1097 C    1096 1098 1115 1097
 1098 A    1097 1099 1114 1098
 1099 T    1098 1100 1113 1099
 1100 T    1099 1101 1112 1100
 1101 T    1100 1102 1111 1101
 1102 T    1101 1103    0 1102
 1103 C    1102 1104    0 1103
 1104 C    1103 1105    0 1104
 1105 A    1104 1106    0 1105
 1106 C    1105 1107    0 1106
 1107 T    1106 1108    0 1107
 1108 T    1107 1109    0 1108
 1109 T    1108 1110    0 1109
 1110 T    1109 1111    0 1110
 1111 A    1110 1112 1101 1111
 1112 A    1111 1113 1100 1112
 1113 G    1112 1114 1099 1113
 1114 T    1113 1115 1098 1114
 1115 G    1114 1116 1097 1115
 1116 T    1115 1117    0 1116
 1117 T    1116 1118    0 1117
 1118 A    1117 1119    0 1118
 1119 T    1118 1120 1093 1119
 1120 G    1119 1121 1092 1120
 1121 G    1120 1122 1091 1121
 1122 A    1121 1123 1090 1122
 1123 G    1122 1124 1089 1123
 1124 T    1123 1125 1088 1124
 1125 G    1124 1126 1194 1125
 1126 T    1125 1127 1193 1126
 1127 C    1126 1128 1192 1127
 1128 T    1127 1129    0 1128
 1129 C    1128 1130 1190 1129
 1130 C    1129 1131 1189 1130
 1131 T    1130 1132 1188 1131
 1132 A    1131 1133    0 1132
 1133 C    1132 1134 1187 1133
 1134 T    1133 1135 1186 1134
 1135 A    1134 1136 1185 1135
 1136 A    1135 1137 1184 1136
 1137 A    1136 1138    0 1137
 1138 T    1137 1139 1183 1138
 1139 T    1138 1140 1180 1139
 1140 A    1139 1141 1179 1140
 1141 A    1140 1142 1178 1141
 1142 A    1141 1143 1177 1142
 1143 T    1142 1144 1176 1143
 1144 G    1143 1145 1175 1144
 1145 A    1144 1146 1174 1145
 1146 T    1145 1147    0 1146
 1147 C    1146 1148    0 1147
 1148 T    1147 1149 1172 1148
 1149 C    1148 1150 1171 1149
 1150 T    1149 1151 1170 1150
 1151 G    1150 1152 1169 1151
 1152 C    1151 1153 1168 1152
 1153 T    1152 1154    0 1153
 1154 T    1153 1155    0 1154
 1155 T    1154 1156    0 1155
 1156 A    1155 1157    0 1156
 1157 C    1156 1158    0 1157
 1158 T    1157 1159    0 1158
 1159 A    1158 1160    0 1159
 1160 A    1159 1161    0 1160
 1161 T    1160 1162    0 1161
 1162 G    1161 1163    0 1162
 1163 T    1162 1164    0 1163
 1164 C    1163 1165    0 1164
 1165 T    1164 1166    0 1165
 1166 A    1165 1167    0 1166
 1167 T    1166 1168    0 1167
 1168 G    1167 1169 1152 1168
 1169 C    1168 1170 1151 1169
 1170 A    1169 1171 1150 1170
 1171 G    1170 1172 1149 1171
 1172 A    1171 1173 1148 1172
 1173 T    1172 1174    0 1173
 1174 T    1173 1175 1145 1174
 1175 C    1174 1176 1144 1175
 1176 A    1175 1177 1143 1176
 1177 T    1176 1178 1142 1177
 1178 T    1177 1179 1141 1178
 1179 T    1178 1180 1140 1179
 1180 G    1179 1181 1139 1180
 1181 T    1180 1182    0 1181
 1182 A    1181 1183    0 1182
 1183 A    1182 1184 1138 1183
 1184 T    1183 1185 1136 1184
 1185 T    1184 1186 1135 1185
 1186 A    1185 1187 1134 1186
 1187 G    1186 1188 1133 1187
 1188 A    1187 1189 1131 1188
 1189 G    1188 1190 1130 1189
 1190 G    1189 1191 1129 1190
 1191 T    1190 1192    0 1191
 1192 G    1191 1193 1127 1192
 1193 A    1192 1194 1126 1193
 1194 T    1193 1195 1125 1194
 1195 G    1194 1196    0 1195
 1196 A    1195 1197    0 1196
 1197 A    1196 1198 1240 1197
 1198 G    1197 1199 1239 1198
 1199 T    1198 1200 1238 1199
 1200 C    1199 1201 1237 1200
 1201 A    1200 1202 1236 1201
 1202 G    1201 1203 1235 1202
 1203 A    1202 1204    0 1203
 1204 C    1203 1205 1234 1204
 1205 A    1204 1206 1233 1205
 1206 A    1205 1207    0 1206
 1207 A    1206 1208 1232 1207
 1208 T    1207 1209 1231 1208
 1209 C    1208 1210 1230 1209
 1210 G    1209 1211    0 1210
 1211 C    1210 1212    0 1211
 1212 T    1211 1213 1227 1212
 1213 C    1212 1214 1226 1213
 1214 C    1213 1215 1225 1214
 1215 A    1214 1216 1224 1215
 1216 G    1215 1217 1223 1216
 1217 G    1216 1218    0 1217
 1218 G    1217 1219    0 1218
 1219 C    1218 1220    0 1219
 1220 A    1219 1221    0 1220
 1221 A    1220 1222    0 1221
 1222 A    1221 1223    0 1222
 1223 C    1222 1224 1216 1223
 1224 T    1223 1225 1215 1224
 1225 G    1224 1226 1214 1225
 1226 G    1225 1227 1213 1226
 1227 A    1226 1228 1212 1227
 1228 A    1227 1229    0 1228
 1229 A    1228 1230    0 1229
 1230 G    1229 1231 1209 1230
 1231 A    1230 1232 1208 1231
 1232 T    1231 1233 1207 1232
 1233 T    1232 1234 1205 1233
 1234 G    1233 1235 1204 1234
 1235 C    1234 1236 1202 1235
 1236 T    1235 1237 1201 1236
 1237 G    1236 1238 1200 1237
 1238 A    1237 1239 1199 1238
 1239 T    1238 1240 1198 1239
 1240 T    1239 1241 1197 1240
 1241 A    1240 1242    0 1241
 1242 T    1241 1243 1254 1242
 1243 A    1242 1244 1253 1243
 1244 A    1243 1245 1252 1244
 1245 T    1244 1246 1251 1245
 1246 T    1245 1247 1327 1246
 1247 A    1246 1248 1326 1247
 1248 T    1247 1249 1325 1248
 1249 A    1248 1250 1324 1249
 1250 A    1249 1251    0 1250
 1251 A    1250 1252 1245 1251
 1252 T    1251 1253 1244 1252
 1253 T    1252 1254 1243 1253
 1254 A    1253 1255 1242 1254
 1255 C    1254 1256    0 1255
 1256 C    1255 1257    0 1256
 1257 A    1256 1258    0 1257
 1258 G    1257 1259    0 1258
 1259 A    1258 1260    0 1259
 1260 T    1259 1261    0 1260
 1261 G    1260 1262    0 1261
 1262 A    1261 1263    0 1262
 1263 T    1262 1264    0 1263
 1264 T    1263 1265    0 1264
 1265 T    1264 1266    0 1265
 1266 T    1265 1267    0 1266
 1267 A    1266 1268    0 1267
 1268 C    1267 1269    0 1268
 1269 A    1268 1270 1285 1269
 1270 G    1269 1271 1284 1270
 1271 G    1270 1272 1283 1271
 1272 C    1271 1273 1282 1272
 1273 T    1272 1274 1281 1273
 1274 G    1273 1275 1280 1274
 1275 C    1274 1276    0 1275
 1276 G    1275 1277    0 1276
 1277 T    1276 1278    0 1277
 1278 T    1277 1279    0 1278
 1279 A    1278 1280    0 1279
 1280 T    1279 1281 1274 1280
 1281 A    1280 1282 1273 1281
 1282 G    1281 1283 1272 1282
 1283 C    1282 1284 1271 1283
 1284 T    1283 1285 1270 1284
 1285 T    1284 1286 1269 1285
 1286 G    1285 1287  968 1286
 1287 G    1286 1288  967 1287
 1288 A    1287 1289  966 1288
 1289 A    1288 1290  965 1289
 1290 T    1289 1291    0 1290
 1291 T    1290 1292  963 1291
 1292 C    1291 1293  962 1292
 1293 T    1292 1294  961 1293
 1294 A    1293 1295  960 1294
 1295 A    1294 1296  959 1295
 1296 C    1295 1297  958 1296
 1297 A    1296 1298  957 1297
 1298 A    1297 1299  956 1298
 1299 T    1298 1300  955 1299
 1300 C    1299 1301    0 1300
 1301 T    1300 1302    0 1301
 1302 T    1301 1303    0 1302
 1303 G    1302 1304  953 1303
 1304 A    1303 1305  952 1304
 1305 T    1304 1306  951 1305
 1306 T    1305 1307  950 1306
 1307 C    1306 1308  949 1307
 1308 T    1307 1309  948 1308
 1309 A    1308 1310    0 1309
 1310 A    1309 1311    0 1310
 1311 G    1310 1312  944 1311
 1312 G    1311 1313  943 1312
 1313 T    1312 1314  942 1313
 1314 T    1313 1315  941 1314
 1315 G    1314 1316  940 1315
 1316 G    1315 1317  939 1316
 1317 T    1316 1318    0 1317
 1318 G    1317 1319 1333 1318
 1319 G    1318 1320 1332 1319
 1320 T    1319 1321 1331 1320
 1321 A    1320 1322 1330 1321
 1322 A    1321 1323 1329 1322
 1323 T    1322 1324 1328 1323
 1324 T    1323 1325 1249 1324
 1325 A    1324 1326 1248 1325
 1326 T    1325 1327 1247 1326
 1327 A    1326 1328 1246 1327
 1328 A    1327 1329 1323 1328
 1329 T    1328 1330 1322 1329
 1330 T    1329 1331 1321 1330
 1331 A    1330 1332 1320 1331
 1332 C    1331 1333 1319 1332
 1333 C    1332 1334 1318 1333
 1334 A    1333 1335 1035 1334
 1335 G    1334 1336 1034 1335
 1336 T    1335 1337 1033 1336
 1337 A    1336 1338 1032 1337
 1338 T    1337 1339 1031 1338
 1339 A    1338 1340    0 1339
 1340 G    1339 1341 1460 1340
 1341 A    1340 1342 1459 1341
 1342 T    1341 1343 1458 1342
 1343 T    1342 1344 1457 1343
 1344 G    1343 1345 1456 1344
 1345 T    1344 1346 1455 1345
 1346 T    1345 1347  971 1346
 1347 T    1346 1348  970 1347
 1348 A    1347 1349  969 1348
 1349 G    1348 1350    0 1349
 1350 G    1349 1351    0 1350
 1351 A    1350 1352    0 1351
 1352 A    1351 1353    0 1352
 1353 G    1352 1354    0 1353
 1354 T    1353 1355    0 1354
 1355 C    1354 1356    0 1355
 1356 T    1355 1357    0 1356
 1357 A    1356 1358    0 1357
 1358 A    1357 1359    0 1358
 1359 T    1358 1360 1375 1359
 1360 C    1359 1361 1374 1360
 1361 T    1360 1362 1373 1361
 1362 C    1361 1363 1372 1362
 1363 A    1362 1364 1371 1363
 1364 A    1363 1365 1370 1364
 1365 A    1364 1366 1369 1365
 1366 C    1365 1367    0 1366
 1367 C    1366 1368    0 1367
 1368 T    1367 1369    0 1368
 1369 T    1368 1370 1365 1369
 1370 T    1369 1371 1364 1370
 1371 T    1370 1372 1363 1371
 1372 G    1371 1373 1362 1372
 1373 A    1372 1374 1361 1373
 1374 G    1373 1375 1360 1374
 1375 A    1374 1376 1359 1375
 1376 G    1375 1377  515 1376
 1377 A    1376 1378  514 1377
 1378 G    1377 1379  513 1378
 1379 A    1378 1380  512 1379
 1380 T    1379 1381  511 1380
 1381 A    1380 1382  510 1381
 1382 T    1381 1383  509 1382
 1383 T    1382 1384    0 1383
 1384 T    1383 1385  506 1384
 1385 C    1384 1386  505 1385
 1386 A    1385 1387  504 1386
 1387 A    1386 1388  503 1387
 1388 C    1387 1389 1401 1388
 1389 T    1388 1390 1400 1389
 1390 G    1389 1391 1399 1390
 1391 A    1390 1392 1398 1391
 1392 A    1391 1393    0 1392
 1393 A    1392 1394    0 1393
 1394 T    1393 1395    0 1394
 1395 C    1394 1396    0 1395
 1396 T    1395 1397    0 1396
 1397 A    1396 1398    0 1397
 1398 T    1397 1399 1391 1398
 1399 C    1398 1400 1390 1399
 1400 A    1399 1401 1389 1400
 1401 G    1400 1402 1388 1401
 1402 G    1401 1403 2775 1402
 1403 C    1402 1404 2774 1403
 1404 C    1403 1405 2773 1404
 1405 G    1404 1406 2772 1405
 1406 G    1405 1407 2771 1406
 1407 T    1406 1408 2770 1407
 1408 A    1407 1409 2769 1408
 1409 G    1408 1410 2768 1409
 1410 C    1409 1411 2767 1410
 1411 A    1410 1412 2766 1411
 1412 C    1411 1413 2765 1412
 1413 A    1412 1414 1425 1413
 1414 C    1413 1415 1424 1414
 1415 C    1414 1416 1423 1415
 1416 T    1415 1417    0 1416
 1417 T    1416 1418 1504 1417
 1418 G    1417 1419 1503 1418
 1419 T    1418 1420 1502 1419
 1420 A    1419 1421 1501 1420
 1421 A    1420 1422    0 1421
 1422 T    1421 1423 1500 1422
 1423 G    1422 1424 1415 1423
 1424 G    1423 1425 1414 1424
 1425 T    1424 1426 1413 1425
 1426 G    1425 1427    0 1426
 1427 T    1426 1428    0 1427
 1428 T    1427 1429    0 1428
 1429 G    1428 1430 1454 1429
 1430 A    1429 1431 1453 1430
 1431 A    1430 1432 1452 1431
 1432 G    1431 1433 1451 1432
 1433 G    1432 1434 1450 1433
 1434 T    1433 1435    0 1434
 1435 T    1434 1436    0 1435
 1436 T    1435 1437    0 1436
 1437 T    1436 1438 1445 1437
 1438 A    1437 1439 1444 1438
 1439 A    1438 1440 1443 1439
 1440 T    1439 1441    0 1440
 1441 T    1440 1442    0 1441
 1442 G    1441 1443    0 1442
 1443 T    1442 1444 1439 1443
 1444 T    1443 1445 1438 1444
 1445 A    1444 1446 1437 1445
 1446 C    1445 1447    0 1446
 1447 T    1446 1448    0 1447
 1448 C    1447 1449    0 1448
 1449 T    1448 1450    0 1449
 1450 C    1449 1451 1433 1450
 1451 C    1450 1452 1432 1451
 1452 T    1451 1453 1431 1452
 1453 T    1452 1454 1430 1453
 1454 T    1453 1455 1429 1454
 1455 A    1454 1456 1345 1455
 1456 C    1455 1457 1344 1456
 1457 A    1456 1458 1343 1457
 1458 A    1457 1459 1342 1458
 1459 T    1458 1460 1341 1459
 1460 C    1459 1461 1340 1460
 1461 A    1460 1462    0 1461
 1462 T    1461 1463    0 1462
 1463 A    1462 1464    0 1463
 1464 T    1463 1465 1496 1464
 1465 G    1464 1466 1495 1465
 1466 G    1465 1467 1494 1466
 1467 T    1466 1468 1493 1467
 1468 T    1467 1469    0 1468
 1469 T    1468 1470    0 1469
 1470 C    1469 1471 1490 1470
 1471 C    1470 1472 1489 1471
 1472 A    1471 1473 1488 1472
 1473 A    1472 1474 1487 1473
 1474 C    1473 1475 1486 1474
 1475 C    1474 1476 1484 1475
 1476 C    1475 1477 1483 1476
 1477 A    1476 1478 1482 1477
 1478 C    1477 1479    0 1478
 1479 T    1478 1480    0 1479
 1480 A    1479 1481    0 1480
 1481 A    1480 1482    0 1481
 1482 T    1481 1483 1477 1482
 1483 G    1482 1484 1476 1483
 1484 G    1483 1485 1475 1484
 1485 T    1484 1486    0 1485
 1486 G    1485 1487 1474 1486
 1487 T    1486 1488 1473 1487
 1488 T    1487 1489 1472 1488
 1489 G    1488 1490 1471 1489
 1490 G    1489 1491 1470 1490
 1491 T    1490 1492    0 1491
 1492 T    1491 1493    0 1492
 1493 A    1492 1494 1467 1493
 1494 C    1493 1495 1466 1494
 1495 C    1494 1496 1465 1495
 1496 A    1495 1497 1464 1496
 1497 A    1496 1498    0 1497
 1498 C    1497 1499    0 1498
 1499 C    1498 1500    0 1499
 1500 A    1499 1501 1422 1500
 1501 T    1500 1502 1420 1501
 1502 A    1501 1503 1419 1502
 1503 C    1502 1504 1418 1503
 1504 A    1503 1505 1417 1504
 1505 G    1504 1506 1518 1505
 1506 A    1505 1507 1517 1506
 1507 G    1506 1508 1516 1507
 1508 T    1507 1509 1515 1508
 1509 A    1508 1510 1514 1509
 1510 G    1509 1511 1534 1510
 1511 T    1510 1512 1533 1511
 1512 A    1511 1513 1532 1512
 1513 G    1512 1514    0 1513
 1514 T    1513 1515 1509 1514
 1515 A    1514 1516 1508 1515
 1516 C    1515 1517 1507 1516
 1517 T    1516 1518 1506 1517
 1518 T    1517 1519 1505 1518
 1519 T    1518 1520    0 1519
 1520 C    1519 1521    0 1520
 1521 T    1520 1522 1564 1521
 1522 T    1521 1523 1563 1522
 1523 T    1522 1524 1562 1523
 1524 T    1523 1525 1561 1524
 1525 G    1524 1526    0 1525
 1526 A    1525 1527    0 1526
 1527 A    1526 1528    0 1527
 1528 C    1527 1529    0 1528
 1529 T    1528 1530    0 1529
 1530 T    1529 1531    0 1530
 1531 C    1530 1532    0 1531
 1532 T    1531 1533 1512 1532
 1533 A    1532 1534 1511 1533
 1534 C    1533 1535 1510 1534
 1535 A    1534 1536    0 1535
 1536 T    1535 1537    0 1536
 1537 G    1536 1538    0 1537
 1538 C    1537 1539    0 1538
 1539 A    1538 1540    0 1539
 1540 C    1539 1541    0 1540
 1541 C    1540 1542    0 1541
 1542 A    1541 1543    0 1542
 1543 G    1542 1544    0 1543
 1544 C    1543 1545    0 1544
 1545 A    1544 1546    0 1545
 1546 A    1545 1547    0 1546
 1547 C    1546 1548    0 1547
 1548 T    1547 1549 1648 1548
 1549 G    1548 1550 1647 1549
 1550 T    1549 1551 1646 1550
 1551 T    1550 1552 1645 1551
 1552 T    1551 1553    0 1552
 1553 G    1552 1554 1571 1553
 1554 T    1553 1555 1570 1554
 1555 G    1554 1556 1569 1555
 1556 G    1555 1557 1568 1556
 1557 A    1556 1558 1567 1557
 1558 C    1557 1559 1566 1558
 1559 C    1558 1560    0 1559
 1560 T    1559 1561 1565 1560
 1561 A    1560 1562 1524 1561
 1562 A    1561 1563 1523 1562
 1563 A    1562 1564 1522 1563
 1564 A    1563 1565 1521 1564
 1565 A    1564 1566 1560 1565
 1566 G    1565 1567 1558 1566
 1567 T    1566 1568 1557 1567
 1568 C    1567 1569 1556 1568
 1569 T    1568 1570 1555 1569
 1570 A    1569 1571 1554 1570
 1571 C    1570 1572 1553 1571
 1572 T    1571 1573    0 1572
 1573 A    1572 1574    0 1573
 1574 A    1573 1575    0 1574
 1575 T    1574 1576    0 1575
 1576 T    1575 1577    0 1576
 1577 T    1576 1578    0 1577
 1578 G    1577 1579    0 1578
 1579 G    1578 1580    0 1579
 1580 T    1579 1581 1636 1580
 1581 T    1580 1582    0 1581
 1582 A    1581 1583 1635 1582
 1583 A    1582 1584 1634 1583
 1584 A    1583 1585    0 1584
 1585 A    1584 1586 1632 1585
 1586 A    1585 1587 1631 1586
 1587 C    1586 1588 1630 1587
 1588 A    1587 1589 1629 1588
 1589 A    1588 1590    0 1589
 1590 A    1589 1591    0 1590
 1591 T    1590 1592 1626 1591
 1592 G    1591 1593 1625 1592
 1593 T    1592 1594 1624 1593
 1594 G    1593 1595 1623 1594
 1595 T    1594 1596 1622 1595
 1596 C    1595 1597 1621 1596
 1597 A    1596 1598    0 1597
 1598 A    1597 1599    0 1598
 1599 T    1598 1600    0 1599
 1600 T    1599 1601    0 1600
 1601 T    1600 1602    0 1601
 1602 C    1601 1603    0 1602
 1603 A    1602 1604 1615 1603
 1604 A    1603 1605 1614 1604
 1605 C    1604 1606 1613 1605
 1606 T    1605 1607 1612 1606
 1607 T    1606 1608    0 1607
 1608 C    1607 1609    0 1608
 1609 A    1608 1610    0 1609
 1610 A    1609 1611    0 1610
 1611 T    1610 1612    0 1611
 1612 G    1611 1613 1606 1612
 1613 G    1612 1614 1605 1613
 1614 T    1613 1615 1604 1614
 1615 T    1614 1616 1603 1615
 1616 T    1615 1617    0 1616
 1617 A    1616 1618    0 1617
 1618 A    1617 1619    0 1618
 1619 C    1618 1620    0 1619
 1620 A    1619 1621    0 1620
 1621 G    1620 1622 1596 1621
 1622 G    1621 1623 1595 1622
 1623 C    1622 1624 1594 1623
 1624 A    1623 1625 1593 1624
 1625 C    1624 1626 1592 1625
 1626 A    1625 1627 1591 1626
 1627 G    1626 1628    0 1627
 1628 G    1627 1629    0 1628
 1629 T    1628 1630 1588 1629
 1630 G    1629 1631 1587 1630
 1631 T    1630 1632 1586 1631
 1632 T    1631 1633 1585 1632
 1633 C    1632 1634    0 1633
 1634 T    1633 1635 1583 1634
 1635 T    1634 1636 1582 1635
 1636 A    1635 1637 1580 1636
 1637 C    1636 1638 2010 1637
 1638 T    1637 1639 2009 1638
 1639 G    1638 1640 2008 1639
 1640 A    1639 1641 2007 1640
 1641 G    1640 1642 2006 1641
 1642 T    1641 1643 2005 1642
 1643 C    1642 1644 2004 1643
 1644 T    1643 1645 2003 1644
 1645 A    1644 1646 1551 1645
 1646 A    1645 1647 1550 1646
 1647 C    1646 1648 1549 1647
 1648 A    1647 1649 1548 1648
 1649 A    1648 1650    0 1649
 1650 A    1649 1651    0 1650
 1651 A    1650 1652    0 1651
 1652 A    1651 1653    0 1652
 1653 G    1652 1654 1683 1653
 1654 T    1653 1655 1682 1654
 1655 T    1654 1656 1681 1655
 1656 T    1655 1657 1680 1656
 1657 C    1656 1658 1679 1657
 1658 T    1657 1659 1678 1658
 1659 G    1658 1660 1677 1659
 1660 C    1659 1661 1676 1660
 1661 C    1660 1662 1675 1661
 1662 T    1661 1663    0 1662
 1663 T    1662 1664    0 1663
 1664 T    1663 1665    0 1664
 1665 C    1664 1666    0 1665
 1666 C    1665 1667    0 1666
 1667 A    1666 1668    0 1667
 1668 A    1667 1669    0 1668
 1669 C    1668 1670    0 1669
 1670 A    1669 1671    0 1670
 1671 A    1670 1672    0 1671
 1672 T    1671 1673    0 1672
 1673 T    1672 1674    0 1673
 1674 T    1673 1675    0 1674
 1675 G    1674 1676 1661 1675
 1676 G    1675 1677 1660 1676
 1677 C    1676 1678 1659 1677
 1678 A    1677 1679 1658 1678
 1679 G    1678 1680 1657 1679
 1680 A    1679 1681 1656 1680
 1681 G    1680 1682 1655 1681
 1682 A    1681 1683 1654 1682
 1683 C    1682 1684 1653 1683
 1684 A    1683 1685    0 1684
 1685 T    1684 1686    0 1685
 1686 T    1685 1687    0 1686
 1687 G    1686 1688    0 1687
 1688 C    1687 1689    0 1688
 1689 T    1688 1690 1825 1689
 1690 G    1689 1691 1824 1690
 1691 A    1690 1692 1823 1691
 1692 C    1691 1693 1822 1692
 1693 A    1692 1694 1821 1693
 1694 C    1693 1695 1820 1694
 1695 T    1694 1696 1819 1695
 1696 A    1695 1697    0 1696
 1697 C    1696 1698 1818 1697
 1698 T    1697 1699 1817 1698
 1699 G    1698 1700 1816 1699
 1700 A    1699 1701 1815 1700
 1701 T    1700 1702 1814 1701
 1702 G    1701 1703 1813 1702
 1703 C    1702 1704    0 1703
 1704 T    1703 1705 1722 1704
 1705 G    1704 1706 1721 1705
 1706 T    1705 1707 1720 1706
 1707 C    1706 1708 1719 1707
 1708 C    1707 1709    0 1708
 1709 G    1708 1710 1717 1709
 1710 T    1709 1711 1716 1710
 1711 G    1710 1712 1715 1711
 1712 A    1711 1713    0 1712
 1713 T    1712 1714    0 1713
 1714 C    1713 1715    0 1714
 1715 C    1714 1716 1711 1715
 1716 A    1715 1717 1710 1716
 1717 C    1716 1718 1709 1717
 1718 A    1717 1719    0 1718
 1719 G    1718 1720 1707 1719
 1720 A    1719 1721 1706 1720
 1721 C    1720 1722 1705 1721
 1722 A    1721 1723 1704 1722
 1723 C    1722 1724    0 1723
 1724 T    1723 1725    0 1724
 1725 T    1724 1726    0 1725
 1726 G    1725 1727    0 1726
 1727 A    1726 1728    0 1727
 1728 G    1727 1729    0 1728
 1729 A    1728 1730    0 1729
 1730 T    1729 1731    0 1730
 1731 T    1730 1732    0 1731
 1732 C    1731 1733    0 1732
 1733 T    1732 1734    0 1733
 1734 T    1733 1735 1765 1734
 1735 G    1734 1736 1764 1735
 1736 A    1735 1737 1763 1736
 1737 C    1736 1738 1762 1737
 1738 A    1737 1739 1761 1738
 1739 T    1738 1740 1760 1739
 1740 T    1739 1741    0 1740
 1741 A    1740 1742    0 1741
 1742 C    1741 1743 1759 1742
 1743 A    1742 1744 1758 1743
 1744 C    1743 1745 1757 1744
 1745 C    1744 1746 1756 1745
 1746 A    1745 1747 1755 1746
 1747 T    1746 1748    0 1747
 1748 G    1747 1749    0 1748
 1749 T    1748 1750    0 1749
 1750 T    1749 1751    0 1750
 1751 C    1750 1752    0 1751
 1752 T    1751 1753    0 1752
 1753 T    1752 1754    0 1753
 1754 T    1753 1755    0 1754
 1755 T    1754 1756 1746 1755
 1756 G    1755 1757 1745 1756
 1757 G    1756 1758 1744 1757
 1758 T    1757 1759 1743 1758
 1759 G    1758 1760 1742 1759
 1760 G    1759 1761 1739 1760
 1761 T    1760 1762 1738 1761
 1762 G    1761 1763 1737 1762
 1763 T    1762 1764 1736 1763
 1764 C    1763 1765 1735 1764
 1765 A    1764 1766 1734 1765
 1766 G    1765 1767 1777 1766
 1767 T    1766 1768 1776 1767
 1768 G    1767 1769 1775 1768
 1769 T    1768 1770 1774 1769
 1770 T    1769 1771    0 1770
 1771 A    1770 1772    0 1771
 1772 T    1771 1773    0 1772
 1773 A    1772 1774    0 1773
 1774 A    1773 1775 1769 1774
 1775 C    1774 1776 1768 1775
 1776 A    1775 1777 1767 1776
 1777 C    1776 1778 1766 1777
 1778 C    1777 1779    0 1778
 1779 A    1778 1780 1812 1779
 1780 G    1779 1781 1811 1780
 1781 G    1780 1782 1810 1781
 1782 A    1781 1783 1809 1782
 1783 A    1782 1784 1808 1783
 1784 C    1783 1785 1807 1784
 1785 A    1784 1786 1806 1785
 1786 A    1785 1787    0 1786
 1787 A    1786 1788    0 1787
 1788 T    1787 1789 1804 1788
 1789 A    1788 1790 1802 1789
 1790 C    1789 1791 1801 1790
 1791 T    1790 1792 1800 1791
 1792 T    1791 1793 1799 1792
 1793 C    1792 1794    0 1793
 1794 T    1793 1795    0 1794
 1795 A    1794 1796    0 1795
 1796 A    1795 1797    0 1796
 1797 C    1796 1798    0 1797
 1798 C    1797 1799    0 1798
 1799 A    1798 1800 1792 1799
 1800 G    1799 1801 1791 1800
 1801 G    1800 1802 1790 1801
 1802 T    1801 1803 1789 1802
 1803 T    1802 1804    0 1803
 1804 G    1803 1805 1788 1804
 1805 C    1804 1806    0 1805
 1806 T    1805 1807 1785 1806
 1807 G    1806 1808 1784 1807
 1808 T    1807 1809 1783 1808
 1809 T    1808 1810 1782 1809
 1810 C    1809 1811 1781 1810
 1811 T    1810 1812 1780 1811
 1812 T    1811 1813 1779 1812
 1813 T    1812 1814 1702 1813
 1814 A    1813 1815 1701 1814
 1815 T    1814 1816 1700 1815
 1816 C    1815 1817 1699 1816
 1817 A    1816 1818 1698 1817
 1818 G    1817 1819 1697 1818
 1819 G    1818 1820 1695 1819
 1820 G    1819 1821 1694 1820
 1821 T    1820 1822 1693 1821
 1822 G    1821 1823 1692 1822
 1823 T    1822 1824 1691 1823
 1824 T    1823 1825 1690 1824
 1825 A    1824 1826 1689 1825
 1826 A    1825 1827    0 1826
 1827 C    1826 1828    0 1827
 1828 T    1827 1829    0 1828
 1829 G    1828 1830    0 1829
 1830 C    1829 1831    0 1830
 1831 A    1830 1832    0 1831
 1832 C    1831 1833    0 1832
 1833 A    1832 1834    0 1833
 1834 G    1833 1835    0 1834
 1835 A    1834 1836    0 1835
 1836 A    1835 1837 1938 1836
 1837 G    1836 1838 1937 1837
 1838 T    1837 1839 1936 1838
 1839 C    1838 1840 1935 1839
 1840 C    1839 1841 1934 1840
 1841 C    1840 1842 1933 1841
 1842 T    1841 1843 1932 1842
 1843 G    1842 1844 1931 1843
 1844 T    1843 1845 1930 1844
 1845 T    1844 1846 1929 1845
 1846 G    1845 1847    0 1846
 1847 C    1846 1848    0 1847
 1848 T    1847 1849    0 1848
 1849 A    1848 1850    0 1849
 1850 T    1849 1851    0 1850
 1851 T    1850 1852    0 1851
 1852 C    1851 1853    0 1852
 1853 A    1852 1854    0 1853
 1854 T    1853 1855    0 1854
 1855 G    1854 1856    0 1855
 1856 C    1855 1857    0 1856
 1857 A    1856 1858    0 1857
 1858 G    1857 1859    0 1858
 1859 A    1858 1860    0 1859
 1860 T    1859 1861    0 1860
 1861 C    1860 1862    0 1861
 1862 A    1861 1863    0 1862
 1863 A    1862 1864    0 1863
 1864 C    1863 1865    0 1864
 1865 T    1864 1866    0 1865
 1866 T    1865 1867    0 1866
 1867 A    1866 1868    0 1867
 1868 C    1867 1869    0 1868
 1869 T    1868 1870    0 1869
 1870 C    1869 1871    0 1870
 1871 C    1870 1872    0 1871
 1872 T    1871 1873    0 1872
 1873 A    1872 1874    0 1873
 1874 C    1873 1875 1922 1874
 1875 T    1874 1876 1921 1875
 1876 T    1875 1877 1920 1876
 1877 G    1876 1878 1919 1877
 1878 G    1877 1879 1917 1878
 1879 C    1878 1880 1916 1879
 1880 G    1879 1881 1915 1880
 1881 T    1880 1882 1914 1881
 1882 G    1881 1883 1913 1882
 1883 T    1882 1884 1912 1883
 1884 T    1883 1885 1911 1884
 1885 T    1884 1886 1910 1885
 1886 A    1885 1887    0 1886
 1887 T    1886 1888    0 1887
 1888 T    1887 1889    0 1888
 1889 C    1888 1890    0 1889
 1890 T    1889 1891    0 1890
 1891 A    1890 1892 1904 1891
 1892 C    1891 1893 1903 1892
 1893 A    1892 1894 1902 1893
 1894 G    1893 1895    0 1894
 1895 G    1894 1896    0 1895
 1896 T    1895 1897    0 1896
 1897 T    1896 1898    0 1897
 1898 C    1897 1899    0 1898
 1899 T    1898 1900    0 1899
 1900 A    1899 1901    0 1900
 1901 A    1900 1902    0 1901
 1902 T    1901 1903 1893 1902
 1903 G    1902 1904 1892 1903
 1904 T    1903 1905 1891 1904
 1905 T    1904 1906    0 1905
 1906 T    1905 1907    0 1906
 1907 T    1906 1908    0 1907
 1908 T    1907 1909    0 1908
 1909 C    1908 1910    0 1909
 1910 A    1909 1911 1885 1910
 1911 A    1910 1912 1884 1911
 1912 A    1911 1913 1883 1912
 1913 C    1912 1914 1882 1913
 1914 A    1913 1915 1881 1914
 1915 C    1914 1916 1880 1915
 1916 G    1915 1917 1879 1916
 1917 T    1916 1918 1878 1917
 1918 G    1917 1919    0 1918
 1919 C    1918 1920 1877 1919
 1920 A    1919 1921 1876 1920
 1921 G    1920 1922 1875 1921
 1922 G    1921 1923 1874 1922
 1923 C    1922 1924    0 1923
 1924 T    1923 1925    0 1924
 1925 G    1924 1926    0 1925
 1926 T    1925 1927    0 1926
 1927 T    1926 1928    0 1927
 1928 T    1927 1929    0 1928
 1929 A    1928 1930 1845 1929
 1930 A    1929 1931 1844 1930
 1931 T    1930 1932 1843 1931
 1932 A    1931 1933 1842 1932
 1933 G    1932 1934 1841 1933
 1934 G    1933 1935 1840 1934
 1935 G    1934 1936 1839 1935
 1936 G    1935 1937 1838 1936
 1937 C    1936 1938 1837 1937
 1938 T    1937 1939 1836 1938
 1939 G    1938 1940    0 1939
 1940 A    1939 1941    0 1940
 1941 A    1940 1942    0 1941
 1942 C    1941 1943    0 1942
 1943 A    1942 1944 1970 1943
 1944 T    1943 1945 1969 1944
 1945 G    1944 1946 1968 1945
 1946 T    1945 1947 1967 1946
 1947 C    1946 1948 1966 1947
 1948 A    1947 1949 1965 1948
 1949 A    1948 1950    0 1949
 1950 C    1949 1951 1964 1950
 1951 A    1950 1952    0 1951
 1952 A    1951 1953 1963 1952
 1953 C    1952 1954 1962 1953
 1954 T    1953 1955 1961 1954
 1955 C    1954 1956 1960 1955
 1956 A    1955 1957    0 1956
 1957 T    1956 1958    0 1957
 1958 A    1957 1959    0 1958
 1959 T    1958 1960    0 1959
 1960 G    1959 1961 1955 1960
 1961 A    1960 1962 1954 1961
 1962 G    1961 1963 1953 1962
 1963 T    1962 1964 1952 1963
 1964 G    1963 1965 1950 1964
 1965 T    1964 1966 1948 1965
 1966 G    1965 1967 1947 1966
 1967 A    1966 1968 1946 1967
 1968 C    1967 1969 1945 1968
 1969 A    1968 1970 1944 1969
 1970 T    1969 1971 1943 1970
 1971 A    1970 1972    0 1971
 1972 C    1971 1973    0 1972
 1973 C    1972 1974    0 1973
 1974 C    1973 1975    0 1974
 1975 A    1974 1976 1998 1975
 1976 T    1975 1977 1997 1976
 1977 T    1976 1978 1996 1977
 1978 G    1977 1979 1995 1978
 1979 G    1978 1980 1994 1979
 1980 T    1979 1981 1993 1980
 1981 G    1980 1982 1992 1981
 1982 C    1981 1983 1991 1982
 1983 A    1982 1984 1990 1983
 1984 G    1983 1985    0 1984
 1985 G    1984 1986    0 1985
 1986 T    1985 1987    0 1986
 1987 A    1986 1988    0 1987
 1988 T    1987 1989    0 1988
 1989 A    1988 1990    0 1989
 1990 T    1989 1991 1983 1990
 1991 G    1990 1992 1982 1991
 1992 C    1991 1993 1981 1992
 1993 G    1992 1994 1980 1993
 1994 C    1993 1995 1979 1994
 1995 T    1994 1996 1978 1995
 1996 A    1995 1997 1977 1996
 1997 G    1996 1998 1976 1997
 1998 T    1997 1999 1975 1998
 1999 T    1998 2000    0 1999
 2000 A    1999 2001    0 2000
 2001 T    2000 2002    0 2001
 2002 C    2001 2003    0 2002
 2003 A    2002 2004 1644 2003
 2004 G    2003 2005 1643 2004
 2005 A    2004 2006 1642 2005
 2006 C    2005 2007 1641 2006
 2007 T    2006 2008 1640 2007
 2008 C    2007 2009 1639 2008
 2009 A    2008 2010 1638 2009
 2010 G    2009 2011 1637 2010
 2011 A    2010 2012    0 2011
 2012 C    2011 2013    0 2012
 2013 T    2012 2014    0 2013
 2014 A    2013 2015    0 2014
 2015 A    2014 2016    0 2015
 2016 T    2015 2017    0 2016
 2017 T    2016 2018    0 2017
 2018 C    2017 2019    0 2018
 2019 T    2018 2020    0 2019
 2020 C    2019 2021    0 2020
 2021 C    2020 2022    0 2021
 2022 T    2021 2023    0 2022
 2023 C    2022 2024    0 2023
 2024 G    2023 2025    0 2024
 2025 G    2024 2026 2516 2025
 2026 C    2025 2027 2515 2026
 2027 G    2026 2028 2514 2027
 2028 G    2027 2029 2513 2028
 2029 G    2028 2030    0 2029
 2030 C    2029 2031    0 2030
 2031 A    2030 2032 2071 2031
 2032 C    2031 2033 2070 2032
 2033 G    2032 2034 2069 2033
 2034 T    2033 2035 2068 2034
 2035 A    2034 2036 2067 2035
 2036 G    2035 2037 2066 2036
 2037 T    2036 2038 2065 2037
 2038 G    2037 2039 2064 2038
 2039 T    2038 2040 2063 2039
 2040 A    2039 2041 2062 2040
 2041 G    2040 2042 2061 2041
 2042 C    2041 2043 2059 2042
 2043 T    2042 2044    0 2043
 2044 A    2043 2045 2058 2044
 2045 G    2044 2046 2057 2045
 2046 T    2045 2047 2056 2046
 2047 C    2046 2048    0 2047
 2048 A    2047 2049    0 2048
 2049 A    2048 2050    0 2049
 2050 T    2049 2051    0 2050
 2051 C    2050 2052    0 2051
 2052 C    2051 2053    0 2052
 2053 A    2052 2054    0 2053
 2054 T    2053 2055    0 2054
 2055 C    2054 2056    0 2055
 2056 A    2055 2057 2046 2056
 2057 T    2056 2058 2045 2057
 2058 T    2057 2059 2044 2058
 2059 G    2058 2060 2042 2059
 2060 C    2059 2061    0 2060
 2061 C    2060 2062 2041 2061
 2062 T    2061 2063 2040 2062
 2063 A    2062 2064 2039 2063
 2064 C    2063 2065 2038 2064
 2065 A    2064 2066 2037 2065
 2066 C    2065 2067 2036 2066
 2067 T    2066 2068 2035 2067
 2068 A    2067 2069 2034 2068
 2069 T    2068 2070 2033 2069
 2070 G    2069 2071 2032 2070
 2071 T    2070 2072 2031 2071
 2072 C    2071 2073    0 2072
 2073 A    2072 2074 2333 2073
 2074 C    2073 2075 2332 2074
 2075 T    2074 2076 2331 2075
 2076 T    2075 2077 2330 2076
 2077 G    2076 2078    0 2077
 2078 G    2077 2079 2329 2078
 2079 T    2078 2080 2328 2079
 2080 G    2079 2081 2327 2080
 2081 C    2080 2082 2326 2081
 2082 A    2081 2083 2325 2082
 2083 G    2082 2084 2324 2083
 2084 A    2083 2085 2323 2084
 2085 A    2084 2086 2322 2085
 2086 A    2085 2087 2321 2086
 2087 A    2086 2088    0 2087
 2088 T    2087 2089 2319 2088
 2089 T    2088 2090 2318 2089
 2090 C    2089 2091 2317 2090
 2091 A    2090 2092 2110 2091
 2092 G    2091 2093 2109 2092
 2093 T    2092 2094 2108 2093
 2094 T    2093 2095 2107 2094
 2095 G    2094 2096 2106 2095
 2096 C    2095 2097    0 2096
 2097 T    2096 2098 2105 2097
 2098 T    2097 2099 2104 2098
 2099 A    2098 2100 2103 2099
 2100 C    2099 2101    0 2100
 2101 T    2100 2102    0 2101
 2102 C    2101 2103    0 2102
 2103 T    2102 2104 2099 2103
 2104 A    2103 2105 2098 2104
 2105 A    2104 2106 2097 2105
 2106 T    2105 2107 2095 2106
 2107 A    2106 2108 2094 2107
 2108 A    2107 2109 2093 2108
 2109 C    2108 2110 2092 2109
 2110 T    2109 2111 2091 2110
 2111 C    2110 2112    0 2111
 2112 T    2111 2113    0 2112
 2113 A    2112 2114    0 2113
 2114 T    2113 2115    0 2114
 2115 T    2114 2116 2251 2115
 2116 G    2115 2117 2250 2116
 2117 C    2116 2118 2249 2117
 2118 C    2117 2119 2248 2118
 2119 G    2118 2120 2247 2119
 2120 T    2119 2121 2246 2120
 2121 A    2120 2122 2245 2121
 2122 C    2121 2123    0 2122
 2123 C    2122 2124    0 2123
 2124 C    2123 2125    0 2124
 2125 A    2124 2126    0 2125
 2126 C    2125 2127    0 2126
 2127 A    2126 2128    0 2127
 2128 A    2127 2129    0 2128
 2129 A    2128 2130    0 2129
 2130 T    2129 2131    0 2130
 2131 T    2130 2132    0 2131
 2132 T    2131 2133    0 2132
 2133 T    2132 2134    0 2133
 2134 A    2133 2135    0 2134
 2135 C    2134 2136    0 2135
 2136 T    2135 2137    0 2136
 2137 A    2136 2138    0 2137
 2138 T    2137 2139 2222 2138
 2139 T    2138 2140 2221 2139
 2140 A    2139 2141 2220 2140
 2141 G    2140 2142 2219 2141
 2142 T    2141 2143 2218 2142
 2143 G    2142 2144 2214 2143
 2144 T    2143 2145 2213 2144
 2145 T    2144 2146 2212 2145
 2146 A    2145 2147 2211 2146
 2147 C    2146 2148 2210 2147
 2148 T    2147 2149 2209 2148
 2149 A    2148 2150 2208 2149
 2150 C    2149 2151 2207 2150
 2151 A    2150 2152 2206 2151
 2152 G    2151 2153 2205 2152
 2153 A    2152 2154 2204 2153
 2154 A    2153 2155    0 2154
 2155 A    2154 2156 2190 2155
 2156 T    2155 2157    0 2156
 2157 T    2156 2158 2189 2157
 2158 C    2157 2159 2188 2158
 2159 T    2158 2160 2187 2159
 2160 A    2159 2161 2186 2160
 2161 C    2160 2162 2185 2161
 2162 C    2161 2163    0 2162
 2163 A    2162 2164    0 2163
 2164 G    2163 2165 2182 2164
 2165 T    2164 2166 2181 2165
 2166 G    2165 2167 2180 2166
 2167 T    2166 2168 2179 2167
 2168 C    2167 2169 2178 2168
 2169 T    2168 2170 2177 2169
 2170 A    2169 2171    0 2170
 2171 T    2170 2172    0 2171
 2172 G    2171 2173    0 2172
 2173 A    2172 2174    0 2173
 2174 C    2173 2175    0 2174
 2175 C    2174 2176    0 2175
 2176 A    2175 2177    0 2176
 2177 A    2176 2178 2169 2177
 2178 G    2177 2179 2168 2178
 2179 A    2178 2180 2167 2179
 2180 C    2179 2181 2166 2180
 2181 A    2180 2182 2165 2181
 2182 T    2181 2183 2164 2182
 2183 C    2182 2184    0 2183
 2184 A    2183 2185    0 2184
 2185 G    2184 2186 2161 2185
 2186 T    2185 2187 2160 2186
 2187 A    2186 2188 2159 2187
 2188 G    2187 2189 2158 2188
 2189 A    2188 2190 2157 2189
 2190 T    2189 2191 2155 2190
 2191 T    2190 2192 2203 2191
 2192 G    2191 2193 2202 2192
 2193 T    2192 2194 2201 2193
 2194 A    2193 2195 2200 2194
 2195 C    2194 2196 2199 2195
 2196 A    2195 2197    0 2196
 2197 A    2196 2198    0 2197
 2198 T    2197 2199    0 2198
 2199 G    2198 2200 2195 2199
 2200 T    2199 2201 2194 2200
 2201 A    2200 2202 2193 2201
 2202 C    2201 2203 2192 2202
 2203 A    2202 2204 2191 2203
 2204 T    2203 2205 2153 2204
 2205 T    2204 2206 2152 2205
 2206 T    2205 2207 2151 2206
 2207 G    2206 2208 2150 2207
 2208 T    2207 2209 2149 2208
 2209 G    2208 2210 2148 2209
 2210 G    2209 2211 2147 2210
 2211 T    2210 2212 2146 2211
 2212 G    2211 2213 2145 2212
 2213 A    2212 2214 2144 2213
 2214 T    2213 2215 2143 2214
 2215 T    2214 2216    0 2215
 2216 C    2215 2217    0 2216
 2217 A    2216 2218    0 2217
 2218 A    2217 2219 2142 2218
 2219 C    2218 2220 2141 2219
 2220 T    2219 2221 2140 2220
 2221 G    2220 2222 2139 2221
 2222 A    2221 2223 2138 2222
 2223 A    2222 2224    0 2223
 2224 T    2223 2225 2243 2224
 2225 G    2224 2226 2242 2225
 2226 C    2225 2227 2241 2226
 2227 A    2226 2228 2240 2227
 2228 G    2227 2229 2239 2228
 2229 C    2228 2230 2238 2229
 2230 A    2229 2231 2237 2230
 2231 A    2230 2232 2236 2231
 2232 T    2231 2233    0 2232
 2233 C    2232 2234    0 2233
 2234 T    2233 2235    0 2234
 2235 T    2234 2236    0 2235
 2236 T    2235 2237 2231 2236
 2237 T    2236 2238 2230 2237
 2238 G    2237 2239 2229 2238
 2239 T    2238 2240 2228 2239
 2240 T    2239 2241 2227 2240
 2241 G    2240 2242 2226 2241
 2242 C    2241 2243 2225 2242
 2243 A    2242 2244 2224 2243
 2244 A    2243 2245    0 2244
 2245 T    2244 2246 2121 2245
 2246 A    2245 2247 2120 2246
 2247 T    2246 2248 2119 2247
 2248 G    2247 2249 2118 2248
 2249 G    2248 2250 2117 2249
 2250 C    2249 2251 2116 2250
 2251 A    2250 2252 2115 2251
 2252 G    2251 2253 2310 2252
 2253 T    2252 2254 2309 2253
 2254 T    2253 2255 2308 2254
 2255 T    2254 2256 2307 2255
 2256 T    2255 2257 2306 2256
 2257 T    2256 2258 2305 2257
 2258 G    2257 2259 2304 2258
 2259 T    2258 2260 2303 2259
 2260 A    2259 2261    0 2260
 2261 C    2260 2262 2275 2261
 2262 A    2261 2263 2274 2262
 2263 C    2262 2264 2273 2263
 2264 A    2263 2265    0 2264
 2265 A    2264 2266    0 2265
 2266 T    2265 2267 2290 2266
 2267 T    2266 2268 2289 2267
 2268 A    2267 2269 2288 2268
 2269 A    2268 2270    0 2269
 2270 A    2269 2271    0 2270
 2271 C    2270 2272    0 2271
 2272 C    2271 2273    0 2272
 2273 G    2272 2274 2263 2273
 2274 T    2273 2275 2262 2274
 2275 G    2274 2276 2261 2275
 2276 C    2275 2277    0 2276
 2277 T    2276 2278    0 2277
 2278 T    2277 2279    0 2278
 2279 T    2278 2280    0 2279
 2280 A    2279 2281 2295 2280
 2281 A    2280 2282 2294 2281
 2282 C    2281 2283 2293 2282
 2283 T    2282 2284    0 2283
 2284 G    2283 2285    0 2284
 2285 G    2284 2286    0 2285
 2286 A    2285 2287    0 2286
 2287 A    2286 2288    0 2287
 2288 T    2287 2289 2268 2288
 2289 A    2288 2290 2267 2289
 2290 G    2289 2291 2266 2290
 2291 C    2290 2292    0 2291
 2292 T    2291 2293    0 2292
 2293 G    2292 2294 2282 2293
 2294 T    2293 2295 2281 2294
 2295 T    2294 2296 2280 2295
 2296 G    2295 2297  165 2296
 2297 A    2296 2298  164 2297
 2298 A    2297 2299  163 2298
 2299 C    2298 2300  162 2299
 2300 A    2299 2301  161 2300
 2301 A    2300 2302  160 2301
 2302 G    2301 2303  159 2302
 2303 A    2302 2304 2259 2303
 2304 C    2303 2305 2258 2304
 2305 A    2304 2306 2257 2305
 2306 A    2305 2307 2256 2306
 2307 A    2306 2308 2255 2307
 2308 A    2307 2309 2254 2308
 2309 A    2308 2310 2253 2309
 2310 C    2309 2311 2252 2310
 2311 A    2310 2312    0 2311
 2312 C    2311 2313    0 2312
 2313 C    2312 2314    0 2313
 2314 C    2313 2315    0 2314
 2315 A    2314 2316    0 2315
 2316 A    2315 2317    0 2316
 2317 G    2316 2318 2090 2317
 2318 A    2317 2319 2089 2318
 2319 A    2318 2320 2088 2319
 2320 G    2319 2321    0 2320
 2321 T    2320 2322 2086 2321
 2322 T    2321 2323 2085 2322
 2323 T    2322 2324 2084 2323
 2324 T    2323 2325 2083 2324
 2325 T    2324 2326 2082 2325
 2326 G    2325 2327 2081 2326
 2327 C    2326 2328 2080 2327
 2328 A    2327 2329 2079 2328
 2329 C    2328 2330 2078 2329
 2330 A    2329 2331 2076 2330
 2331 A    2330 2332 2075 2331
 2332 G    2331 2333 2074 2332
 2333 T    2332 2334 2073 2333
 2334 C    2333 2335    0 2334
 2335 A    2334 2336 2344 2335
 2336 A    2335 2337 2343 2336
 2337 A    2336 2338 2342 2337
 2338 C    2337 2339    0 2338
 2339 A    2338 2340 2384 2339
 2340 A    2339 2341 2383 2340
 2341 A    2340 2342 2382 2341
 2342 T    2341 2343 2337 2342
 2343 T    2342 2344 2336 2343
 2344 T    2343 2345 2335 2344
 2345 A    2344 2346    0 2345
 2346 C    2345 2347    0 2346
 2347 A    2346 2348    0 2347
 2348 A    2347 2349  109 2348
 2349 A    2348 2350  108 2349
 2350 A    2349 2351  107 2350
 2351 C    2350 2352  106 2351
 2352 A    2351 2353 2376 2352
 2353 C    2352 2354 2375 2353
 2354 C    2353 2355 2374 2354
 2355 A    2354 2356 2373 2355
 2356 C    2355 2357 2372 2356
 2357 C    2356 2358 2371 2357
 2358 A    2357 2359 2370 2358
 2359 A    2358 2360 2369 2359
 2360 T    2359 2361    0 2360
 2361 T    2360 2362    0 2361
 2362 A    2361 2363   95 2362
 2363 A    2362 2364   94 2363
 2364 A    2363 2365   93 2364
 2365 G    2364 2366   92 2365
 2366 A    2365 2367   91 2366
 2367 T    2366 2368    0 2367
 2368 T    2367 2369    0 2368
 2369 T    2368 2370 2359 2369
 2370 T    2369 2371 2358 2370
 2371 G    2370 2372 2357 2371
 2372 G    2371 2373 2356 2372
 2373 T    2372 2374 2355 2373
 2374 G    2373 2375 2354 2374
 2375 G    2374 2376 2353 2375
 2376 T    2375 2377 2352 2376
 2377 T    2376 2378    0 2377
 2378 T    2377 2379    0 2378
 2379 T    2378 2380    0 2379
 2380 A    2379 2381    0 2380
 2381 A    2380 2382    0 2381
 2382 T    2381 2383 2341 2382
 2383 T    2382 2384 2340 2383
 2384 T    2383 2385 2339 2384
 2385 T    2384 2386    0 2385
 2386 T    2385 2387    0 2386
 2387 C    2386 2388    0 2387
 2388 A    2387 2389    0 2388
 2389 C    2388 2390    0 2389
 2390 A    2389 2391    0 2390
 2391 A    2390 2392 2511 2391
 2392 A    2391 2393 2510 2392
 2393 T    2392 2394 2509 2393
 2394 A    2393 2395 2508 2394
 2395 T    2394 2396 2507 2395
 2396 T    2395 2397 2506 2396
 2397 A    2396 2398 2505 2397
 2398 C    2397 2399 2504 2398
 2399 C    2398 2400 2503 2399
 2400 A    2399 2401 2502 2400
 2401 G    2400 2402 2501 2401
 2402 A    2401 2403    0 2402
 2403 T    2402 2404    0 2403
 2404 C    2403 2405    0 2404
 2405 C    2404 2406 2470 2405
 2406 A    2405 2407 2469 2406
 2407 T    2406 2408 2468 2407
 2408 C    2407 2409 2467 2408
 2409 A    2408 2410    0 2409
 2410 A    2409 2411    0 2410
 2411 A    2410 2412    0 2411
 2412 A    2411 2413    0 2412
 2413 C    2412 2414    0 2413
 2414 C    2413 2415    0 2414
 2415 A    2414 2416    0 2415
 2416 A    2415 2417    0 2416
 2417 G    2416 2418 2465 2417
 2418 C    2417 2419 2464 2418
 2419 A    2418 2420 2463 2419
 2420 A    2419 2421 2462 2420
 2421 G    2420 2422 2461 2421
 2422 A    2421 2423    0 2422
 2423 G    2422 2424    0 2423
 2424 G    2423 2425 2459 2424
 2425 T    2424 2426 2458 2425
 2426 C    2425 2427 2457 2426
 2427 A    2426 2428 2456 2427
 2428 T    2427 2429 2455 2428
 2429 T    2428 2430 2454 2429
 2430 T    2429 2431 2453 2430
 2431 A    2430 2432    0 2431
 2432 T    2431 2433 2450 2432
 2433 T    2432 2434 2449 2433
 2434 G    2433 2435 2448 2434
 2435 A    2434 2436 2447 2435
 2436 A    2435 2437 2446 2436
 2437 G    2436 2438 2445 2437
 2438 A    2437 2439 2444 2438
 2439 T    2438 2440    0 2439
 2440 C    2439 2441    0 2440
 2441 T    2440 2442    0 2441
 2442 A    2441 2443    0 2442
 2443 C    2442 2444    0 2443
 2444 T    2443 2445 2438 2444
 2445 T    2444 2446 2437 2445
 2446 T    2445 2447 2436 2446
 2447 T    2446 2448 2435 2447
 2448 C    2447 2449 2434 2448
 2449 A    2448 2450 2433 2449
 2450 A    2449 2451 2432 2450
 2451 C    2450 2452    0 2451
 2452 A    2451 2453    0 2452
 2453 A    2452 2454 2430 2453
 2454 A    2453 2455 2429 2454
 2455 G    2454 2456 2428 2455
 2456 T    2455 2457 2427 2456
 2457 G    2456 2458 2426 2457
 2458 A    2457 2459 2425 2458
 2459 C    2458 2460 2424 2459
 2460 A    2459 2461    0 2460
 2461 C    2460 2462 2421 2461
 2462 T    2461 2463 2420 2462
 2463 T    2462 2464 2419 2463
 2464 G    2463 2465 2418 2464
 2465 C    2464 2466 2417 2465
 2466 A    2465 2467    0 2466
 2467 G    2466 2468 2408 2467
 2468 A    2467 2469 2407 2468
 2469 T    2468 2470 2406 2469
 2470 G    2469 2471 2405 2470
 2471 C    2470 2472    0 2471
 2472 T    2471 2473    0 2472
 2473 G    2472 2474 2500 2473
 2474 G    2473 2475 2499 2474
 2475 C    2474 2476 2498 2475
 2476 T    2475 2477    0 2476
 2477 T    2476 2478 2495 2477
 2478 C    2477 2479 2494 2478
 2479 A    2478 2480 2493 2479
 2480 T    2479 2481 2492 2480
 2481 C    2480 2482 2491 2481
 2482 A    2481 2483 2490 2482
 2483 A    2482 2484    0 2483
 2484 A    2483 2485    0 2484
 2485 C    2484 2486    0 2485
 2486 A    2485 2487    0 2486
 2487 A    2486 2488    0 2487
 2488 T    2487 2489    0 2488
 2489 A    2488 2490    0 2489
 2490 T    2489 2491 2482 2490
 2491 G    2490 2492 2481 2491
 2492 G    2491 2493 2480 2492
 2493 T    2492 2494 2479 2493
 2494 G    2493 2495 2478 2494
 2495 A    2494 2496 2477 2495
 2496 T    2495 2497    0 2496
 2497 T    2496 2498    0 2497
 2498 G    2497 2499 2475 2498
 2499 C    2498 2500 2474 2499
 2500 C    2499 2501 2473 2500
 2501 T    2500 2502 2401 2501
 2502 T    2501 2503 2400 2502
 2503 G    2502 2504 2399 2503
 2504 G    2503 2505 2398 2504
 2505 T    2504 2506 2397 2505
 2506 G    2505 2507 2396 2506
 2507 A    2506 2508 2395 2507
 2508 T    2507 2509 2394 2508
 2509 A    2508 2510 2393 2509
 2510 T    2509 2511 2392 2510
 2511 T    2510 2512 2391 2511
 2512 G    2511 2513    0 2512
 2513 C    2512 2514 2028 2513
 2514 T    2513 2515 2027 2514
 2515 G    2514 2516 2026 2515
 2516 C    2515 2517 2025 2516
 2517 T    2516 2518   37 2517
 2518 A    2517 2519   36 2518
 2519 G    2518 2520   35 2519
 2520 A    2519 2521   34 2520
 2521 G    2520 2522   33 2521
 2522 A    2521 2523   32 2522
 2523 C    2522 2524   31 2523
 2524 C    2523 2525    0 2524
 2525 T    2524 2526 2582 2525
 2526 C    2525 2527 2581 2526
 2527 A    2526 2528 2580 2527
 2528 T    2527 2529 2579 2528
 2529 T    2528 2530 2578 2529
 2530 T    2529 2531 2577 2530
 2531 G    2530 2532 2576 2531
 2532 T    2531 2533 2575 2532
 2533 G    2532 2534 2574 2533
 2534 C    2533 2535    0 2534
 2535 A    2534 2536    0 2535
 2536 C    2535 2537 2571 2536
 2537 A    2536 2538 2570 2537
 2538 A    2537 2539 2569 2538
 2539 A    2538 2540 2568 2539
 2540 A    2539 2541    0 2540
 2541 G    2540 2542    0 2541
 2542 T    2541 2543    0 2542
 2543 T    2542 2544    0 2543
 2544 T    2543 2545    0 2544
 2545 A    2544 2546 2559 2545
 2546 A    2545 2547 2558 2546
 2547 C    2546 2548 2557 2547
 2548 G    2547 2549 2564 2548
 2549 G    2548 2550 2563 2549
 2550 C    2549 2551 2562 2550
 2551 C    2550 2552    0 2551
 2552 T    2551 2553    0 2552
 2553 T    2552 2554    0 2553
 2554 A    2553 2555    0 2554
 2555 A    2554 2556    0 2555
 2556 T    2555 2557    0 2556
 2557 G    2556 2558 2547 2557
 2558 T    2557 2559 2546 2558
 2559 T    2558 2560 2545 2559
 2560 T    2559 2561    0 2560
 2561 T    2560 2562    0 2561
 2562 G    2561 2563 2550 2562
 2563 C    2562 2564 2549 2563
 2564 C    2563 2565 2548 2564
 2565 A    2564 2566    0 2565
 2566 C    2565 2567    0 2566
 2567 C    2566 2568    0 2567
 2568 T    2567 2569 2539 2568
 2569 T    2568 2570 2538 2569
 2570 T    2569 2571 2537 2570
 2571 G    2570 2572 2536 2571
 2572 C    2571 2573    0 2572
 2573 T    2572 2574    0 2573
 2574 C    2573 2575 2533 2574
 2575 A    2574 2576 2532 2575
 2576 C    2575 2577 2531 2576
 2577 A    2576 2578 2530 2577
 2578 G    2577 2579 2529 2578
 2579 A    2578 2580 2528 2579
 2580 T    2579 2581 2527 2580
 2581 G    2580 2582 2526 2581
 2582 A    2581 2583 2525 2582
 2583 A    2582 2584    0 2583
 2584 A    2583 2585 2596 2584
 2585 T    2584 2586 2594 2585
 2586 G    2585 2587 2593 2586
 2587 A    2586 2588 2592 2587
 2588 T    2587 2589    0 2588
 2589 T    2588 2590    0 2589
 2590 G    2589 2591    0 2590
 2591 C    2590 2592    0 2591
 2592 T    2591 2593 2587 2592
 2593 C    2592 2594 2586 2593
 2594 A    2593 2595 2585 2594
 2595 A    2594 2596    0 2595
 2596 T    2595 2597 2584 2596
 2597 A    2596 2598    0 2597
 2598 C    2597 2599    0 2598
 2599 A    2598 2600    0 2599
 2600 C    2599 2601    0 2600
 2601 T    2600 2602    0 2601
 2602 T    2601 2603    0 2602
 2603 C    2602 2604    0 2603
 2604 T    2603 2605    0 2604
 2605 G    2604 2606    0 2605
 2606 C    2605 2607    0 2606
 2607 A    2606 2608    0 2607
 2608 C    2607 2609    0 2608
 2609 T    2608 2610 2764 2609
 2610 G    2609 2611 2763 2610
 2611 T    2610 2612 2762 2611
 2612 T    2611 2613 2761 2612
 2613 A    2612 2614 2760 2613
 2614 G    2613 2615 2759 2614
 2615 C    2614 2616    0 2615
 2616 G    2615 2617 2641 2616
 2617 G    2616 2618 2640 2617
 2618 G    2617 2619 2639 2618
 2619 T    2618 2620 2638 2619
 2620 A    2619 2621    0 2620
 2621 C    2620 2622 2636 2621
 2622 A    2621 2623 2635 2622
 2623 A    2622 2624 2634 2623
 2624 T    2623 2625 2633 2624
 2625 C    2624 2626 2632 2625
 2626 A    2625 2627 2631 2626
 2627 C    2626 2628    0 2627
 2628 T    2627 2629 2720 2628
 2629 T    2628 2630 2719 2629
 2630 C    2629 2631 2718 2630
 2631 T    2630 2632 2626 2631
 2632 G    2631 2633 2625 2632
 2633 G    2632 2634 2624 2633
 2634 T    2633 2635 2623 2634
 2635 T    2634 2636 2622 2635
 2636 G    2635 2637 2621 2636
 2637 G    2636 2638    0 2637
 2638 A    2637 2639 2619 2638
 2639 C    2638 2640 2618 2639
 2640 C    2639 2641 2617 2640
 2641 T    2640 2642 2616 2641
 2642 T    2641 2643    0 2642
 2643 T    2642 2644 2661 2643
 2644 G    2643 2645 2660 2644
 2645 G    2644 2646 2659 2645
 2646 T    2645 2647 2658 2646
 2647 G    2646 2648 2657 2647
 2648 C    2647 2649 2656 2648
 2649 A    2648 2650 2655 2649
 2650 G    2649 2651 2654 2650
 2651 G    2650 2652    0 2651
 2652 T    2651 2653    0 2652
 2653 G    2652 2654    0 2653
 2654 C    2653 2655 2650 2654
 2655 T    2654 2656 2649 2655
 2656 G    2655 2657 2648 2656
 2657 C    2656 2658 2647 2657
 2658 A    2657 2659 2646 2658
 2659 T    2658 2660 2645 2659
 2660 T    2659 2661 2644 2660
 2661 A    2660 2662 2643 2661
 2662 C    2661 2663    0 2662
 2663 A    2662 2664    0 2663
 2664 A    2663 2665    0 2664
 2665 A    2664 2666    0 2665
 2666 T    2665 2667    0 2666
 2667 A    2666 2668    0 2667
 2668 C    2667 2669 2686 2668
 2669 C    2668 2670 2685 2669
 2670 A    2669 2671 2684 2670
 2671 T    2670 2672 2683 2671
 2672 T    2671 2673 2682 2672
 2673 T    2672 2674 2681 2673
 2674 G    2673 2675 2680 2674
 2675 C    2674 2676 2679 2675
 2676 T    2675 2677    0 2676
 2677 A    2676 2678    0 2677
 2678 T    2677 2679    0 2678
 2679 G    2678 2680 2675 2679
 2680 C    2679 2681 2674 2680
 2681 A    2680 2682 2673 2681
 2682 A    2681 2683 2672 2682
 2683 A    2682 2684 2671 2683
 2684 T    2683 2685 2670 2684
 2685 G    2684 2686 2669 2685
 2686 G    2685 2687 2668 2686
 2687 C    2686 2688    0 2687
 2688 T    2687 2689 2699 2688
 2689 T    2688 2690 2698 2689
 2690 A    2689 2691 2697 2690
 2691 T    2690 2692    0 2691
 2692 A    2691 2693    0 2692
 2693 G    2692 2694    0 2693
 2694 G    2693 2695    0 2694
 2695 T    2694 2696    0 2695
 2696 T    2695 2697    0 2696
 2697 T    2696 2698 2690 2697
 2698 A    2697 2699 2689 2698
 2699 A    2698 2700 2688 2699
 2700 T    2699 2701 2756 2700
 2701 G    2700 2702 2755 2701
 2702 G    2701 2703 2754 2702
 2703 T    2702 2704 2753 2703
 2704 A    2703 2705    0 2704
 2705 T    2704 2706    0 2705
 2706 T    2705 2707 2752 2706
 2707 G    2706 2708 2751 2707
 2708 G    2707 2709 2750 2708
 2709 A    2708 2710 2748 2709
 2710 G    2709 2711 2747 2710
 2711 T    2710 2712 2746 2711
 2712 T    2711 2713 2745 2712
 2713 A    2712 2714 2744 2713
 2714 C    2713 2715    0 2714
 2715 A    2714 2716    0 2715
 2716 C    2715 2717    0 2716
 2717 A    2716 2718    0 2717
 2718 G    2717 2719 2630 2718
 2719 A    2718 2720 2629 2719
 2720 A    2719 2721 2628 2720
 2721 T    2720 2722 2738 2721
 2722 G    2721 2723 2736 2722
 2723 T    2722 2724 2735 2723
 2724 T    2723 2725 2734 2724
 2725 C    2724 2726 2733 2725
 2726 T    2725 2727 2732 2726
 2727 C    2726 2728 2731 2727
 2728 T    2727 2729    0 2728
 2729 A    2728 2730    0 2729
 2730 T    2729 2731    0 2730
 2731 G    2730 2732 2727 2731
 2732 A    2731 2733 2726 2732
 2733 G    2732 2734 2725 2733
 2734 A    2733 2735 2724 2734
 2735 A    2734 2736 2723 2735
 2736 C    2735 2737 2722 2736
 2737 C    2736 2738    0 2737
 2738 A    2737 2739 2721 2738
 2739 A    2738 2740    0 2739
 2740 A    2739 2741    0 2740
 2741 A    2740 2742    0 2741
 2742 A    2741 2743    0 2742
 2743 T    2742 2744    0 2743
 2744 T    2743 2745 2713 2744
 2745 G    2744 2746 2712 2745
 2746 A    2745 2747 2711 2746
 2747 T    2746 2748 2710 2747
 2748 T    2747 2749 2709 2748
 2749 G    2748 2750    0 2749
 2750 C    2749 2751 2708 2750
 2751 C    2750 2752 2707 2751
 2752 A    2751 2753 2706 2752
 2753 A    2752 2754 2703 2753
 2754 C    2753 2755 2702 2754
 2755 C    2754 2756 2701 2755
 2756 A    2755 2757 2700 2756
 2757 A    2756 2758    0 2757
 2758 T    2757 2759    0 2758
 2759 T    2758 2760 2614 2759
 2760 T    2759 2761 2613 2760
 2761 A    2760 2762 2612 2761
 2762 A    2761 2763 2611 2762
 2763 T    2762 2764 2610 2763
 2764 A    2763 2765 2609 2764
 2765 G    2764 2766 1412 2765
 2766 T    2765 2767 1411 2766
 2767 G    2766 2768 1410 2767
 2768 C    2767 2769 1409 2768
 2769 T    2768 2770 1408 2769
 2770 A    2769 2771 1407 2770
 2771 T    2770 2772 1406 2771
 2772 T    2771 2773 1405 2772
 2773 G    2772 2774 1404 2773
 2774 G    2773 2775 1403 2774
 2775 C    2774 2776 1402 2775
 2776 A    2775 2777    0 2776
 2777 A    2776 2778  478 2777
 2778 A    2777 2779  477 2778
 2779 A    2778 2780  476 2779
 2780 T    2779 2781  475 2780
 2781 T    2780 2782  474 2781
 2782 C    2781 2783  473 2782
 2783 A    2782 2784    0 2783
 2784 A    2783 2785    0 2784
 2785 G    2784 2786  470 2785
 2786 A    2785 2787  469 2786
 2787 C    2786 2788  468 2787
 2788 T    2787 2789  467 2788
 2789 C    2788 2790  466 2789
 2790 A    2789 2791  465 2790
 2791 C    2790 2792  464 2791
 2792 T    2791 2793  463 2792
 2793 T    2792 2794  462 2793
 2794 T    2793 2795  461 2794
 2795 C    2794 2796  460 2795
 2796 T    2795 2797  459 2796
 2797 T    2796 2798  457 2797
 2798 C    2797 2799  456 2798
 2799 C    2798 2800  455 2799
 2800 A    2799 2801    0 2800
 2801 C    2800 2802    0 2801
 2802 A    2801 2803    0 2802
 2803 G    2802 2804    0 2803
 2804 C    2803 2805 3082 2804
 2805 A    2804 2806 3081 2805
 2806 A    2805 2807 3080 2806
 2807 G    2806 2808 3079 2807
 2808 T    2807 2809 3078 2808
 2809 G    2808 2810 3077 2809
 2810 C    2809 2811 3076 2810
 2811 A    2810 2812 3075 2811
 2812 C    2811 2813    0 2812
 2813 T    2812 2814 2826 2813
 2814 T    2813 2815 2825 2814
 2815 G    2814 2816 2824 2815
 2816 G    2815 2817 2823 2816
 2817 A    2816 2818 2822 2817
 2818 A    2817 2819    0 2818
 2819 A    2818 2820    0 2819
 2820 A    2819 2821    0 2820
 2821 C    2820 2822    0 2821
 2822 T    2821 2823 2817 2822
 2823 T    2822 2824 2816 2823
 2824 C    2823 2825 2815 2824
 2825 A    2824 2826 2814 2825
 2826 A    2825 2827 2813 2826
 2827 G    2826 2828    0 2827
 2828 A    2827 2829    0 2828
 2829 T    2828 2830 2973 2829
 2830 G    2829 2831 2972 2830
 2831 T    2830 2832 2971 2831
 2832 G    2831 2833 2970 2832
 2833 G    2832 2834 2969 2833
 2834 T    2833 2835 2968 2834
 2835 C    2834 2836 2967 2835
 2836 A    2835 2837 2966 2836
 2837 A    2836 2838 2965 2837
 2838 C    2837 2839 2964 2838
 2839 C    2838 2840 2963 2839
 2840 A    2839 2841    0 2840
 2841 A    2840 2842    0 2841
 2842 A    2841 2843    0 2842
 2843 A    2842 2844    0 2843
 2844 T    2843 2845 2954 2844
 2845 G    2844 2846 2953 2845
 2846 C    2845 2847 2952 2846
 2847 A    2846 2848 2951 2847
 2848 C    2847 2849 2950 2848
 2849 A    2848 2850    0 2849
 2850 A    2849 2851    0 2850
 2851 G    2850 2852    0 2851
 2852 C    2851 2853    0 2852
 2853 T    2852 2854 2912 2853
 2854 T    2853 2855 2911 2854
 2855 T    2854 2856 2910 2855
 2856 A    2855 2857 2909 2856
 2857 A    2856 2858 2908 2857
 2858 A    2857 2859 2907 2858
 2859 C    2858 2860    0 2859
 2860 A    2859 2861 2906 2860
 2861 C    2860 2862 2905 2861
 2862 G    2861 2863 2904 2862
 2863 C    2862 2864 2903 2863
 2864 T    2863 2865 2902 2864
 2865 T    2864 2866 2901 2865
 2866 G    2865 2867 2900 2866
 2867 T    2866 2868    0 2867
 2868 T    2867 2869    0 2868
 2869 A    2868 2870    0 2869
 2870 A    2869 2871    0 2870
 2871 A    2870 2872    0 2871
 2872 C    2871 2873    0 2872
 2873 A    2872 2874    0 2873
 2874 A    2873 2875 3506 2874
 2875 C    2874 2876 3505 2875
 2876 T    2875 2877 3504 2876
 2877 T    2876 2878 2895 2877
 2878 A    2877 2879    0 2878
 2879 G    2878 2880 2894 2879
 2880 C    2879 2881 2893 2880
 2881 T    2880 2882    0 2881
 2882 C    2881 2883 2891 2882
 2883 C    2882 2884 2890 2883
 2884 A    2883 2885 2889 2884
 2885 A    2884 2886    0 2885
 2886 T    2885 2887    0 2886
 2887 T    2886 2888    0 2887
 2888 T    2887 2889    0 2888
 2889 T    2888 2890 2884 2889
 2890 G    2889 2891 2883 2890
 2891 G    2890 2892 2882 2891
 2892 T    2891 2893    0 2892
 2893 G    2892 2894 2880 2893
 2894 C    2893 2895 2879 2894
 2895 A    2894 2896 2877 2895
 2896 A    2895 2897    0 2896
 2897 T    2896 2898    0 2897
 2898 T    2897 2899    0 2898
 2899 T    2898 2900    0 2899
 2900 C    2899 2901 2866 2900
 2901 A    2900 2902 2865 2901
 2902 A    2901 2903 2864 2902
 2903 G    2902 2904 2863 2903
 2904 T    2903 2905 2862 2904
 2905 G    2904 2906 2861 2905
 2906 T    2905 2907 2860 2906
 2907 T    2906 2908 2858 2907
 2908 T    2907 2909 2857 2908
 2909 T    2908 2910 2856 2909
 2910 A    2909 2911 2855 2910
 2911 A    2910 2912 2854 2911
 2912 A    2911 2913 2853 2912
 2913 T    2912 2914    0 2913
 2914 G    2913 2915    0 2914
 2915 A    2914 2916    0 2915
 2916 T    2915 2917    0 2916
 2917 A    2916 2918    0 2917
 2918 T    2917 2919    0 2918
 2919 C    2918 2920    0 2919
 2920 C    2919 2921    0 2920
 2921 T    2920 2922    0 2921
 2922 T    2921 2923 2949 2922
 2923 T    2922 2924 2948 2923
 2924 C    2923 2925 2947 2924
 2925 A    2924 2926 2946 2925
 2926 C    2925 2927    0 2926
 2927 G    2926 2928 2945 2927
 2928 T    2927 2929 2944 2928
 2929 C    2928 2930 2943 2929
 2930 T    2929 2931 2942 2930
 2931 T    2930 2932 2941 2931
 2932 G    2931 2933 2940 2932
 2933 A    2932 2934 2939 2933
 2934 C    2933 2935 2938 2934
 2935 A    2934 2936    0 2935
 2936 A    2935 2937    0 2936
 2937 A    2936 2938    0 2937
 2938 G    2937 2939 2934 2938
 2939 T    2938 2940 2933 2939
 2940 T    2939 2941 2932 2940
 2941 G    2940 2942 2931 2941
 2942 A    2941 2943 2930 2942
 2943 G    2942 2944 2929 2943
 2944 G    2943 2945 2928 2944
 2945 C    2944 2946 2927 2945
 2946 T    2945 2947 2925 2946
 2947 G    2946 2948 2924 2947
 2948 A    2947 2949 2923 2948
 2949 A    2948 2950 2922 2949
 2950 G    2949 2951 2848 2950
 2951 T    2950 2952 2847 2951
 2952 G    2951 2953 2846 2952
 2953 C    2952 2954 2845 2953
 2954 A    2953 2955 2844 2954
 2955 A    2954 2956    0 2955
 2956 A    2955 2957    0 2956
 2957 T    2956 2958 3016 2957
 2958 T    2957 2959 3015 2958
 2959 G    2958 2960 3014 2959
 2960 A    2959 2961 3013 2960
 2961 T    2960 2962 3012 2961
 2962 A    2961 2963    0 2962
 2963 G    2962 2964 2839 2963
 2964 G    2963 2965 2838 2964
 2965 T    2964 2966 2837 2965
 2966 T    2965 2967 2836 2966
 2967 G    2966 2968 2835 2967
 2968 A    2967 2969 2834 2968
 2969 T    2968 2970 2833 2969
 2970 C    2969 2971 2832 2970
 2971 A    2970 2972 2831 2971
 2972 C    2971 2973 2830 2972
 2973 A    2972 2974 2829 2973
 2974 G    2973 2975    0 2974
 2975 G    2974 2976 2992 2975
 2976 C    2975 2977 2991 2976
 2977 A    2976 2978 2990 2977
 2978 G    2977 2979 2989 2978
 2979 A    2978 2980 2988 2979
 2980 C    2979 2981 2987 2980
 2981 T    2980 2982 2986 2981
 2982 T    2981 2983    0 2982
 2983 C    2982 2984    0 2983
 2984 A    2983 2985    0 2984
 2985 A    2984 2986    0 2985
 2986 A    2985 2987 2981 2986
 2987 G    2986 2988 2980 2987
 2988 T    2987 2989 2979 2988
 2989 T    2988 2990 2978 2989
 2990 T    2989 2991 2977 2990
 2991 G    2990 2992 2976 2991
 2992 C    2991 2993 2975 2992
 2993 A    2992 2994    0 2993
 2994 G    2993 2995 3068 2994
 2995 A    2994 2996 3067 2995
 2996 C    2995 2997 3066 2996
 2997 A    2996 2998 3065 2997
 2998 T    2997 2999 3064 2998
 2999 A    2998 3000    0 2999
 3000 T    2999 3001 3011 3000
 3001 G    3000 3002 3010 3001
 3002 T    3001 3003 3009 3002
 3003 G    3002 3004    0 3003
 3004 A    3003 3005    0 3004
 3005 C    3004 3006    0 3005
 3006 T    3005 3007    0 3006
 3007 C    3006 3008    0 3007
 3008 A    3007 3009    0 3008
 3009 A    3008 3010 3002 3009
 3010 C    3009 3011 3001 3010
 3011 A    3010 3012 3000 3011
 3012 A    3011 3013 2961 3012
 3013 T    3012 3014 2960 3013
 3014 T    3013 3015 2959 3014
 3015 A    3014 3016 2958 3015
 3016 A    3015 3017 2957 3016
 3017 T    3016 3018 3062 3017
 3018 T    3017 3019 3061 3018
 3019 A    3018 3020 3060 3019
 3020 G    3019 3021 3059 3020
 3021 A    3020 3022 3057 3021
 3022 G    3021 3023 3056 3022
 3023 C    3022 3024 3055 3023
 3024 T    3023 3025    0 3024
 3025 G    3024 3026 3053 3025
 3026 C    3025 3027 3052 3026
 3027 A    3026 3028 3051 3027
 3028 G    3027 3029 3049 3028
 3029 A    3028 3030 3048 3029
 3030 A    3029 3031    0 3030
 3031 A    3030 3032    0 3031
 3032 T    3031 3033    0 3032
 3033 C    3032 3034 3043 3033
 3034 A    3033 3035 3042 3034
 3035 G    3034 3036 3041 3035
 3036 A    3035 3037 3040 3036
 3037 G    3036 3038    0 3037
 3038 C    3037 3039    0 3038
 3039 T    3038 3040    0 3039
 3040 T    3039 3041 3036 3040
 3041 C    3040 3042 3035 3041
 3042 T    3041 3043 3034 3042
 3043 G    3042 3044 3033 3043
 3044 C    3043 3045    0 3044
 3045 T    3044 3046    0 3045
 3046 A    3045 3047    0 3046
 3047 A    3046 3048    0 3047
 3048 T    3047 3049 3029 3048
 3049 C    3048 3050 3028 3049
 3050 T    3049 3051    0 3050
 3051 T    3050 3052 3027 3051
 3052 G    3051 3053 3026 3052
 3053 C    3052 3054 3025 3053
 3054 T    3053 3055    0 3054
 3055 G    3054 3056 3023 3055
 3056 C    3055 3057 3022 3056
 3057 T    3056 3058 3021 3057
 3058 A    3057 3059    0 3058
 3059 C    3058 3060 3020 3059
 3060 T    3059 3061 3019 3060
 3061 A    3060 3062 3018 3061
 3062 A    3061 3063 3017 3062
 3063 A    3062 3064    0 3063
 3064 A    3063 3065 2998 3064
 3065 T    3064 3066 2997 3065
 3066 G    3065 3067 2996 3066
 3067 T    3066 3068 2995 3067
 3068 C    3067 3069 2994 3068
 3069 A    3068 3070 3489 3069
 3070 G    3069 3071 3488 3070
 3071 A    3070 3072 3487 3071
 3072 G    3071 3073 3486 3072
 3073 T    3072 3074    0 3073
 3074 G    3073 3075 3485 3074
 3075 T    3074 3076 2811 3075
 3076 G    3075 3077 2810 3076
 3077 T    3076 3078 2809 3077
 3078 A    3077 3079 2808 3078
 3079 C    3078 3080 2807 3079
 3080 T    3079 3081 2806 3080
 3081 T    3080 3082 2805 3081
 3082 G    3081 3083 2804 3082
 3083 G    3082 3084    0 3083
 3084 A    3083 3085    0 3084
 3085 C    3084 3086    0 3085
 3086 A    3085 3087 3103 3086
 3087 A    3086 3088 3102 3087
 3088 T    3087 3089 3101 3088
 3089 C    3088 3090 3100 3089
 3090 A    3089 3091 3099 3090
 3091 A    3090 3092 3098 3091
 3092 A    3091 3093    0 3092
 3093 A    3092 3094    0 3093
 3094 A    3093 3095    0 3094
 3095 G    3094 3096    0 3095
 3096 A    3095 3097    0 3096
 3097 G    3096 3098    0 3097
 3098 T    3097 3099 3091 3098
 3099 T    3098 3100 3090 3099
 3100 G    3099 3101 3089 3100
 3101 A    3100 3102 3088 3101
 3102 T    3101 3103 3087 3102
 3103 T    3102 3104 3086 3103
 3104 T    3103 3105    0 3104
 3105 T    3104 3106 3141 3105
 3106 T    3105 3107 3140 3106
 3107 G    3106 3108 3139 3107
 3108 T    3107 3109    0 3108
 3109 G    3108 3110    0 3109
 3110 G    3109 3111    0 3110
 3111 A    3110 3112    0 3111
 3112 A    3111 3113 3134 3112
 3113 A    3112 3114 3133 3113
 3114 G    3113 3115 3132 3114
 3115 G    3114 3116 3131 3115
 3116 G    3115 3117 3130 3116
 3117 C    3116 3118 3129 3117
 3118 T    3117 3119 3127 3118
 3119 A    3118 3120 3126 3119
 3120 T    3119 3121    0 3120
 3121 C    3120 3122    0 3121
 3122 A    3121 3123    0 3122
 3123 T    3122 3124    0 3123
 3124 C    3123 3125    0 3124
 3125 T    3124 3126    0 3125
 3126 T    3125 3127 3119 3126
 3127 A    3126 3128 3118 3127
 3128 T    3127 3129    0 3128
 3129 G    3128 3130 3117 3129
 3130 T    3129 3131 3116 3130
 3131 C    3130 3132 3115 3131
 3132 C    3131 3133 3114 3132
 3133 T    3132 3134 3113 3133
 3134 T    3133 3135 3112 3134
 3135 C    3134 3136    0 3135
 3136 C    3135 3137    0 3136
 3137 C    3136 3138    0 3137
 3138 T    3137 3139    0 3138
 3139 C    3138 3140 3107 3139
 3140 A    3139 3141 3106 3140
 3141 G    3140 3142 3105 3141
 3142 T    3141 3143    0 3142
 3143 C    3142 3144    0 3143
 3144 A    3143 3145    0 3144
 3145 G    3144 3146 3158 3145
 3146 C    3145 3147 3157 3146
 3147 A    3146 3148 3156 3147
 3148 C    3147 3149 3155 3148
 3149 C    3148 3150 3154 3149
 3150 T    3149 3151    0 3150
 3151 C    3150 3152    0 3151
 3152 A    3151 3153    0 3152
 3153 T    3152 3154    0 3153
 3154 G    3153 3155 3149 3154
 3155 G    3154 3156 3148 3155
 3156 T    3155 3157 3147 3156
 3157 G    3156 3158 3146 3157
 3158 T    3157 3159 3145 3158
 3159 A    3158 3160    0 3159
 3160 G    3159 3161    0 3160
 3161 T    3160 3162    0 3161
 3162 C    3161 3163    0 3162
 3163 T    3162 3164 3195 3163
 3164 T    3163 3165 3194 3164
 3165 C    3164 3166 3193 3165
 3166 T    3165 3167 3192 3166
 3167 T    3166 3168 3189 3167
 3168 G    3167 3169 3188 3168
 3169 C    3168 3170 3187 3169
 3170 A    3169 3171 3186 3170
 3171 T    3170 3172    0 3171
 3172 G    3171 3173    0 3172
 3173 T    3172 3174    0 3173
 3174 G    3173 3175 3183 3174
 3175 A    3174 3176 3182 3175
 3176 C    3175 3177 3181 3176
 3177 T    3176 3178    0 3177
 3178 T    3177 3179    0 3178
 3179 A    3178 3180    0 3179
 3180 T    3179 3181    0 3180
 3181 G    3180 3182 3176 3181
 3182 T    3181 3183 3175 3182
 3183 C    3182 3184 3174 3183
 3184 C    3183 3185    0 3184
 3185 C    3184 3186    0 3185
 3186 T    3185 3187 3170 3186
 3187 G    3186 3188 3169 3187
 3188 C    3187 3189 3168 3188
 3189 A    3188 3190 3167 3189
 3190 C    3189 3191    0 3190
 3191 A    3190 3192    0 3191
 3192 A    3191 3193 3166 3192
 3193 G    3192 3194 3165 3193
 3194 A    3193 3195 3164 3194
 3195 A    3194 3196 3163 3195
 3196 A    3195 3197    0 3196
 3197 A    3196 3198    0 3197
 3198 G    3197 3199  400 3198
 3199 A    3198 3200  399 3199
 3200 A    3199 3201  398 3200
 3201 C    3200 3202    0 3201
 3202 T    3201 3203  396 3202
 3203 T    3202 3204  395 3203
 3204 C    3203 3205  394 3204
 3205 A    3204 3206  393 3205
 3206 C    3205 3207  392 3206
 3207 A    3206 3208  391 3207
 3208 A    3207 3209  389 3208
 3209 C    3208 3210  388 3209
 3210 T    3209 3211  387 3210
 3211 G    3210 3212    0 3211
 3212 C    3211 3213    0 3212
 3213 T    3212 3214    0 3213
 3214 C    3213 3215    0 3214
 3215 C    3214 3216    0 3215
 3216 T    3215 3217 3277 3216
 3217 G    3216 3218 3276 3217
 3218 C    3217 3219 3275 3218
 3219 C    3218 3220 3274 3219
 3220 A    3219 3221 3273 3220
 3221 T    3220 3222 3272 3221
 3222 T    3221 3223 3271 3222
 3223 T    3222 3224 3270 3223
 3224 G    3223 3225 3269 3224
 3225 T    3224 3226    0 3225
 3226 C    3225 3227    0 3226
 3227 A    3226 3228    0 3227
 3228 T    3227 3229    0 3228
 3229 G    3228 3230 3250 3229
 3230 A    3229 3231 3249 3230
 3231 T    3230 3232    0 3231
 3232 G    3231 3233 3248 3232
 3233 G    3232 3234    0 3233
 3234 A    3233 3235    0 3234
 3235 A    3234 3236 3264 3235
 3236 A    3235 3237 3263 3236
 3237 A    3236 3238 3262 3237
 3238 G    3237 3239 3261 3238
 3239 C    3238 3240    0 3239
 3240 A    3239 3241 3260 3240
 3241 C    3240 3242 3259 3241
 3242 A    3241 3243 3258 3242
 3243 C    3242 3244 3257 3243
 3244 T    3243 3245 3256 3244
 3245 T    3244 3246 3255 3245
 3246 T    3245 3247 3254 3246
 3247 C    3246 3248 3253 3247
 3248 C    3247 3249 3232 3248
 3249 T    3248 3250 3230 3249
 3250 C    3249 3251 3229 3250
 3251 G    3250 3252    0 3251
 3252 T    3251 3253    0 3252
 3253 G    3252 3254 3247 3253
 3254 A    3253 3255 3246 3254
 3255 A    3254 3256 3245 3255
 3256 G    3255 3257 3244 3256
 3257 G    3256 3258 3243 3257
 3258 T    3257 3259 3242 3258
 3259 G    3258 3260 3241 3259
 3260 T    3259 3261 3240 3260
 3261 C    3260 3262 3238 3261
 3262 T    3261 3263 3237 3262
 3263 T    3262 3264 3236 3263
 3264 T    3263 3265 3235 3264
 3265 G    3264 3266    0 3265
 3266 T    3265 3267    0 3266
 3267 T    3266 3268    0 3267
 3268 T    3267 3269    0 3268
 3269 C    3268 3270 3224 3269
 3270 A    3269 3271 3223 3270
 3271 A    3270 3272 3222 3271
 3272 A    3271 3273 3221 3272
 3273 T    3272 3274 3220 3273
 3274 G    3273 3275 3219 3274
 3275 G    3274 3276 3218 3275
 3276 C    3275 3277 3217 3276
 3277 A    3276 3278 3216 3277
 3278 C    3277 3279    0 3278
 3279 A    3278 3280    0 3279
 3280 C    3279 3281    0 3280
 3281 A    3280 3282    0 3281
 3282 C    3281 3283    0 3282
 3283 T    3282 3284 3315 3283
 3284 G    3283 3285 3314 3284
 3285 G    3284 3286 3313 3285
 3286 T    3285 3287 3312 3286
 3287 T    3286 3288 3311 3287
 3288 T    3287 3289 3310 3288
 3289 G    3288 3290 3309 3289
 3290 T    3289 3291 3308 3290
 3291 A    3290 3292 3307 3291
 3292 A    3291 3293 3306 3292
 3293 C    3292 3294    0 3293
 3294 A    3293 3295    0 3294
 3295 C    3294 3296 3402 3295
 3296 A    3295 3297 3401 3296
 3297 A    3296 3298 3400 3297
 3298 A    3297 3299    0 3298
 3299 G    3298 3300    0 3299
 3300 G    3299 3301    0 3300
 3301 A    3300 3302    0 3301
 3302 A    3301 3303    0 3302
 3303 T    3302 3304    0 3303
 3304 T    3303 3305    0 3304
 3305 T    3304 3306    0 3305
 3306 T    3305 3307 3292 3306
 3307 T    3306 3308 3291 3307
 3308 A    3307 3309 3290 3308
 3309 T    3308 3310 3289 3309
 3310 G    3309 3311 3288 3310
 3311 A    3310 3312 3287 3311
 3312 A    3311 3313 3286 3312
 3313 C    3312 3314 3285 3313
 3314 C    3313 3315 3284 3314
 3315 A    3314 3316 3283 3315
 3316 C    3315 3317    0 3316
 3317 A    3316 3318    0 3317
 3318 A    3317 3319    0 3318
 3319 A    3318 3320    0 3319
 3320 T    3319 3321    0 3320
 3321 C    3320 3322    0 3321
 3322 A    3321 3323    0 3322
 3323 T    3322 3324    0 3323
 3324 T    3323 3325    0 3324
 3325 A    3324 3326    0 3325
 3326 C    3325 3327    0 3326
 3327 T    3326 3328    0 3327
 3328 A    3327 3329    0 3328
 3329 C    3328 3330 3349 3329
 3330 A    3329 3331 3348 3330
 3331 G    3330 3332 3347 3331
 3332 A    3331 3333 3346 3332
 3333 C    3332 3334 3345 3333
 3334 A    3333 3335 3344 3334
 3335 A    3334 3336    0 3335
 3336 C    3335 3337 3343 3336
 3337 A    3336 3338 3342 3337
 3338 C    3337 3339    0 3338
 3339 A    3338 3340    0 3339
 3340 T    3339 3341    0 3340
 3341 T    3340 3342    0 3341
 3342 T    3341 3343 3337 3342
 3343 G    3342 3344 3336 3343
 3344 T    3343 3345 3334 3344
 3345 G    3344 3346 3333 3345
 3346 T    3345 3347 3332 3346
 3347 C    3346 3348 3331 3347
 3348 T    3347 3349 3330 3348
 3349 G    3348 3350 3329 3349
 3350 G    3349 3351    0 3350
 3351 T    3350 3352    0 3351
 3352 A    3351 3353 3390 3352
 3353 A    3352 3354 3389 3353
 3354 C    3353 3355 3388 3354
 3355 T    3354 3356 3387 3355
 3356 G    3355 3357 3386 3356
 3357 T    3356 3358 3385 3357
 3358 G    3357 3359 3384 3358
 3359 A    3358 3360    0 3359
 3360 T    3359 3361 3382 3360
 3361 G    3360 3362 3381 3361
 3362 T    3361 3363 3380 3362
 3363 T    3362 3364 3379 3363
 3364 G    3363 3365 3378 3364
 3365 T    3364 3366 3376 3365
 3366 A    3365 3367 3375 3366
 3367 A    3366 3368 3374 3367
 3368 T    3367 3369 3373 3368
 3369 A    3368 3370 3399 3369
 3370 G    3369 3371 3398 3370
 3371 G    3370 3372 3397 3371
 3372 A    3371 3373    0 3372
 3373 A    3372 3374 3368 3373
 3374 T    3373 3375 3367 3374
 3375 T    3374 3376 3366 3375
 3376 G    3375 3377 3365 3376
 3377 T    3376 3378    0 3377
 3378 C    3377 3379 3364 3378
 3379 A    3378 3380 3363 3379
 3380 A    3379 3381 3362 3380
 3381 C    3380 3382 3361 3381
 3382 A    3381 3383 3360 3382
 3383 A    3382 3384    0 3383
 3384 C    3383 3385 3358 3384
 3385 A    3384 3386 3357 3385
 3386 C    3385 3387 3356 3386
 3387 A    3386 3388 3355 3387
 3388 G    3387 3389 3354 3388
 3389 T    3388 3390 3353 3389
 3390 T    3389 3391 3352 3390
 3391 T    3390 3392    0 3391
 3392 A    3391 3393    0 3392
 3393 T    3392 3394    0 3393
 3394 G    3393 3395    0 3394
 3395 A    3394 3396    0 3395
 3396 T    3395 3397    0 3396
 3397 C    3396 3398 3371 3397
 3398 C    3397 3399 3370 3398
 3399 T    3398 3400 3369 3399
 3400 T    3399 3401 3297 3400
 3401 T    3400 3402 3296 3401
 3402 G    3401 3403 3295 3402
 3403 C    3402 3404    0 3403
 3404 A    3403 3405    0 3404
 3405 A    3404 3406    0 3405
 3406 C    3405 3407    0 3406
 3407 C    3406 3408    0 3407
 3408 T    3407 3409    0 3408
 3409 G    3408 3410    0 3409
 3410 A    3409 3411    0 3410
 3411 A    3410 3412    0 3411
 3412 T    3411 3413  296 3412
 3413 T    3412 3414  295 3413
 3414 A    3413 3415  294 3414
 3415 G    3414 3416  293 3415
 3416 A    3415 3417  292 3416
 3417 C    3416 3418  291 3417
 3418 T    3417 3419  290 3418
 3419 C    3418 3420    0 3419
 3420 A    3419 3421    0 3420
 3421 T    3420 3422  288 3421
 3422 T    3421 3423  287 3422
 3423 C    3422 3424  286 3423
 3424 A    3423 3425    0 3424
 3425 A    3424 3426  285 3425
 3426 G    3425 3427  284 3426
 3427 G    3426 3428    0 3427
 3428 A    3427 3429    0 3428
 3429 G    3428 3430  281 3429
 3430 G    3429 3431  280 3430
 3431 A    3430 3432  279 3431
 3432 G    3431 3433  278 3432
 3433 T    3432 3434  277 3433
 3434 T    3433 3435    0 3434
 3435 A    3434 3436  275 3435
 3436 G    3435 3437  274 3436
 3437 A    3436 3438  273 3437
 3438 T    3437 3439  272 3438
 3439 A    3438 3440  271 3439
 3440 A    3439 3441  270 3440
 3441 A    3440 3442  269 3441
 3442 T    3441 3443  268 3442
 3443 A    3442 3444  267 3443
 3444 T    3443 3445  266 3444
 3445 T    3444 3446  265 3445
 3446 T    3445 3447    0 3446
 3447 T    3446 3448    0 3447
 3448 A    3447 3449    0 3448
 3449 A    3448 3450    0 3449
 3450 G    3449 3451 3476 3450
 3451 A    3450 3452 3475 3451
 3452 A    3451 3453 3474 3452
 3453 T    3452 3454 3473 3453
 3454 C    3453 3455 3472 3454
 3455 A    3454 3456 3471 3455
 3456 T    3455 3457    0 3456
 3457 A    3456 3458 3470 3457
 3458 C    3457 3459 3469 3458
 3459 A    3458 3460 3468 3459
 3460 T    3459 3461 3467 3460
 3461 C    3460 3462 3466 3461
 3462 A    3461 3463    0 3462
 3463 C    3462 3464    0 3463
 3464 C    3463 3465    0 3464
 3465 A    3464 3466    0 3465
 3466 G    3465 3467 3461 3466
 3467 A    3466 3468 3460 3467
 3468 T    3467 3469 3459 3468
 3469 G    3468 3470 3458 3469
 3470 T    3469 3471 3457 3470
 3471 T    3470 3472 3455 3471
 3472 G    3471 3473 3454 3472
 3473 A    3472 3474 3453 3473
 3474 T    3473 3475 3452 3474
 3475 T    3474 3476 3451 3475
 3476 T    3475 3477 3450 3476
 3477 A    3476 3478    0 3477
 3478 G    3477 3479    0 3478
 3479 G    3478 3480    0 3479
 3480 T    3479 3481 3510 3480
 3481 G    3480 3482    0 3481
 3482 A    3481 3483 3509 3482
 3483 C    3482 3484 3508 3483
 3484 A    3483 3485 3507 3484
 3485 T    3484 3486 3074 3485
 3486 C    3485 3487 3072 3486
 3487 T    3486 3488 3071 3487
 3488 C    3487 3489 3070 3488
 3489 T    3488 3490 3069 3489
 3490 G    3489 3491 3501 3490
 3491 G    3490 3492 3500 3491
 3492 C    3491 3493 3499 3492
 3493 A    3492 3494 3498 3493
 3494 T    3493 3495    0 3494
 3495 T    3494 3496    0 3495
 3496 A    3495 3497    0 3496
 3497 A    3496 3498    0 3497
 3498 T    3497 3499 3493 3498
 3499 G    3498 3500 3492 3499
 3500 C    3499 3501 3491 3500
 3501 T    3500 3502 3490 3501
 3502 T    3501 3503    0 3502
 3503 C    3502 3504    0 3503
 3504 A    3503 3505 2876 3504
 3505 G    3504 3506 2875 3505
 3506 T    3505 3507 2874 3506
 3507 T    3506 3508 3484 3507
 3508 G    3507 3509 3483 3508
 3509 T    3508 3510 3482 3509
 3510 A    3509 3511 3480 3510
 3511 A    3510 3512  186 3511
 3512 A    3511 3513  185 3512
 3513 C    3512 3514  184 3513
 3514 A    3513 3515  183 3514
 3515 T    3514 3516  182 3515
 3516 T    3515 3517  181 3516
 3517 C    3516 3518    0 3517
 3518 A    3517 3519    0 3518
 3519 A    3518 3520  178 3519
 3520 A    3519 3521  177 3520
 3521 A    3520 3522  176 3521
 3522 A    3521 3523  175 3522
 3523 G    3522 3524  174 3523
 3524 A    3523 3525  173 3524
 3525 A    3524 3526  172 3525
 3526 A    3525 3527  171 3526
 3527 T    3526 3528    0 3527
 3528 T    3527 3529    0 3528
 3529 G    3528 3530    0 3529
 3530 A    3529 3531    0 3530
 3531 C    3530 3532    0 3531
 3532 C    3531 3533    0 3532
 3533 G    3532 3534 3545 3533
 3534 C    3533 3535 3544 3534
 3535 C    3534 3536 3543 3535
 3536 T    3535 3537 3542 3536
 3537 C    3536 3538 3541 3537
 3538 A    3537 3539    0 3538
 3539 A    3538 3540    0 3539
 3540 T    3539 3541    0 3540
 3541 G    3540 3542 3537 3541
 3542 A    3541 3543 3536 3542
 3543 G    3542 3544 3535 3543
 3544 G    3543 3545 3534 3544
 3545 T    3544 3546 3533 3545
 3546 T    3545 3547    0 3546
 3547 G    3546 3548    0 3547
 3548 C    3547 3549    0 3548
 3549 C    3548 3550    0 3549
 3550 A    3549 3551    0 3550
 3551 A    3550 3552    0 3551
 3552 G    3551 3553    0 3552
 3553 A    3552 3554    0 3553
 3554 A    3553 3555    0 3554
 3555 T    3554 3556 3564 3555
 3556 T    3555 3557 3563 3556
 3557 T    3556 3558 3562 3557
 3558 A    3557 3559    0 3558
 3559 A    3558 3560    0 3559
 3560 A    3559 3561    0 3560
 3561 T    3560 3562    0 3561
 3562 G    3561 3563 3557 3562
 3563 A    3562 3564 3556 3563
 3564 A    3563 3565 3555 3564
 3565 T    3564 3566    0 3565
 3566 C    3565 3567    0 3566
 3567 T    3566 3568 3755 3567
 3568 C    3567 3569 3754 3568
 3569 T    3568 3570 3752 3569
 3570 C    3569 3571 3751 3570
 3571 A    3570 3572 3750 3571
 3572 T    3571 3573 3749 3572
 3573 C    3572 3574 3748 3573
 3574 G    3573 3575 3747 3574
 3575 A    3574 3576 3746 3575
 3576 T    3575 3577 3744 3576
 3577 C    3576 3578    0 3577
 3578 T    3577 3579 3591 3578
 3579 C    3578 3580 3590 3579
 3580 C    3579 3581 3589 3580
 3581 A    3580 3582 3588 3581
 3582 A    3581 3583 3587 3582
 3583 G    3582 3584    0 3583
 3584 A    3583 3585    0 3584
 3585 A    3584 3586    0 3585
 3586 C    3585 3587    0 3586
 3587 T    3586 3588 3582 3587
 3588 T    3587 3589 3581 3588
 3589 G    3588 3590 3580 3589
 3590 G    3589 3591 3579 3590
 3591 A    3590 3592 3578 3591
 3592 A    3591 3593    0 3592
 3593 A    3592 3594    0 3593
 3594 G    3593 3595 3608 3594
 3595 T    3594 3596 3607 3595
 3596 A    3595 3597 3606 3596
 3597 T    3596 3598 3605 3597
 3598 G    3597 3599 3604 3598
 3599 A    3598 3600    0 3599
 3600 G    3599 3601    0 3600
 3601 C    3600 3602    0 3601
 3602 A    3601 3603    0 3602
 3603 G    3602 3604    0 3603
 3604 T    3603 3605 3598 3604
 3605 A    3604 3606 3597 3605
 3606 T    3605 3607 3596 3606
 3607 A    3606 3608 3595 3607
 3608 T    3607 3609 3594 3608
 3609 A    3608 3610   20 3609
 3610 A    3609 3611   19 3610
 3611 A    3610 3612   18 3611
 3612 A    3611 3613    0 3612
 3613 T    3612 3614 3633 3613
 3614 G    3613 3615 3632 3614
 3615 G    3614 3616 3631 3615
 3616 C    3615 3617 3630 3616
 3617 C    3616 3618 3629 3617
 3618 A    3617 3619 3628 3618
 3619 T    3618 3620    0 3619
 3620 G    3619 3621    0 3620
 3621 G    3620 3622    0 3621
 3622 T    3621 3623    0 3622
 3623 A    3622 3624    0 3623
 3624 C    3623 3625    0 3624
 3625 A    3624 3626    0 3625
 3626 T    3625 3627    0 3626
 3627 T    3626 3628    0 3627
 3628 T    3627 3629 3618 3628
 3629 G    3628 3630 3617 3629
 3630 G    3629 3631 3616 3630
 3631 C    3630 3632 3615 3631
 3632 T    3631 3633 3614 3632
 3633 A    3632 3634 3613 3633
 3634 G    3633 3635 3693 3634
 3635 G    3634 3636 3692 3635
 3636 T    3635 3637 3691 3636
 3637 T    3636 3638 3690 3637
 3638 T    3637 3639    0 3638
 3639 T    3638 3640 3688 3639
 3640 A    3639 3641 3687 3640
 3641 T    3640 3642 3686 3641
 3642 A    3641 3643 3685 3642
 3643 G    3642 3644 3684 3643
 3644 C    3643 3645 3683 3644
 3645 T    3644 3646    0 3645
 3646 G    3645 3647 3680 3646
 3647 G    3646 3648 3679 3647
 3648 C    3647 3649 3678 3648
 3649 T    3648 3650    0 3649
 3650 T    3649 3651 3676 3650
 3651 G    3650 3652 3675 3651
 3652 A    3651 3653 3674 3652
 3653 T    3652 3654 3673 3653
 3654 T    3653 3655 3672 3654
 3655 G    3654 3656 3671 3655
 3656 C    3655 3657 3667 3656
 3657 C    3656 3658 3666 3657
 3658 A    3657 3659 3665 3658
 3659 T    3658 3660 3664 3659
 3660 A    3659 3661    0 3660
 3661 G    3660 3662    0 3661
 3662 T    3661 3663    0 3662
 3663 A    3662 3664    0 3663
 3664 A    3663 3665 3659 3664
 3665 T    3664 3666 3658 3665
 3666 G    3665 3667 3657 3666
 3667 G    3666 3668 3656 3667
 3668 T    3667 3669    0 3668
 3669 G    3668 3670    0 3669
 3670 A    3669 3671    0 3670
 3671 C    3670 3672 3655 3671
 3672 A    3671 3673 3654 3672
 3673 A    3672 3674 3653 3673
 3674 T    3673 3675 3652 3674
 3675 T    3674 3676 3651 3675
 3676 A    3675 3677 3650 3676
 3677 T    3676 3678    0 3677
 3678 G    3677 3679 3648 3678
 3679 C    3678 3680 3647 3679
 3680 T    3679 3681 3646 3680
 3681 T    3680 3682    0 3681
 3682 T    3681 3683    0 3682
 3683 G    3682 3684 3644 3683
 3684 C    3683 3685 3643 3684
 3685 T    3684 3686 3642 3685
 3686 G    3685 3687 3641 3686
 3687 T    3686 3688 3640 3687
 3688 A    3687 3689 3639 3688
 3689 T    3688 3690    0 3689
 3690 G    3689 3691 3637 3690
 3691 A    3690 3692 3636 3691
 3692 C    3691 3693 3635 3692
 3693 C    3692 3694 3634 3693
 3694 A    3693 3695    0 3694
 3695 G    3694 3696 3745 3695
 3696 T    3695 3697 3743 3696
 3697 T    3696 3698 3742 3697
 3698 G    3697 3699 3741 3698
 3699 C    3698 3700 3740 3699
 3700 T    3699 3701    0 3700
 3701 G    3700 3702 3738 3701
 3702 T    3701 3703 3737 3702
 3703 A    3702 3704 3736 3703
 3704 G    3703 3705 3735 3704
 3705 T    3704 3706    0 3705
 3706 T    3705 3707    0 3706
 3707 G    3706 3708 3733 3707
 3708 T    3707 3709 3732 3708
 3709 C    3708 3710 3731 3709
 3710 T    3709 3711 3730 3710
 3711 C    3710 3712 3728 3711
 3712 A    3711 3713 3727 3712
 3713 A    3712 3714 3726 3713
 3714 G    3713 3715 3725 3714
 3715 G    3714 3716 3724 3715
 3716 G    3715 3717 3723 3716
 3717 C    3716 3718 3722 3717
 3718 T    3717 3719    0 3718
 3719 G    3718 3720    0 3719
 3720 T    3719 3721    0 3720
 3721 T    3720 3722    0 3721
 3722 G    3721 3723 3717 3722
 3723 T    3722 3724 3716 3723
 3724 T    3723 3725 3715 3724
 3725 C    3724 3726 3714 3725
 3726 T    3725 3727 3713 3726
 3727 T    3726 3728 3712 3727
 3728 G    3727 3729 3711 3728
 3729 T    3728 3730    0 3729
 3730 G    3729 3731 3710 3730
 3731 G    3730 3732 3709 3731
 3732 A    3731 3733 3708 3732
 3733 T    3732 3734 3707 3733
 3734 C    3733 3735    0 3734
 3735 C    3734 3736 3704 3735
 3736 T    3735 3737 3703 3736
 3737 G    3736 3738 3702 3737
 3738 C    3737 3739 3701 3738
 3739 T    3738 3740    0 3739
 3740 G    3739 3741 3699 3740
 3741 C    3740 3742 3698 3741
 3742 A    3741 3743 3697 3742
 3743 A    3742 3744 3696 3743
 3744 A    3743 3745 3576 3744
 3745 T    3744 3746 3695 3745
 3746 T    3745 3747 3575 3746
 3747 T    3746 3748 3574 3747
 3748 G    3747 3749 3573 3748
 3749 A    3748 3750 3572 3749
 3750 T    3749 3751 3571 3750
 3751 G    3750 3752 3570 3751
 3752 A    3751 3753 3569 3752
 3753 A    3752 3754    0 3753
 3754 G    3753 3755 3568 3754
 3755 A    3754 3756 3567 3755
 3756 C    3755 3757    0 3756
 3757 G    3756 3758 3783 3757
 3758 A    3757 3759 3782 3758
 3759 C    3758 3760 3781 3759
 3760 T    3759 3761 3780 3760
 3761 C    3760 3762 3779 3761
 3762 T    3761 3763 3775 3762
 3763 G    3762 3764 3774 3763
 3764 A    3763 3765 3773 3764
 3765 G    3764 3766 3772 3765
 3766 C    3765 3767 3771 3766
 3767 C    3766 3768    0 3767
 3768 A    3767 3769    0 3768
 3769 G    3768 3770    0 3769
 3770 T    3769 3771    0 3770
 3771 G    3770 3772 3766 3771
 3772 C    3771 3773 3765 3772
 3773 T    3772 3774 3764 3773
 3774 C    3773 3775 3763 3774
 3775 A    3774 3776 3762 3775
 3776 A    3775 3777    0 3776
 3777 A    3776 3778    0 3777
 3778 G    3777 3779    0 3778
 3779 G    3778 3780 3761 3779
 3780 A    3779 3781 3760 3780
 3781 G    3780 3782 3759 3781
 3782 T    3781 3783 3758 3782
 3783 C    3782 3784 3757 3783
 3784 A    3783 3785    0 3784
 3785 A    3784 3786    0 3785
 3786 A    3785 3787    0 3786
 3787 T    3786 3788    0 3787
 3788 T    3787 3789    0 3788
 3789 A    3788 3790    8 3789
 3790 C    3789 3791    7 3790
 3791 A    3790 3792    6 3791
 3792 T    3791 3793    0 3792
 3793 T    3792 3794    0 3793
 3794 A    3793 3795    0 3794
 3795 C    3794 3796    0 3795
 3796 A    3795 3797    4 3796
 3797 C    3796 3798    3 3797
 3798 A    3797 3799    2 3798
 3799 T    3798 3800    1 3799
 3800 A    3799 3801    0 3800
 3801 A    3800    0    0 3801
