# Supplementary material for: Genomic Analysis of Non-B Nucleic Acids Structures in SARS-CoV-2: Potential Key Roles for These Structures in Mutability, Translation, and Replication?
Source: Genes (Basel). 2023 Jan 6;14(1):157. doi: 10.3390/genes14010157 (PMC9859294; doi:10.3390/genes14010157)
Supplement: Supplementary file 1 [file genes-14-00157-s001.zip › Omicron BA.4_Probknot.ct]

 3807  Omicron BA.2.4
    1 A       0    2 3805    1
    2 T       1    3 3804    2
    3 G       2    4 3803    3
    4 T       3    5 3802    4
    5 T       4    6    0    5
    6 T       5    7    0    6
    7 G       6    8    0    7
    8 T       7    9 3566    8
    9 T       8   10 3565    9
   10 T       9   11 3564   10
   11 T      10   12 3560   11
   12 T      11   13 3559   12
   13 C      12   14 3558   13
   14 T      13   15 3557   14
   15 T      14   16 3556   15
   16 G      15   17 3555   16
   17 T      16   18    0   17
   18 T      17   19    0   18
   19 T      18   20    0   19
   20 T      19   21    0   20
   21 A      20   22    0   21
   22 T      21   23    0   22
   23 T      22   24    0   23
   24 G      23   25    0   24
   25 C      24   26    0   25
   26 C      25   27    0   26
   27 A      26   28   39   27
   28 C      27   29   38   28
   29 T      28   30   37   29
   30 A      29   31   36   30
   31 G      30   32   35   31
   32 T      31   33    0   32
   33 C      32   34    0   33
   34 T      33   35    0   34
   35 C      34   36   31   35
   36 T      35   37   30   36
   37 A      36   38   29   37
   38 G      37   39   28   38
   39 T      38   40   27   39
   40 C      39   41    0   40
   41 A      40   42   78   41
   42 G      41   43   77   42
   43 T      42   44   76   43
   44 G      43   45   75   44
   45 T      44   46   74   45
   46 G      45   47   73   46
   47 T      46   48   72   47
   48 T      47   49    0   48
   49 A      48   50    0   49
   50 A      49   51    0   50
   51 T      50   52    0   51
   52 C      51   53    0   52
   53 T      52   54    0   53
   54 T      53   55    0   54
   55 A      54   56    0   55
   56 T      55   57    0   56
   57 A      56   58    0   57
   58 A      57   59    0   58
   59 C      58   60    0   59
   60 C      59   61    0   60
   61 A      60   62    0   61
   62 G      61   63    0   62
   63 A      62   64    0   63
   64 A      63   65    0   64
   65 C      64   66    0   65
   66 T      65   67    0   66
   67 C      66   68    0   67
   68 A      67   69    0   68
   69 A      68   70    0   69
   70 T      69   71    0   70
   71 C      70   72    0   71
   72 A      71   73   47   72
   73 T      72   74   46   73
   74 A      73   75   45   74
   75 C      74   76   44   75
   76 A      75   77   43   76
   77 C      76   78   42   77
   78 T      77   79   41   78
   79 A      78   80    0   79
   80 A      79   81    0   80
   81 T      80   82    0   81
   82 T      81   83    0   82
   83 C      82   84    0   83
   84 T      83   85    0   84
   85 T      84   86    0   85
   86 T      85   87    0   86
   87 C      86   88    0   87
   88 A      87   89    0   88
   89 C      88   90    0   89
   90 A      89   91    0   90
   91 C      90   92    0   91
   92 G      91   93    0   92
   93 T      92   94    0   93
   94 G      93   95  106   94
   95 G      94   96  105   95
   96 T      95   97  104   96
   97 G      96   98  103   97
   98 T      97   99    0   98
   99 T      98  100    0   99
  100 T      99  101    0  100
  101 A     100  102    0  101
  102 T     101  103    0  102
  103 T     102  104   97  103
  104 A     103  105   96  104
  105 C     104  106   95  105
  106 C     105  107   94  106
  107 C     106  108  122  107
  108 T     107  109  121  108
  109 G     108  110  120  109
  110 A     109  111  119  110
  111 C     110  112    0  111
  112 A     111  113    0  112
  113 A     112  114    0  113
  114 A     113  115    0  114
  115 G     114  116    0  115
  116 T     115  117    0  116
  117 T     116  118    0  117
  118 T     117  119    0  118
  119 T     118  120  110  119
  120 C     119  121  109  120
  121 A     120  122  108  121
  122 G     121  123  107  122
  123 A     122  124    0  123
  124 T     123  125  149  124
  125 C     124  126  148  125
  126 C     125  127  147  126
  127 T     126  128  146  127
  128 C     127  129    0  128
  129 A     128  130  144  129
  130 G     129  131  143  130
  131 T     130  132  142  131
  132 T     131  133  141  132
  133 T     132  134    0  133
  134 T     133  135    0  134
  135 A     134  136    0  135
  136 C     135  137    0  136
  137 A     136  138    0  137
  138 T     137  139    0  138
  139 T     138  140    0  139
  140 C     139  141    0  140
  141 A     140  142  132  141
  142 A     141  143  131  142
  143 C     142  144  130  143
  144 T     143  145  129  144
  145 C     144  146    0  145
  146 A     145  147  127  146
  147 G     146  148  126  147
  148 G     147  149  125  148
  149 A     148  150  124  149
  150 C     149  151    0  150
  151 T     150  152 3609  151
  152 T     151  153 3608  152
  153 G     152  154 3607  153
  154 T     153  155 3606  154
  155 T     154  156 3605  155
  156 C     155  157 3604  156
  157 T     156  158    0  157
  158 T     157  159 3602  158
  159 A     158  160 3601  159
  160 C     159  161 3600  160
  161 C     160  162    0  161
  162 T     161  163 3532  162
  163 T     162  164 3531  163
  164 T     163  165 3530  164
  165 C     164  166 3529  165
  166 T     165  167 3528  166
  167 T     166  168 3527  167
  168 T     167  169 3526  168
  169 T     168  170 3525  169
  170 C     169  171    0  170
  171 T     170  172    0  171
  172 A     171  173 3522  172
  173 A     172  174 3521  173
  174 T     173  175 3520  174
  175 G     174  176 3519  175
  176 T     175  177 3518  176
  177 T     176  178 3517  177
  178 A     177  179    0  178
  179 C     178  180    0  179
  180 T     179  181  206  180
  181 T     180  182  205  181
  182 G     181  183  204  182
  183 G     182  184  203  183
  184 T     183  185  202  184
  185 T     184  186  201  185
  186 C     185  187  200  186
  187 C     186  188  199  187
  188 A     187  189  198  188
  189 T     188  190    0  189
  190 G     189  191    0  190
  191 C     190  192    0  191
  192 T     191  193    0  192
  193 A     192  194    0  193
  194 T     193  195    0  194
  195 C     194  196    0  195
  196 T     195  197    0  196
  197 C     196  198    0  197
  198 T     197  199  188  198
  199 G     198  200  187  199
  200 G     199  201  186  200
  201 G     200  202  185  201
  202 A     201  203  184  202
  203 C     202  204  183  203
  204 C     203  205  182  204
  205 A     204  206  181  205
  206 A     205  207  180  206
  207 T     206  208    0  207
  208 G     207  209    0  208
  209 G     208  210    0  209
  210 T     209  211    0  210
  211 A     210  212    0  211
  212 C     211  213    0  212
  213 T     212  214    0  213
  214 A     213  215    0  214
  215 A     214  216  231  215
  216 G     215  217  230  216
  217 A     216  218    0  217
  218 G     217  219  229  218
  219 G     218  220  228  219
  220 T     219  221  227  220
  221 T     220  222  226  221
  222 T     221  223    0  222
  223 G     222  224    0  223
  224 A     223  225    0  224
  225 T     224  226    0  225
  226 A     225  227  221  226
  227 A     226  228  220  227
  228 C     227  229  219  228
  229 C     228  230  218  229
  230 C     229  231  216  230
  231 T     230  232  215  231
  232 G     231  233    0  232
  233 T     232  234    0  233
  234 C     233  235    0  234
  235 C     234  236    0  235
  236 T     235  237    0  236
  237 A     236  238    0  237
  238 C     237  239  251  238
  239 C     238  240  250  239
  240 A     239  241  249  240
  241 T     240  242  248  241
  242 T     241  243  247  242
  243 T     242  244    0  243
  244 A     243  245    0  244
  245 A     244  246    0  245
  246 T     245  247    0  246
  247 G     246  248  242  247
  248 A     247  249  241  248
  249 T     248  250  240  249
  250 G     249  251  239  250
  251 G     250  252  238  251
  252 T     251  253    0  252
  253 G     252  254 3448  253
  254 T     253  255 3447  254
  255 T     254  256 3446  255
  256 T     255  257 3445  256
  257 A     256  258 3444  257
  258 T     257  259 3443  258
  259 T     258  260 3442  259
  260 T     259  261 3441  260
  261 T     260  262    0  261
  262 G     261  263  277  262
  263 C     262  264  276  263
  264 T     263  265  275  264
  265 T     264  266  274  265
  266 C     265  267  273  266
  267 C     266  268    0  267
  268 A     267  269    0  268
  269 C     268  270    0  269
  270 T     269  271 3431  270
  271 G     270  272 3429  271
  272 A     271  273 3428  272
  273 G     272  274  266  273
  274 A     273  275  265  274
  275 A     274  276  264  275
  276 G     275  277  263  276
  277 T     276  278  262  277
  278 C     277  279 3421  278
  279 T     278  280 3420  279
  280 A     279  281 3419  280
  281 A     280  282 3418  281
  282 C     281  283    0  282
  283 A     282  284  344  283
  284 T     283  285  343  284
  285 A     284  286  342  285
  286 A     285  287  341  286
  287 T     286  288  340  287
  288 A     287  289  339  288
  289 A     288  290  338  289
  290 G     289  291  337  290
  291 A     290  292  335  291
  292 G     291  293  334  292
  293 G     292  294  332  293
  294 C     293  295  330  294
  295 T     294  296  329  295
  296 G     295  297  328  296
  297 G     296  298  327  297
  298 A     297  299    0  298
  299 T     298  300  325  299
  300 T     299  301  324  300
  301 T     300  302  323  301
  302 T     301  303  322  302
  303 T     302  304  321  303
  304 G     303  305  320  304
  305 G     304  306  319  305
  306 T     305  307  317  306
  307 A     306  308    0  307
  308 C     307  309  316  308
  309 T     308  310  315  309
  310 A     309  311  314  310
  311 C     310  312    0  311
  312 T     311  313    0  312
  313 T     312  314    0  313
  314 T     313  315  310  314
  315 A     314  316  309  315
  316 G     315  317  308  316
  317 A     316  318  306  317
  318 T     317  319    0  318
  319 T     318  320  305  319
  320 C     319  321  304  320
  321 G     320  322  303  321
  322 A     321  323  302  322
  323 A     322  324  301  323
  324 G     323  325  300  324
  325 A     324  326  299  325
  326 C     325  327    0  326
  327 C     326  328  297  327
  328 C     327  329  296  328
  329 A     328  330  295  329
  330 G     329  331  294  330
  331 T     330  332    0  331
  332 C     331  333  293  332
  333 C     332  334    0  333
  334 C     333  335  292  334
  335 T     334  336  291  335
  336 A     335  337    0  336
  337 C     336  338  290  337
  338 T     337  339  289  338
  339 T     338  340  288  339
  340 A     339  341  287  340
  341 T     340  342  286  341
  342 T     341  343  285  342
  343 G     342  344  284  343
  344 T     343  345  283  344
  345 T     344  346  370  345
  346 A     345  347  369  346
  347 A     346  348  368  347
  348 T     347  349  367  348
  349 A     348  350  366  349
  350 A     349  351  365  350
  351 C     350  352  364  351
  352 G     351  353  363  352
  353 C     352  354  361  353
  354 T     353  355    0  354
  355 A     354  356    0  355
  356 C     355  357    0  356
  357 T     356  358    0  357
  358 A     357  359    0  358
  359 A     358  360    0  359
  360 T     359  361    0  360
  361 G     360  362  353  361
  362 T     361  363    0  362
  363 T     362  364  352  363
  364 G     363  365  351  364
  365 T     364  366  350  365
  366 T     365  367  349  366
  367 A     366  368  348  367
  368 T     367  369  347  368
  369 T     368  370  346  369
  370 A     369  371  345  370
  371 A     370  372    0  371
  372 A     371  373    0  372
  373 G     372  374    0  373
  374 T     373  375    0  374
  375 C     374  376    0  375
  376 T     375  377 3213  376
  377 G     376  378 3212  377
  378 T     377  379 3211  378
  379 G     378  380 3210  379
  380 A     379  381 3209  380
  381 A     380  382 3208  381
  382 T     381  383    0  382
  383 T     382  384 3206  383
  384 T     383  385 3205  384
  385 C     384  386 3204  385
  386 A     385  387    0  386
  387 A     386  388    0  387
  388 T     387  389    0  388
  389 T     388  390    0  389
  390 T     389  391    0  390
  391 T     390  392    0  391
  392 G     391  393  417  392
  393 T     392  394  416  393
  394 A     393  395  415  394
  395 A     394  396  414  395
  396 T     395  397    0  396
  397 G     396  398    0  397
  398 A     397  399  411  398
  399 T     398  400  410  399
  400 C     399  401  409  400
  401 C     400  402  408  401
  402 A     401  403  407  402
  403 T     402  404    0  403
  404 T     403  405    0  404
  405 T     404  406    0  405
  406 T     405  407    0  406
  407 T     406  408  402  407
  408 G     407  409  401  408
  409 G     408  410  400  409
  410 A     409  411  399  410
  411 T     410  412  398  411
  412 G     411  413    0  412
  413 T     412  414    0  413
  414 T     413  415  395  414
  415 T     414  416  394  415
  416 A     415  417  393  416
  417 T     416  418  392  417
  418 T     417  419    0  418
  419 A     418  420    0  419
  420 C     419  421 3116  420
  421 C     420  422 3115  421
  422 A     421  423 3114  422
  423 C     422  424 3113  423
  424 A     423  425 3112  424
  425 A     424  426 3111  425
  426 A     425  427 3110  426
  427 A     426  428 3109  427
  428 A     427  429 3108  428
  429 C     428  430 3106  429
  430 A     429  431 3105  430
  431 A     430  432 3104  431
  432 C     431  433 3103  432
  433 A     432  434    0  433
  434 A     433  435    0  434
  435 A     434  436    0  435
  436 A     435  437    0  436
  437 G     436  438 2807  437
  438 T     437  439    0  438
  439 T     438  440 2806  439
  440 G     439  441 2805  440
  441 G     440  442 2804  441
  442 A     441  443 2803  442
  443 T     442  444    0  443
  444 G     443  445 2802  444
  445 G     444  446 2801  445
  446 A     445  447 2800  446
  447 A     446  448 2799  447
  448 A     447  449 2798  448
  449 G     448  450 2797  449
  450 T     449  451 2796  450
  451 G     450  452 2795  451
  452 A     451  453 2794  452
  453 G     452  454 2793  453
  454 T     453  455 2792  454
  455 T     454  456 2791  455
  456 C     455  457    0  456
  457 A     456  458    0  457
  458 G     457  459 2788  458
  459 A     458  460 2787  459
  460 G     459  461 2786  460
  461 T     460  462 2785  461
  462 T     461  463 2784  462
  463 T     462  464  494  463
  464 A     463  465  493  464
  465 T     464  466  492  465
  466 T     465  467  491  466
  467 C     466  468  490  467
  468 T     467  469    0  468
  469 A     468  470  486  469
  470 G     469  471  485  470
  471 T     470  472  484  471
  472 G     471  473  483  472
  473 C     472  474  482  473
  474 G     473  475  481  474
  475 A     474  476  480  475
  476 A     475  477    0  476
  477 T     476  478    0  477
  478 A     477  479    0  478
  479 A     478  480    0  479
  480 T     479  481  475  480
  481 T     480  482  474  481
  482 G     481  483  473  482
  483 C     482  484  472  483
  484 A     483  485  471  484
  485 C     484  486  470  485
  486 T     485  487  469  486
  487 T     486  488    0  487
  488 T     487  489    0  488
  489 T     488  490    0  489
  490 G     489  491  467  490
  491 A     490  492  466  491
  492 A     491  493  465  492
  493 T     492  494  464  493
  494 A     493  495  463  494
  495 T     494  496    0  495
  496 G     495  497    0  496
  497 T     496  498    0  497
  498 C     497  499    0  498
  499 T     498  500    0  499
  500 C     499  501    0  500
  501 T     500  502 1946  501
  502 C     501  503 1945  502
  503 A     502  504 1944  503
  504 G     503  505 1943  504
  505 C     504  506 1942  505
  506 C     505  507 1941  506
  507 T     506  508 1940  507
  508 T     507  509 1939  508
  509 T     508  510    0  509
  510 T     509  511    0  510
  511 C     510  512    0  511
  512 T     511  513    0  512
  513 T     512  514    0  513
  514 A     513  515    0  514
  515 T     514  516    0  515
  516 G     515  517    0  516
  517 G     516  518    0  517
  518 A     517  519  537  518
  519 C     518  520  536  519
  520 C     519  521  535  520
  521 T     520  522  534  521
  522 T     521  523  533  522
  523 G     522  524  532  523
  524 A     523  525    0  524
  525 A     524  526    0  525
  526 G     525  527    0  526
  527 G     526  528    0  527
  528 A     527  529    0  528
  529 A     528  530    0  529
  530 A     529  531    0  530
  531 A     530  532    0  531
  532 C     531  533  523  532
  533 A     532  534  522  533
  534 G     533  535  521  534
  535 G     534  536  520  535
  536 G     535  537  519  536
  537 T     536  538  518  537
  538 A     537  539    0  538
  539 A     538  540    0  539
  540 T     539  541    0  540
  541 T     540  542    0  541
  542 T     541  543    0  542
  543 C     542  544    0  543
  544 A     543  545  646  544
  545 A     544  546  645  545
  546 A     545  547  644  546
  547 A     546  548  643  547
  548 A     547  549  642  548
  549 T     548  550  641  549
  550 C     549  551  640  550
  551 T     550  552  639  551
  552 T     551  553  638  552
  553 A     552  554  636  553
  554 G     553  555  635  554
  555 G     554  556  634  555
  556 G     555  557  633  556
  557 A     556  558  632  557
  558 A     557  559  630  558
  559 T     558  560  629  559
  560 T     559  561    0  560
  561 T     560  562    0  561
  562 G     561  563  606  562
  563 T     562  564  605  563
  564 G     563  565  604  564
  565 T     564  566  603  565
  566 T     565  567  602  566
  567 T     566  568  601  567
  568 A     567  569    0  568
  569 A     568  570  600  569
  570 G     569  571  599  570
  571 A     570  572  598  571
  572 A     571  573  597  572
  573 T     572  574  596  573
  574 A     573  575  595  574
  575 T     574  576  594  575
  576 T     575  577  589  576
  577 G     576  578  588  577
  578 A     577  579  587  578
  579 T     578  580    0  579
  580 G     579  581    0  580
  581 G     580  582    0  581
  582 T     581  583    0  582
  583 T     582  584    0  583
  584 A     583  585    0  584
  585 T     584  586    0  585
  586 T     585  587    0  586
  587 T     586  588  578  587
  588 T     587  589  577  588
  589 A     588  590  576  589
  590 A     589  591    0  590
  591 A     590  592    0  591
  592 A     591  593    0  592
  593 T     592  594    0  593
  594 A     593  595  575  594
  595 T     594  596  574  595
  596 A     595  597  573  596
  597 T     596  598  572  597
  598 T     597  599  571  598
  599 C     598  600  570  599
  600 T     599  601  569  600
  601 A     600  602  567  601
  602 A     601  603  566  602
  603 G     602  604  565  603
  604 C     603  605  564  604
  605 A     604  606  563  605
  606 C     605  607  562  606
  607 A     606  608  627  607
  608 C     607  609  626  608
  609 G     608  610  625  609
  610 C     609  611  624  610
  611 C     610  612  623  611
  612 T     611  613  622  612
  613 A     612  614  620  613
  614 T     613  615    0  614
  615 T     614  616    0  615
  616 A     615  617    0  616
  617 A     616  618    0  617
  618 T     617  619    0  618
  619 T     618  620    0  619
  620 T     619  621  613  620
  621 A     620  622    0  621
  622 G     621  623  612  622
  623 G     622  624  611  623
  624 G     623  625  610  624
  625 C     624  626  609  625
  626 G     625  627  608  626
  627 T     626  628  607  627
  628 G     627  629    0  628
  629 A     628  630  559  629
  630 T     629  631  558  630
  631 C     630  632    0  631
  632 T     631  633  557  632
  633 C     632  634  556  633
  634 C     633  635  555  634
  635 C     634  636  554  635
  636 T     635  637  553  636
  637 C     636  638    0  637
  638 A     637  639  552  638
  639 G     638  640  551  639
  640 G     639  641  550  640
  641 G     640  642  549  641
  642 T     641  643  548  642
  643 T     642  644  547  643
  644 T     643  645  546  644
  645 T     644  646  545  645
  646 T     645  647  544  646
  647 C     646  648    0  647
  648 G     647  649    0  648
  649 G     648  650    0  649
  650 C     649  651    0  650
  651 T     650  652    0  651
  652 T     651  653  686  652
  653 T     652  654  685  653
  654 A     653  655  684  654
  655 G     654  656  683  655
  656 A     655  657    0  656
  657 A     656  658  681  657
  658 C     657  659  680  658
  659 C     658  660  679  659
  660 A     659  661  677  660
  661 T     660  662  676  661
  662 T     661  663  675  662
  663 G     662  664  674  663
  664 G     663  665  673  664
  665 T     664  666  672  665
  666 A     665  667  671  666
  667 G     666  668    0  667
  668 A     667  669    0  668
  669 T     668  670    0  669
  670 T     669  671    0  670
  671 T     670  672  666  671
  672 G     671  673  665  672
  673 C     672  674  664  673
  674 C     673  675  663  674
  675 A     674  676  662  675
  676 A     675  677  661  676
  677 T     676  678  660  677
  678 A     677  679    0  678
  679 G     678  680  659  679
  680 G     679  681  658  680
  681 T     680  682  657  681
  682 A     681  683    0  682
  683 T     682  684  655  683
  684 T     683  685  654  684
  685 A     684  686  653  685
  686 A     685  687  652  686
  687 C     686  688    0  687
  688 A     687  689  744  688
  689 T     688  690  743  689
  690 C     689  691  742  690
  691 A     690  692  741  691
  692 C     691  693  740  692
  693 T     692  694  739  693
  694 A     693  695  738  694
  695 G     694  696  737  695
  696 G     695  697  736  696
  697 T     696  698    0  697
  698 T     697  699    0  698
  699 T     698  700  733  699
  700 C     699  701  732  700
  701 A     700  702  731  701
  702 A     701  703  730  702
  703 A     702  704  729  703
  704 C     703  705    0  704
  705 T     704  706    0  705
  706 T     705  707    0  706
  707 T     706  708    0  707
  708 A     707  709  726  708
  709 C     708  710  725  709
  710 T     709  711  724  710
  711 T     710  712  723  711
  712 G     711  713    0  712
  713 C     712  714  722  713
  714 T     713  715  721  714
  715 T     714  716    0  715
  716 T     715  717    0  716
  717 A     716  718    0  717
  718 C     717  719    0  718
  719 A     718  720    0  719
  720 T     719  721    0  720
  721 A     720  722  714  721
  722 G     721  723  713  722
  723 A     722  724  711  723
  724 A     723  725  710  724
  725 G     724  726  709  725
  726 T     725  727  708  726
  727 T     726  728    0  727
  728 A     727  729    0  728
  729 T     728  730  703  729
  730 T     729  731  702  730
  731 T     730  732  701  731
  732 G     731  733  700  732
  733 A     732  734  699  733
  734 C     733  735    0  734
  735 T     734  736    0  735
  736 C     735  737  696  736
  737 C     736  738  695  737
  738 T     737  739  694  738
  739 G     738  740  693  739
  740 G     739  741  692  740
  741 T     740  742  691  741
  742 G     741  743  690  742
  743 A     742  744  689  743
  744 T     743  745  688  744
  745 T     744  746    0  745
  746 C     745  747 1843  746
  747 T     746  748 1842  747
  748 T     747  749 1841  748
  749 C     748  750 1840  749
  750 T     749  751 1839  750
  751 T     750  752    0  751
  752 C     751  753    0  752
  753 A     752  754    0  753
  754 G     753  755    0  754
  755 G     754  756 1653  755
  756 T     755  757 1652  756
  757 T     756  758 1651  757
  758 G     757  759 1650  758
  759 G     758  760 1649  759
  760 A     759  761 1648  760
  761 C     760  762 1647  761
  762 A     761  763    0  762
  763 G     762  764 1550  763
  764 C     763  765 1549  764
  765 T     764  766 1548  765
  766 G     765  767 1547  766
  767 G     766  768 1546  767
  768 T     767  769 1545  768
  769 G     768  770 1544  769
  770 C     769  771 1543  770
  771 T     770  772  852  771
  772 G     771  773  851  772
  773 C     772  774  850  773
  774 A     773  775  849  774
  775 G     774  776  848  775
  776 C     775  777  847  776
  777 T     776  778    0  777
  778 T     777  779    0  778
  779 A     778  780    0  779
  780 T     779  781    0  780
  781 T     780  782    0  781
  782 A     781  783    0  782
  783 T     782  784    0  783
  784 G     783  785    0  784
  785 T     784  786  802  785
  786 G     785  787  801  786
  787 G     786  788  800  787
  788 G     787  789  799  788
  789 T     788  790  798  789
  790 T     789  791  797  790
  791 A     790  792    0  791
  792 T     791  793  805  792
  793 C     792  794  804  793
  794 T     793  795  803  794
  795 T     794  796    0  795
  796 C     795  797    0  796
  797 A     796  798  790  797
  798 A     797  799  789  798
  799 C     798  800  788  799
  800 C     799  801  787  800
  801 T     800  802  786  801
  802 A     801  803  785  802
  803 G     802  804  794  803
  804 G     803  805  793  804
  805 A     804  806  792  805
  806 C     805  807    0  806
  807 T     806  808    0  807
  808 T     807  809  829  808
  809 T     808  810  828  809
  810 T     809  811  827  810
  811 C     810  812  826  811
  812 T     811  813  832  812
  813 A     812  814  831  813
  814 T     813  815  830  814
  815 T     814  816    0  815
  816 A     815  817    0  816
  817 A     816  818    0  817
  818 A     817  819    0  818
  819 A     818  820    0  819
  820 T     819  821    0  820
  821 A     820  822    0  821
  822 T     821  823    0  822
  823 A     822  824    0  823
  824 A     823  825    0  824
  825 T     824  826    0  825
  826 G     825  827  811  826
  827 A     826  828  810  827
  828 A     827  829  809  828
  829 A     828  830  808  829
  830 A     829  831  814  830
  831 T     830  832  813  831
  832 G     831  833  812  832
  833 G     832  834    0  833
  834 A     833  835    0  834
  835 A     834  836    0  835
  836 C     835  837    0  836
  837 C     836  838    0  837
  838 A     837  839    0  838
  839 T     838  840    0  839
  840 T     839  841    0  840
  841 A     840  842    0  841
  842 C     841  843    0  842
  843 A     842  844    0  843
  844 G     843  845    0  844
  845 A     844  846    0  845
  846 T     845  847    0  846
  847 G     846  848  776  847
  848 C     847  849  775  848
  849 T     848  850  774  849
  850 G     849  851  773  850
  851 T     850  852  772  851
  852 A     851  853  771  852
  853 G     852  854    0  853
  854 A     853  855  892  854
  855 C     854  856    0  855
  856 T     855  857  891  856
  857 G     856  858  890  857
  858 T     857  859  889  858
  859 G     858  860  888  859
  860 C     859  861  887  860
  861 A     860  862  886  861
  862 C     861  863  885  862
  863 T     862  864  884  863
  864 T     863  865  883  864
  865 G     864  866  881  865
  866 A     865  867    0  866
  867 C     866  868    0  867
  868 C     867  869    0  868
  869 C     868  870    0  869
  870 T     869  871  878  870
  871 C     870  872  877  871
  872 T     871  873  876  872
  873 C     872  874    0  873
  874 T     873  875    0  874
  875 C     874  876    0  875
  876 A     875  877  872  876
  877 G     876  878  871  877
  878 A     877  879  870  878
  879 A     878  880    0  879
  880 A     879  881    0  880
  881 C     880  882  865  881
  882 A     881  883    0  882
  883 A     882  884  864  883
  884 A     883  885  863  884
  885 G     884  886  862  885
  886 T     885  887  861  886
  887 G     886  888  860  887
  888 T     887  889  859  888
  889 A     888  890  858  889
  890 C     889  891  857  890
  891 G     890  892  856  891
  892 T     891  893  854  892
  893 T     892  894  904  893
  894 G     893  895  903  894
  895 A     894  896  902  895
  896 A     895  897  901  896
  897 A     896  898    0  897
  898 T     897  899    0  898
  899 C     898  900    0  899
  900 C     899  901    0  900
  901 T     900  902  896  901
  902 T     901  903  895  902
  903 C     902  904  894  903
  904 A     903  905  893  904
  905 C     904  906    0  905
  906 T     905  907 1541  906
  907 G     906  908 1540  907
  908 T     907  909 1539  908
  909 A     908  910 1538  909
  910 G     909  911 1537  910
  911 A     910  912 1536  911
  912 A     911  913 1535  912
  913 A     912  914 1530  913
  914 A     913  915 1529  914
  915 A     914  916 1528  915
  916 G     915  917 1527  916
  917 G     916  918 1526  917
  918 A     917  919 1525  918
  919 A     918  920    0  919
  920 T     919  921    0  920
  921 C     920  922    0  921
  922 T     921  923    0  922
  923 A     922  924    0  923
  924 T     923  925    0  924
  925 C     924  926    0  925
  926 A     925  927    0  926
  927 A     926  928    0  927
  928 A     927  929  944  928
  929 C     928  930    0  929
  930 T     929  931  943  930
  931 T     930  932  942  931
  932 C     931  933  941  932
  933 T     932  934  940  933
  934 A     933  935  939  934
  935 A     934  936    0  935
  936 C     935  937    0  936
  937 T     936  938    0  937
  938 T     937  939    0  938
  939 T     938  940  934  939
  940 A     939  941  933  940
  941 G     940  942  932  941
  942 A     941  943  931  942
  943 G     942  944  930  943
  944 T     943  945  928  944
  945 C     944  946 1322  945
  946 C     945  947 1321  946
  947 A     946  948 1320  947
  948 A     947  949 1319  948
  949 C     948  950 1318  949
  950 C     949  951 1317  950
  951 A     950  952    0  951
  952 A     951  953    0  952
  953 C     952  954    0  953
  954 A     953  955 1314  954
  955 G     954  956 1313  955
  956 A     955  957 1312  956
  957 A     956  958 1311  957
  958 T     957  959 1310  958
  959 C     958  960 1309  959
  960 T     959  961    0  960
  961 A     960  962    0  961
  962 T     961  963 1304  962
  963 T     962  964 1303  963
  964 G     963  965 1302  964
  965 T     964  966 1301  965
  966 T     965  967 1300  966
  967 A     966  968 1299  967
  968 G     967  969 1298  968
  969 A     968  970 1297  969
  970 T     969  971    0  970
  971 T     970  972 1295  971
  972 T     971  973 1294  972
  973 C     972  974 1293  973
  974 C     973  975 1292  974
  975 T     974  976    0  975
  976 A     975  977    0  976
  977 A     976  978    0  977
  978 T     977  979    0  978
  979 A     978  980    0  979
  980 T     979  981    0  980
  981 T     980  982  992  981
  982 A     981  983  991  982
  983 C     982  984  990  983
  984 A     983  985  989  984
  985 A     984  986    0  985
  986 A     985  987    0  986
  987 C     986  988    0  987
  988 T     987  989    0  988
  989 T     988  990  984  989
  990 G     989  991  983  990
  991 T     990  992  982  991
  992 G     991  993  981  992
  993 C     992  994    0  993
  994 C     993  995    0  994
  995 C     994  996    0  995
  996 T     995  997    0  996
  997 T     996  998    0  997
  998 T     997  999    0  998
  999 T     998 1000    0  999
 1000 G     999 1001    0 1000
 1001 A    1000 1002    0 1001
 1002 T    1001 1003    0 1002
 1003 G    1002 1004    0 1003
 1004 A    1003 1005 1291 1004
 1005 A    1004 1006 1290 1005
 1006 G    1005 1007 1289 1006
 1007 T    1006 1008 1288 1007
 1008 T    1007 1009 1287 1008
 1009 T    1008 1010    0 1009
 1010 T    1009 1011    0 1010
 1011 T    1010 1012 1285 1011
 1012 A    1011 1013 1284 1012
 1013 A    1012 1014 1283 1013
 1014 C    1013 1015 1282 1014
 1015 G    1014 1016 1281 1015
 1016 C    1015 1017 1280 1016
 1017 C    1016 1018    0 1017
 1018 A    1017 1019 1279 1018
 1019 C    1018 1020 1277 1019
 1020 C    1019 1021 1276 1020
 1021 A    1020 1022    0 1021
 1022 G    1021 1023    0 1022
 1023 A    1022 1024    0 1023
 1024 T    1023 1025    0 1024
 1025 T    1024 1026    0 1025
 1026 T    1025 1027    0 1026
 1027 G    1026 1028    0 1027
 1028 C    1027 1029 1267 1028
 1029 A    1028 1030 1266 1029
 1030 T    1029 1031 1265 1030
 1031 C    1030 1032 1264 1031
 1032 T    1031 1033 1263 1032
 1033 G    1032 1034 1262 1033
 1034 T    1033 1035    0 1034
 1035 T    1034 1036    0 1035
 1036 T    1035 1037    0 1036
 1037 A    1036 1038    0 1037
 1038 T    1037 1039    0 1038
 1039 G    1038 1040    0 1039
 1040 C    1039 1041    0 1040
 1041 T    1040 1042    0 1041
 1042 T    1041 1043    0 1042
 1043 G    1042 1044    0 1043
 1044 G    1043 1045    0 1044
 1045 A    1044 1046    0 1045
 1046 A    1045 1047    0 1046
 1047 C    1046 1048    0 1047
 1048 A    1047 1049 1088 1048
 1049 G    1048 1050 1087 1049
 1050 G    1049 1051 1086 1050
 1051 A    1050 1052 1085 1051
 1052 A    1051 1053 1083 1052
 1053 G    1052 1054 1082 1053
 1054 A    1053 1055 1081 1054
 1055 G    1054 1056 1080 1055
 1056 A    1055 1057 1078 1056
 1057 A    1056 1058 1077 1057
 1058 T    1057 1059 1076 1058
 1059 C    1058 1060 1075 1059
 1060 A    1059 1061 1074 1060
 1061 G    1060 1062 1073 1061
 1062 C    1061 1063 1072 1062
 1063 A    1062 1064 1071 1063
 1064 A    1063 1065 1070 1064
 1065 C    1064 1066 1069 1065
 1066 T    1065 1067    0 1066
 1067 G    1066 1068    0 1067
 1068 T    1067 1069    0 1068
 1069 G    1068 1070 1065 1069
 1070 T    1069 1071 1064 1070
 1071 T    1070 1072 1063 1071
 1072 G    1071 1073 1062 1072
 1073 C    1072 1074 1061 1073
 1074 T    1073 1075 1060 1074
 1075 G    1074 1076 1059 1075
 1076 A    1075 1077 1058 1076
 1077 T    1076 1078 1057 1077
 1078 T    1077 1079 1056 1078
 1079 A    1078 1080    0 1079
 1080 T    1079 1081 1055 1080
 1081 T    1080 1082 1054 1081
 1082 C    1081 1083 1053 1082
 1083 T    1082 1084 1052 1083
 1084 G    1083 1085    0 1084
 1085 T    1084 1086 1051 1085
 1086 C    1085 1087 1050 1086
 1087 C    1086 1088 1049 1087
 1088 T    1087 1089 1048 1088
 1089 A    1088 1090    0 1089
 1090 T    1089 1091 1255 1090
 1091 A    1090 1092 1254 1091
 1092 T    1091 1093 1253 1092
 1093 A    1092 1094 1252 1093
 1094 A    1093 1095 1251 1094
 1095 T    1094 1096 1250 1095
 1096 T    1095 1097 1249 1096
 1097 T    1096 1098    0 1097
 1098 C    1097 1099 1131 1098
 1099 G    1098 1100 1130 1099
 1100 C    1099 1101 1129 1100
 1101 A    1100 1102    0 1101
 1102 C    1101 1103 1127 1102
 1103 C    1102 1104 1126 1103
 1104 A    1103 1105 1125 1104
 1105 T    1104 1106 1124 1105
 1106 T    1105 1107    0 1106
 1107 T    1106 1108    0 1107
 1108 T    1107 1109    0 1108
 1109 T    1108 1110    0 1109
 1110 C    1109 1111 1121 1110
 1111 G    1110 1112 1120 1111
 1112 C    1111 1113 1119 1112
 1113 T    1112 1114 1118 1113
 1114 T    1113 1115    0 1114
 1115 T    1114 1116    0 1115
 1116 T    1115 1117    0 1116
 1117 A    1116 1118    0 1117
 1118 A    1117 1119 1113 1118
 1119 G    1118 1120 1112 1119
 1120 T    1119 1121 1111 1120
 1121 G    1120 1122 1110 1121
 1122 T    1121 1123    0 1122
 1123 T    1122 1124    0 1123
 1124 A    1123 1125 1105 1124
 1125 T    1124 1126 1104 1125
 1126 G    1125 1127 1103 1126
 1127 G    1126 1128 1102 1127
 1128 A    1127 1129    0 1128
 1129 G    1128 1130 1100 1129
 1130 T    1129 1131 1099 1130
 1131 G    1130 1132 1098 1131
 1132 T    1131 1133    0 1132
 1133 C    1132 1134    0 1133
 1134 T    1133 1135    0 1134
 1135 C    1134 1136 1196 1135
 1136 C    1135 1137 1195 1136
 1137 T    1136 1138 1194 1137
 1138 A    1137 1139    0 1138
 1139 C    1138 1140 1193 1139
 1140 T    1139 1141 1192 1140
 1141 A    1140 1142 1191 1141
 1142 A    1141 1143 1190 1142
 1143 A    1142 1144    0 1143
 1144 T    1143 1145 1189 1144
 1145 T    1144 1146 1186 1145
 1146 A    1145 1147 1185 1146
 1147 A    1146 1148 1184 1147
 1148 A    1147 1149 1183 1148
 1149 T    1148 1150 1182 1149
 1150 G    1149 1151 1181 1150
 1151 A    1150 1152 1180 1151
 1152 T    1151 1153    0 1152
 1153 C    1152 1154    0 1153
 1154 T    1153 1155 1178 1154
 1155 C    1154 1156 1177 1155
 1156 T    1155 1157 1176 1156
 1157 G    1156 1158 1175 1157
 1158 C    1157 1159 1174 1158
 1159 T    1158 1160    0 1159
 1160 T    1159 1161    0 1160
 1161 T    1160 1162    0 1161
 1162 A    1161 1163    0 1162
 1163 C    1162 1164    0 1163
 1164 T    1163 1165    0 1164
 1165 A    1164 1166    0 1165
 1166 A    1165 1167    0 1166
 1167 T    1166 1168    0 1167
 1168 G    1167 1169    0 1168
 1169 T    1168 1170    0 1169
 1170 C    1169 1171    0 1170
 1171 T    1170 1172    0 1171
 1172 A    1171 1173    0 1172
 1173 T    1172 1174    0 1173
 1174 G    1173 1175 1158 1174
 1175 C    1174 1176 1157 1175
 1176 A    1175 1177 1156 1176
 1177 G    1176 1178 1155 1177
 1178 A    1177 1179 1154 1178
 1179 T    1178 1180    0 1179
 1180 T    1179 1181 1151 1180
 1181 C    1180 1182 1150 1181
 1182 A    1181 1183 1149 1182
 1183 T    1182 1184 1148 1183
 1184 T    1183 1185 1147 1184
 1185 T    1184 1186 1146 1185
 1186 G    1185 1187 1145 1186
 1187 T    1186 1188    0 1187
 1188 A    1187 1189    0 1188
 1189 A    1188 1190 1144 1189
 1190 T    1189 1191 1142 1190
 1191 T    1190 1192 1141 1191
 1192 A    1191 1193 1140 1192
 1193 G    1192 1194 1139 1193
 1194 A    1193 1195 1137 1194
 1195 G    1194 1196 1136 1195
 1196 G    1195 1197 1135 1196
 1197 T    1196 1198    0 1197
 1198 A    1197 1199    0 1198
 1199 A    1198 1200    0 1199
 1200 T    1199 1201    0 1200
 1201 G    1200 1202    0 1201
 1202 A    1201 1203    0 1202
 1203 A    1202 1204 1246 1203
 1204 G    1203 1205 1245 1204
 1205 T    1204 1206 1244 1205
 1206 C    1205 1207 1243 1206
 1207 A    1206 1208 1242 1207
 1208 G    1207 1209 1241 1208
 1209 C    1208 1210 1240 1209
 1210 C    1209 1211    0 1210
 1211 A    1210 1212 1239 1211
 1212 A    1211 1213 1238 1212
 1213 A    1212 1214    0 1213
 1214 T    1213 1215 1237 1214
 1215 C    1214 1216    0 1215
 1216 G    1215 1217    0 1216
 1217 C    1216 1218    0 1217
 1218 T    1217 1219 1233 1218
 1219 C    1218 1220 1232 1219
 1220 C    1219 1221 1231 1220
 1221 A    1220 1222 1230 1221
 1222 G    1221 1223 1229 1222
 1223 G    1222 1224    0 1223
 1224 G    1223 1225    0 1224
 1225 C    1224 1226    0 1225
 1226 A    1225 1227    0 1226
 1227 A    1226 1228    0 1227
 1228 A    1227 1229    0 1228
 1229 C    1228 1230 1222 1229
 1230 T    1229 1231 1221 1230
 1231 G    1230 1232 1220 1231
 1232 G    1231 1233 1219 1232
 1233 A    1232 1234 1218 1233
 1234 A    1233 1235    0 1234
 1235 A    1234 1236    0 1235
 1236 T    1235 1237    0 1236
 1237 A    1236 1238 1214 1237
 1238 T    1237 1239 1212 1238
 1239 T    1238 1240 1211 1239
 1240 G    1239 1241 1209 1240
 1241 C    1240 1242 1208 1241
 1242 T    1241 1243 1207 1242
 1243 G    1242 1244 1206 1243
 1244 A    1243 1245 1205 1244
 1245 T    1244 1246 1204 1245
 1246 T    1245 1247 1203 1246
 1247 A    1246 1248    0 1247
 1248 T    1247 1249    0 1248
 1249 A    1248 1250 1096 1249
 1250 A    1249 1251 1095 1250
 1251 T    1250 1252 1094 1251
 1252 T    1251 1253 1093 1252
 1253 A    1252 1254 1092 1253
 1254 T    1253 1255 1091 1254
 1255 A    1254 1256 1090 1255
 1256 A    1255 1257    0 1256
 1257 A    1256 1258    0 1257
 1258 T    1257 1259    0 1258
 1259 T    1258 1260    0 1259
 1260 A    1259 1261    0 1260
 1261 C    1260 1262    0 1261
 1262 C    1261 1263 1033 1262
 1263 A    1262 1264 1032 1263
 1264 G    1263 1265 1031 1264
 1265 A    1264 1266 1030 1265
 1266 T    1265 1267 1029 1266
 1267 G    1266 1268 1028 1267
 1268 A    1267 1269    0 1268
 1269 T    1268 1270    0 1269
 1270 T    1269 1271    0 1270
 1271 T    1270 1272    0 1271
 1272 T    1271 1273    0 1272
 1273 A    1272 1274    0 1273
 1274 C    1273 1275    0 1274
 1275 A    1274 1276    0 1275
 1276 G    1275 1277 1020 1276
 1277 G    1276 1278 1019 1277
 1278 C    1277 1279    0 1278
 1279 T    1278 1280 1018 1279
 1280 G    1279 1281 1016 1280
 1281 C    1280 1282 1015 1281
 1282 G    1281 1283 1014 1282
 1283 T    1282 1284 1013 1283
 1284 T    1283 1285 1012 1284
 1285 A    1284 1286 1011 1285
 1286 T    1285 1287    0 1286
 1287 A    1286 1288 1008 1287
 1288 G    1287 1289 1007 1288
 1289 C    1288 1290 1006 1289
 1290 T    1289 1291 1005 1290
 1291 T    1290 1292 1004 1291
 1292 G    1291 1293  974 1292
 1293 G    1292 1294  973 1293
 1294 A    1293 1295  972 1294
 1295 A    1294 1296  971 1295
 1296 T    1295 1297    0 1296
 1297 T    1296 1298  969 1297
 1298 C    1297 1299  968 1298
 1299 T    1298 1300  967 1299
 1300 A    1299 1301  966 1300
 1301 A    1300 1302  965 1301
 1302 C    1301 1303  964 1302
 1303 A    1302 1304  963 1303
 1304 A    1303 1305  962 1304
 1305 G    1304 1306    0 1305
 1306 C    1305 1307    0 1306
 1307 T    1306 1308    0 1307
 1308 T    1307 1309    0 1308
 1309 G    1308 1310  959 1309
 1310 A    1309 1311  958 1310
 1311 T    1310 1312  957 1311
 1312 T    1311 1313  956 1312
 1313 C    1312 1314  955 1313
 1314 T    1313 1315  954 1314
 1315 A    1314 1316    0 1315
 1316 A    1315 1317    0 1316
 1317 G    1316 1318  950 1317
 1318 G    1317 1319  949 1318
 1319 T    1318 1320  948 1319
 1320 T    1319 1321  947 1320
 1321 G    1320 1322  946 1321
 1322 G    1321 1323  945 1322
 1323 T    1322 1324 1340 1323
 1324 G    1323 1325 1339 1324
 1325 G    1324 1326 1338 1325
 1326 T    1325 1327 1337 1326
 1327 A    1326 1328 1336 1327
 1328 A    1327 1329 1335 1328
 1329 T    1328 1330 1334 1329
 1330 T    1329 1331    0 1330
 1331 A    1330 1332    0 1331
 1332 T    1331 1333    0 1332
 1333 A    1332 1334    0 1333
 1334 A    1333 1335 1329 1334
 1335 T    1334 1336 1328 1335
 1336 T    1335 1337 1327 1336
 1337 A    1336 1338 1326 1337
 1338 C    1337 1339 1325 1338
 1339 C    1338 1340 1324 1339
 1340 G    1339 1341 1323 1340
 1341 G    1340 1342    0 1341
 1342 T    1341 1343    0 1342
 1343 A    1342 1344    0 1343
 1344 T    1343 1345 1467 1344
 1345 A    1344 1346    0 1345
 1346 G    1345 1347 1466 1346
 1347 A    1346 1348 1465 1347
 1348 T    1347 1349 1464 1348
 1349 T    1348 1350 1463 1349
 1350 G    1349 1351 1462 1350
 1351 T    1350 1352 1461 1351
 1352 T    1351 1353    0 1352
 1353 T    1352 1354    0 1353
 1354 A    1353 1355 1458 1354
 1355 G    1354 1356 1457 1355
 1356 G    1355 1357 1456 1356
 1357 A    1356 1358 1455 1357
 1358 A    1357 1359 1454 1358
 1359 G    1358 1360 1386 1359
 1360 T    1359 1361 1385 1360
 1361 C    1360 1362 1384 1361
 1362 T    1361 1363 1383 1362
 1363 A    1362 1364    0 1363
 1364 A    1363 1365    0 1364
 1365 T    1364 1366 1381 1365
 1366 C    1365 1367 1380 1366
 1367 T    1366 1368 1379 1367
 1368 C    1367 1369 1378 1368
 1369 A    1368 1370 1377 1369
 1370 A    1369 1371 1376 1370
 1371 A    1370 1372 1375 1371
 1372 C    1371 1373    0 1372
 1373 C    1372 1374    0 1373
 1374 T    1373 1375    0 1374
 1375 T    1374 1376 1371 1375
 1376 T    1375 1377 1370 1376
 1377 T    1376 1378 1369 1377
 1378 G    1377 1379 1368 1378
 1379 A    1378 1380 1367 1379
 1380 G    1379 1381 1366 1380
 1381 A    1380 1382 1365 1381
 1382 G    1381 1383    0 1382
 1383 A    1382 1384 1362 1383
 1384 G    1383 1385 1361 1384
 1385 A    1384 1386 1360 1385
 1386 T    1385 1387 1359 1386
 1387 A    1386 1388 1400 1387
 1388 T    1387 1389 1399 1388
 1389 T    1388 1390 1398 1389
 1390 T    1389 1391    0 1390
 1391 C    1390 1392    0 1391
 1392 A    1391 1393    0 1392
 1393 A    1392 1394    0 1393
 1394 C    1393 1395 1407 1394
 1395 T    1394 1396 1406 1395
 1396 G    1395 1397 1405 1396
 1397 A    1396 1398 1404 1397
 1398 A    1397 1399 1389 1398
 1399 A    1398 1400 1388 1399
 1400 T    1399 1401 1387 1400
 1401 C    1400 1402    0 1401
 1402 T    1401 1403    0 1402
 1403 A    1402 1404    0 1403
 1404 T    1403 1405 1397 1404
 1405 C    1404 1406 1396 1405
 1406 A    1405 1407 1395 1406
 1407 G    1406 1408 1394 1407
 1408 G    1407 1409    0 1408
 1409 C    1408 1410    0 1409
 1410 C    1409 1411    0 1410
 1411 G    1410 1412 1453 1411
 1412 G    1411 1413 1452 1412
 1413 T    1412 1414 1451 1413
 1414 A    1413 1415 1450 1414
 1415 A    1414 1416 1449 1415
 1416 C    1415 1417 1448 1416
 1417 A    1416 1418 1447 1417
 1418 A    1417 1419 1446 1418
 1419 A    1418 1420 1442 1419
 1420 C    1419 1421 1441 1420
 1421 C    1420 1422 1439 1421
 1422 T    1421 1423 1438 1422
 1423 T    1422 1424 1437 1423
 1424 G    1423 1425 1436 1424
 1425 T    1424 1426 1435 1425
 1426 A    1425 1427 1434 1426
 1427 A    1426 1428 1433 1427
 1428 T    1427 1429 1432 1428
 1429 G    1428 1430    0 1429
 1430 G    1429 1431    0 1430
 1431 T    1430 1432    0 1431
 1432 G    1431 1433 1428 1432
 1433 T    1432 1434 1427 1433
 1434 T    1433 1435 1426 1434
 1435 G    1434 1436 1425 1435
 1436 C    1435 1437 1424 1436
 1437 A    1436 1438 1423 1437
 1438 G    1437 1439 1422 1438
 1439 G    1438 1440 1421 1439
 1440 T    1439 1441    0 1440
 1441 G    1440 1442 1420 1441
 1442 T    1441 1443 1419 1442
 1443 T    1442 1444    0 1443
 1444 A    1443 1445    0 1444
 1445 A    1444 1446    0 1445
 1446 T    1445 1447 1418 1446
 1447 T    1446 1448 1417 1447
 1448 G    1447 1449 1416 1448
 1449 T    1448 1450 1415 1449
 1450 T    1449 1451 1414 1450
 1451 A    1450 1452 1413 1451
 1452 C    1451 1453 1412 1452
 1453 T    1452 1454 1411 1453
 1454 T    1453 1455 1358 1454
 1455 T    1454 1456 1357 1455
 1456 C    1455 1457 1356 1456
 1457 C    1456 1458 1355 1457
 1458 T    1457 1459 1354 1458
 1459 T    1458 1460    0 1459
 1460 T    1459 1461    0 1460
 1461 A    1460 1462 1351 1461
 1462 C    1461 1463 1350 1462
 1463 A    1462 1464 1349 1463
 1464 A    1463 1465 1348 1464
 1465 T    1464 1466 1347 1465
 1466 C    1465 1467 1346 1466
 1467 A    1466 1468 1344 1467
 1468 T    1467 1469 1508 1468
 1469 A    1468 1470 1507 1469
 1470 T    1469 1471 1506 1470
 1471 G    1470 1472 1501 1471
 1472 G    1471 1473 1500 1472
 1473 T    1472 1474 1499 1473
 1474 T    1473 1475    0 1474
 1475 T    1474 1476    0 1475
 1476 C    1475 1477 1496 1476
 1477 C    1476 1478 1495 1477
 1478 G    1477 1479 1494 1478
 1479 A    1478 1480 1493 1479
 1480 C    1479 1481 1492 1480
 1481 C    1480 1482 1490 1481
 1482 C    1481 1483 1489 1482
 1483 A    1482 1484 1488 1483
 1484 C    1483 1485    0 1484
 1485 T    1484 1486    0 1485
 1486 T    1485 1487    0 1486
 1487 A    1486 1488    0 1487
 1488 T    1487 1489 1483 1488
 1489 G    1488 1490 1482 1489
 1490 G    1489 1491 1481 1490
 1491 T    1490 1492    0 1491
 1492 G    1491 1493 1480 1492
 1493 T    1492 1494 1479 1493
 1494 T    1493 1495 1478 1494
 1495 G    1494 1496 1477 1495
 1496 G    1495 1497 1476 1496
 1497 T    1496 1498    0 1497
 1498 C    1497 1499    0 1498
 1499 A    1498 1500 1473 1499
 1500 C    1499 1501 1472 1500
 1501 C    1500 1502 1471 1501
 1502 A    1501 1503    0 1502
 1503 A    1502 1504    0 1503
 1504 C    1503 1505    0 1504
 1505 C    1504 1506    0 1505
 1506 A    1505 1507 1470 1506
 1507 T    1506 1508 1469 1507
 1508 A    1507 1509 1468 1508
 1509 C    1508 1510    0 1509
 1510 A    1509 1511    0 1510
 1511 G    1510 1512 1524 1511
 1512 A    1511 1513 1523 1512
 1513 G    1512 1514 1522 1513
 1514 T    1513 1515 1521 1514
 1515 A    1514 1516 1520 1515
 1516 G    1515 1517    0 1516
 1517 T    1516 1518    0 1517
 1518 A    1517 1519    0 1518
 1519 G    1518 1520    0 1519
 1520 T    1519 1521 1515 1520
 1521 A    1520 1522 1514 1521
 1522 C    1521 1523 1513 1522
 1523 T    1522 1524 1512 1523
 1524 T    1523 1525 1511 1524
 1525 T    1524 1526  918 1525
 1526 C    1525 1527  917 1526
 1527 T    1526 1528  916 1527
 1528 T    1527 1529  915 1528
 1529 T    1528 1530  914 1529
 1530 T    1529 1531  913 1530
 1531 G    1530 1532    0 1531
 1532 A    1531 1533    0 1532
 1533 A    1532 1534    0 1533
 1534 C    1533 1535    0 1534
 1535 T    1534 1536  912 1535
 1536 T    1535 1537  911 1536
 1537 C    1536 1538  910 1537
 1538 T    1537 1539  909 1538
 1539 A    1538 1540  908 1539
 1540 C    1539 1541  907 1540
 1541 A    1540 1542  906 1541
 1542 T    1541 1543    0 1542
 1543 G    1542 1544  770 1543
 1544 C    1543 1545  769 1544
 1545 A    1544 1546  768 1545
 1546 C    1545 1547  767 1546
 1547 C    1546 1548  766 1547
 1548 A    1547 1549  765 1548
 1549 G    1548 1550  764 1549
 1550 C    1549 1551  763 1550
 1551 A    1550 1552    0 1551
 1552 A    1551 1553    0 1552
 1553 C    1552 1554    0 1553
 1554 T    1553 1555    0 1554
 1555 G    1554 1556 1581 1555
 1556 T    1555 1557 1580 1556
 1557 T    1556 1558 1579 1557
 1558 T    1557 1559    0 1558
 1559 G    1558 1560 1577 1559
 1560 T    1559 1561 1576 1560
 1561 G    1560 1562 1575 1561
 1562 G    1561 1563 1574 1562
 1563 A    1562 1564 1573 1563
 1564 C    1563 1565 1572 1564
 1565 C    1564 1566    0 1565
 1566 T    1565 1567 1571 1566
 1567 A    1566 1568    0 1567
 1568 A    1567 1569    0 1568
 1569 A    1568 1570    0 1569
 1570 A    1569 1571    0 1570
 1571 A    1570 1572 1566 1571
 1572 G    1571 1573 1564 1572
 1573 T    1572 1574 1563 1573
 1574 C    1573 1575 1562 1574
 1575 T    1574 1576 1561 1575
 1576 A    1575 1577 1560 1576
 1577 C    1576 1578 1559 1577
 1578 T    1577 1579    0 1578
 1579 A    1578 1580 1557 1579
 1580 A    1579 1581 1556 1580
 1581 T    1580 1582 1555 1581
 1582 T    1581 1583 1646 1582
 1583 T    1582 1584 1645 1583
 1584 G    1583 1585 1644 1584
 1585 G    1584 1586 1643 1585
 1586 T    1585 1587 1642 1586
 1587 T    1586 1588    0 1587
 1588 A    1587 1589 1641 1588
 1589 A    1588 1590 1640 1589
 1590 A    1589 1591    0 1590
 1591 A    1590 1592 1638 1591
 1592 A    1591 1593 1637 1592
 1593 C    1592 1594 1636 1593
 1594 A    1593 1595 1635 1594
 1595 A    1594 1596    0 1595
 1596 A    1595 1597    0 1596
 1597 T    1596 1598 1632 1597
 1598 G    1597 1599 1631 1598
 1599 T    1598 1600 1630 1599
 1600 G    1599 1601 1629 1600
 1601 T    1600 1602 1628 1601
 1602 C    1601 1603 1627 1602
 1603 A    1602 1604    0 1603
 1604 A    1603 1605    0 1604
 1605 T    1604 1606    0 1605
 1606 T    1605 1607    0 1606
 1607 T    1606 1608    0 1607
 1608 C    1607 1609    0 1608
 1609 A    1608 1610 1621 1609
 1610 A    1609 1611 1620 1610
 1611 C    1610 1612 1619 1611
 1612 T    1611 1613 1618 1612
 1613 T    1612 1614    0 1613
 1614 C    1613 1615    0 1614
 1615 A    1614 1616    0 1615
 1616 A    1615 1617    0 1616
 1617 T    1616 1618    0 1617
 1618 G    1617 1619 1612 1618
 1619 G    1618 1620 1611 1619
 1620 T    1619 1621 1610 1620
 1621 T    1620 1622 1609 1621
 1622 T    1621 1623    0 1622
 1623 A    1622 1624    0 1623
 1624 A    1623 1625    0 1624
 1625 C    1624 1626    0 1625
 1626 A    1625 1627    0 1626
 1627 G    1626 1628 1602 1627
 1628 G    1627 1629 1601 1628
 1629 C    1628 1630 1600 1629
 1630 A    1629 1631 1599 1630
 1631 C    1630 1632 1598 1631
 1632 A    1631 1633 1597 1632
 1633 G    1632 1634    0 1633
 1634 G    1633 1635    0 1634
 1635 T    1634 1636 1594 1635
 1636 G    1635 1637 1593 1636
 1637 T    1636 1638 1592 1637
 1638 T    1637 1639 1591 1638
 1639 C    1638 1640    0 1639
 1640 T    1639 1641 1589 1640
 1641 T    1640 1642 1588 1641
 1642 A    1641 1643 1586 1642
 1643 C    1642 1644 1585 1643
 1644 T    1643 1645 1584 1644
 1645 G    1644 1646 1583 1645
 1646 A    1645 1647 1582 1646
 1647 G    1646 1648  761 1647
 1648 T    1647 1649  760 1648
 1649 C    1648 1650  759 1649
 1650 T    1649 1651  758 1650
 1651 A    1650 1652  757 1651
 1652 A    1651 1653  756 1652
 1653 C    1652 1654  755 1653
 1654 A    1653 1655    0 1654
 1655 A    1654 1656    0 1655
 1656 A    1655 1657    0 1656
 1657 A    1656 1658    0 1657
 1658 A    1657 1659    0 1658
 1659 G    1658 1660 1689 1659
 1660 T    1659 1661 1688 1660
 1661 T    1660 1662 1687 1661
 1662 T    1661 1663 1686 1662
 1663 C    1662 1664 1685 1663
 1664 T    1663 1665 1684 1664
 1665 G    1664 1666 1683 1665
 1666 C    1665 1667 1682 1666
 1667 C    1666 1668 1681 1667
 1668 T    1667 1669    0 1668
 1669 T    1668 1670    0 1669
 1670 T    1669 1671    0 1670
 1671 C    1670 1672    0 1671
 1672 C    1671 1673    0 1672
 1673 A    1672 1674    0 1673
 1674 A    1673 1675    0 1674
 1675 C    1674 1676    0 1675
 1676 A    1675 1677    0 1676
 1677 A    1676 1678    0 1677
 1678 T    1677 1679    0 1678
 1679 T    1678 1680    0 1679
 1680 T    1679 1681    0 1680
 1681 G    1680 1682 1667 1681
 1682 G    1681 1683 1666 1682
 1683 C    1682 1684 1665 1683
 1684 A    1683 1685 1664 1684
 1685 G    1684 1686 1663 1685
 1686 A    1685 1687 1662 1686
 1687 G    1686 1688 1661 1687
 1688 A    1687 1689 1660 1688
 1689 C    1688 1690 1659 1689
 1690 A    1689 1691    0 1690
 1691 T    1690 1692    0 1691
 1692 T    1691 1693 1837 1692
 1693 G    1692 1694 1836 1693
 1694 C    1693 1695 1835 1694
 1695 T    1694 1696 1831 1695
 1696 G    1695 1697 1830 1696
 1697 A    1696 1698 1829 1697
 1698 C    1697 1699 1828 1698
 1699 A    1698 1700 1827 1699
 1700 C    1699 1701 1826 1700
 1701 T    1700 1702 1825 1701
 1702 A    1701 1703    0 1702
 1703 C    1702 1704 1824 1703
 1704 T    1703 1705 1823 1704
 1705 G    1704 1706 1822 1705
 1706 A    1705 1707 1821 1706
 1707 T    1706 1708 1820 1707
 1708 G    1707 1709 1819 1708
 1709 C    1708 1710    0 1709
 1710 T    1709 1711 1728 1710
 1711 G    1710 1712 1727 1711
 1712 T    1711 1713 1726 1712
 1713 C    1712 1714 1725 1713
 1714 C    1713 1715    0 1714
 1715 G    1714 1716 1723 1715
 1716 T    1715 1717 1722 1716
 1717 G    1716 1718 1721 1717
 1718 A    1717 1719    0 1718
 1719 T    1718 1720    0 1719
 1720 C    1719 1721    0 1720
 1721 C    1720 1722 1717 1721
 1722 A    1721 1723 1716 1722
 1723 C    1722 1724 1715 1723
 1724 A    1723 1725    0 1724
 1725 G    1724 1726 1713 1725
 1726 A    1725 1727 1712 1726
 1727 C    1726 1728 1711 1727
 1728 A    1727 1729 1710 1728
 1729 C    1728 1730    0 1729
 1730 T    1729 1731    0 1730
 1731 T    1730 1732    0 1731
 1732 G    1731 1733    0 1732
 1733 A    1732 1734    0 1733
 1734 G    1733 1735    0 1734
 1735 A    1734 1736    0 1735
 1736 T    1735 1737    0 1736
 1737 T    1736 1738    0 1737
 1738 C    1737 1739    0 1738
 1739 T    1738 1740    0 1739
 1740 T    1739 1741 1771 1740
 1741 G    1740 1742 1770 1741
 1742 A    1741 1743 1769 1742
 1743 C    1742 1744 1768 1743
 1744 A    1743 1745 1767 1744
 1745 T    1744 1746 1766 1745
 1746 T    1745 1747    0 1746
 1747 A    1746 1748    0 1747
 1748 C    1747 1749 1765 1748
 1749 A    1748 1750 1764 1749
 1750 C    1749 1751 1763 1750
 1751 C    1750 1752 1762 1751
 1752 A    1751 1753 1761 1752
 1753 T    1752 1754    0 1753
 1754 G    1753 1755    0 1754
 1755 T    1754 1756    0 1755
 1756 T    1755 1757    0 1756
 1757 C    1756 1758    0 1757
 1758 T    1757 1759    0 1758
 1759 T    1758 1760    0 1759
 1760 T    1759 1761    0 1760
 1761 T    1760 1762 1752 1761
 1762 G    1761 1763 1751 1762
 1763 G    1762 1764 1750 1763
 1764 T    1763 1765 1749 1764
 1765 G    1764 1766 1748 1765
 1766 G    1765 1767 1745 1766
 1767 T    1766 1768 1744 1767
 1768 G    1767 1769 1743 1768
 1769 T    1768 1770 1742 1769
 1770 C    1769 1771 1741 1770
 1771 A    1770 1772 1740 1771
 1772 G    1771 1773 1783 1772
 1773 T    1772 1774 1782 1773
 1774 G    1773 1775 1781 1774
 1775 T    1774 1776 1780 1775
 1776 T    1775 1777    0 1776
 1777 A    1776 1778    0 1777
 1778 T    1777 1779    0 1778
 1779 A    1778 1780    0 1779
 1780 A    1779 1781 1775 1780
 1781 C    1780 1782 1774 1781
 1782 A    1781 1783 1773 1782
 1783 C    1782 1784 1772 1783
 1784 C    1783 1785    0 1784
 1785 A    1784 1786 1818 1785
 1786 G    1785 1787 1817 1786
 1787 G    1786 1788 1816 1787
 1788 A    1787 1789 1815 1788
 1789 A    1788 1790 1814 1789
 1790 C    1789 1791 1813 1790
 1791 A    1790 1792 1812 1791
 1792 A    1791 1793    0 1792
 1793 A    1792 1794    0 1793
 1794 T    1793 1795 1810 1794
 1795 A    1794 1796 1808 1795
 1796 C    1795 1797 1807 1796
 1797 T    1796 1798 1806 1797
 1798 T    1797 1799 1805 1798
 1799 C    1798 1800    0 1799
 1800 T    1799 1801    0 1800
 1801 A    1800 1802    0 1801
 1802 A    1801 1803    0 1802
 1803 C    1802 1804    0 1803
 1804 C    1803 1805    0 1804
 1805 A    1804 1806 1798 1805
 1806 G    1805 1807 1797 1806
 1807 G    1806 1808 1796 1807
 1808 T    1807 1809 1795 1808
 1809 T    1808 1810    0 1809
 1810 G    1809 1811 1794 1810
 1811 C    1810 1812    0 1811
 1812 T    1811 1813 1791 1812
 1813 G    1812 1814 1790 1813
 1814 T    1813 1815 1789 1814
 1815 T    1814 1816 1788 1815
 1816 C    1815 1817 1787 1816
 1817 T    1816 1818 1786 1817
 1818 T    1817 1819 1785 1818
 1819 T    1818 1820 1708 1819
 1820 A    1819 1821 1707 1820
 1821 T    1820 1822 1706 1821
 1822 C    1821 1823 1705 1822
 1823 A    1822 1824 1704 1823
 1824 G    1823 1825 1703 1824
 1825 G    1824 1826 1701 1825
 1826 G    1825 1827 1700 1826
 1827 T    1826 1828 1699 1827
 1828 G    1827 1829 1698 1828
 1829 T    1828 1830 1697 1829
 1830 T    1829 1831 1696 1830
 1831 A    1830 1832 1695 1831
 1832 A    1831 1833    0 1832
 1833 C    1832 1834    0 1833
 1834 T    1833 1835    0 1834
 1835 G    1834 1836 1694 1835
 1836 C    1835 1837 1693 1836
 1837 A    1836 1838 1692 1837
 1838 C    1837 1839    0 1838
 1839 A    1838 1840  750 1839
 1840 G    1839 1841  749 1840
 1841 A    1840 1842  748 1841
 1842 A    1841 1843  747 1842
 1843 G    1842 1844  746 1843
 1844 T    1843 1845    0 1844
 1845 C    1844 1846    0 1845
 1846 C    1845 1847    0 1846
 1847 C    1846 1848    0 1847
 1848 T    1847 1849    0 1848
 1849 G    1848 1850    0 1849
 1850 T    1849 1851    0 1850
 1851 T    1850 1852 1863 1851
 1852 G    1851 1853 1862 1852
 1853 C    1852 1854 1861 1853
 1854 T    1853 1855    0 1854
 1855 A    1854 1856    0 1855
 1856 T    1855 1857    0 1856
 1857 T    1856 1858    0 1857
 1858 C    1857 1859    0 1858
 1859 A    1858 1860    0 1859
 1860 T    1859 1861    0 1860
 1861 G    1860 1862 1853 1861
 1862 C    1861 1863 1852 1862
 1863 A    1862 1864 1851 1863
 1864 G    1863 1865    0 1864
 1865 A    1864 1866    0 1865
 1866 T    1865 1867    0 1866
 1867 C    1866 1868    0 1867
 1868 A    1867 1869    0 1868
 1869 A    1868 1870    0 1869
 1870 C    1869 1871    0 1870
 1871 T    1870 1872    0 1871
 1872 T    1871 1873    0 1872
 1873 A    1872 1874    0 1873
 1874 C    1873 1875    0 1874
 1875 T    1874 1876    0 1875
 1876 C    1875 1877    0 1876
 1877 C    1876 1878    0 1877
 1878 T    1877 1879    0 1878
 1879 A    1878 1880    0 1879
 1880 C    1879 1881 1928 1880
 1881 T    1880 1882 1927 1881
 1882 T    1881 1883 1926 1882
 1883 G    1882 1884 1925 1883
 1884 G    1883 1885 1923 1884
 1885 C    1884 1886 1922 1885
 1886 G    1885 1887 1921 1886
 1887 T    1886 1888 1920 1887
 1888 G    1887 1889 1919 1888
 1889 T    1888 1890 1918 1889
 1890 T    1889 1891 1917 1890
 1891 T    1890 1892 1916 1891
 1892 A    1891 1893    0 1892
 1893 T    1892 1894    0 1893
 1894 T    1893 1895    0 1894
 1895 C    1894 1896    0 1895
 1896 T    1895 1897    0 1896
 1897 A    1896 1898 1910 1897
 1898 C    1897 1899 1909 1898
 1899 A    1898 1900 1908 1899
 1900 G    1899 1901    0 1900
 1901 G    1900 1902    0 1901
 1902 T    1901 1903    0 1902
 1903 T    1902 1904    0 1903
 1904 C    1903 1905    0 1904
 1905 T    1904 1906    0 1905
 1906 A    1905 1907    0 1906
 1907 A    1906 1908    0 1907
 1908 T    1907 1909 1899 1908
 1909 G    1908 1910 1898 1909
 1910 T    1909 1911 1897 1910
 1911 T    1910 1912    0 1911
 1912 T    1911 1913    0 1912
 1913 T    1912 1914    0 1913
 1914 T    1913 1915    0 1914
 1915 C    1914 1916    0 1915
 1916 A    1915 1917 1891 1916
 1917 A    1916 1918 1890 1917
 1918 A    1917 1919 1889 1918
 1919 C    1918 1920 1888 1919
 1920 A    1919 1921 1887 1920
 1921 C    1920 1922 1886 1921
 1922 G    1921 1923 1885 1922
 1923 T    1922 1924 1884 1923
 1924 G    1923 1925    0 1924
 1925 C    1924 1926 1883 1925
 1926 A    1925 1927 1882 1926
 1927 G    1926 1928 1881 1927
 1928 G    1927 1929 1880 1928
 1929 C    1928 1930    0 1929
 1930 T    1929 1931    0 1930
 1931 G    1930 1932    0 1931
 1932 T    1931 1933    0 1932
 1933 T    1932 1934    0 1933
 1934 T    1933 1935    0 1934
 1935 A    1934 1936    0 1935
 1936 A    1935 1937    0 1936
 1937 T    1936 1938    0 1937
 1938 A    1937 1939    0 1938
 1939 G    1938 1940  508 1939
 1940 G    1939 1941  507 1940
 1941 G    1940 1942  506 1941
 1942 G    1941 1943  505 1942
 1943 C    1942 1944  504 1943
 1944 T    1943 1945  503 1944
 1945 G    1944 1946  502 1945
 1946 A    1945 1947  501 1946
 1947 A    1946 1948    0 1947
 1948 T    1947 1949    0 1948
 1949 A    1948 1950    0 1949
 1950 T    1949 1951    0 1950
 1951 G    1950 1952    0 1951
 1952 T    1951 1953    0 1952
 1953 C    1952 1954    0 1953
 1954 A    1953 1955    0 1954
 1955 A    1954 1956    0 1955
 1956 C    1955 1957    0 1956
 1957 A    1956 1958    0 1957
 1958 G    1957 1959    0 1958
 1959 C    1958 1960    0 1959
 1960 T    1959 1961    0 1960
 1961 C    1960 1962    0 1961
 1962 A    1961 1963    0 1962
 1963 T    1962 1964    0 1963
 1964 A    1963 1965    0 1964
 1965 T    1964 1966 2015 1965
 1966 G    1965 1967 2014 1966
 1967 A    1966 1968 2013 1967
 1968 G    1967 1969 2012 1968
 1969 T    1968 1970 2011 1969
 1970 G    1969 1971 2010 1970
 1971 T    1970 1972 2009 1971
 1972 G    1971 1973 2008 1972
 1973 A    1972 1974 2007 1973
 1974 C    1973 1975    0 1974
 1975 A    1974 1976    0 1975
 1976 T    1975 1977    0 1976
 1977 A    1976 1978    0 1977
 1978 C    1977 1979    0 1978
 1979 C    1978 1980    0 1979
 1980 C    1979 1981    0 1980
 1981 A    1980 1982 2004 1981
 1982 T    1981 1983 2003 1982
 1983 T    1982 1984 2002 1983
 1984 G    1983 1985 2001 1984
 1985 G    1984 1986 2000 1985
 1986 T    1985 1987 1999 1986
 1987 G    1986 1988 1998 1987
 1988 C    1987 1989 1997 1988
 1989 A    1988 1990 1996 1989
 1990 G    1989 1991    0 1990
 1991 G    1990 1992    0 1991
 1992 T    1991 1993    0 1992
 1993 A    1992 1994    0 1993
 1994 T    1993 1995    0 1994
 1995 A    1994 1996    0 1995
 1996 T    1995 1997 1989 1996
 1997 G    1996 1998 1988 1997
 1998 C    1997 1999 1987 1998
 1999 G    1998 2000 1986 1999
 2000 C    1999 2001 1985 2000
 2001 T    2000 2002 1984 2001
 2002 A    2001 2003 1983 2002
 2003 G    2002 2004 1982 2003
 2004 T    2003 2005 1981 2004
 2005 T    2004 2006    0 2005
 2006 A    2005 2007    0 2006
 2007 T    2006 2008 1973 2007
 2008 C    2007 2009 1972 2008
 2009 A    2008 2010 1971 2009
 2010 C    2009 2011 1970 2010
 2011 A    2010 2012 1969 2011
 2012 C    2011 2013 1968 2012
 2013 T    2012 2014 1967 2013
 2014 C    2013 2015 1966 2014
 2015 A    2014 2016 1965 2015
 2016 G    2015 2017    0 2016
 2017 A    2016 2018    0 2017
 2018 C    2017 2019    0 2018
 2019 T    2018 2020    0 2019
 2020 A    2019 2021    0 2020
 2021 A    2020 2022    0 2021
 2022 G    2021 2023 2529 2022
 2023 T    2022 2024 2528 2023
 2024 C    2023 2025 2527 2024
 2025 T    2024 2026 2526 2025
 2026 C    2025 2027 2525 2026
 2027 A    2026 2028    0 2027
 2028 T    2027 2029    0 2028
 2029 C    2028 2030    0 2029
 2030 G    2029 2031 2523 2030
 2031 G    2030 2032 2522 2031
 2032 C    2031 2033 2521 2032
 2033 G    2032 2034 2520 2033
 2034 G    2033 2035 2519 2034
 2035 G    2034 2036    0 2035
 2036 C    2035 2037    0 2036
 2037 A    2036 2038 2077 2037
 2038 C    2037 2039 2076 2038
 2039 G    2038 2040 2075 2039
 2040 T    2039 2041 2074 2040
 2041 A    2040 2042 2073 2041
 2042 G    2041 2043 2072 2042
 2043 T    2042 2044 2071 2043
 2044 G    2043 2045 2070 2044
 2045 T    2044 2046 2069 2045
 2046 A    2045 2047 2068 2046
 2047 G    2046 2048 2067 2047
 2048 C    2047 2049 2065 2048
 2049 T    2048 2050    0 2049
 2050 A    2049 2051 2064 2050
 2051 G    2050 2052 2063 2051
 2052 T    2051 2053 2062 2052
 2053 C    2052 2054    0 2053
 2054 A    2053 2055    0 2054
 2055 A    2054 2056    0 2055
 2056 T    2055 2057    0 2056
 2057 C    2056 2058    0 2057
 2058 C    2057 2059    0 2058
 2059 A    2058 2060    0 2059
 2060 T    2059 2061    0 2060
 2061 C    2060 2062    0 2061
 2062 A    2061 2063 2052 2062
 2063 T    2062 2064 2051 2063
 2064 T    2063 2065 2050 2064
 2065 G    2064 2066 2048 2065
 2066 C    2065 2067    0 2066
 2067 C    2066 2068 2047 2067
 2068 T    2067 2069 2046 2068
 2069 A    2068 2070 2045 2069
 2070 C    2069 2071 2044 2070
 2071 A    2070 2072 2043 2071
 2072 C    2071 2073 2042 2072
 2073 T    2072 2074 2041 2073
 2074 A    2073 2075 2040 2074
 2075 T    2074 2076 2039 2075
 2076 G    2075 2077 2038 2076
 2077 T    2076 2078 2037 2077
 2078 C    2077 2079    0 2078
 2079 A    2078 2080 2339 2079
 2080 C    2079 2081 2338 2080
 2081 T    2080 2082 2337 2081
 2082 T    2081 2083 2336 2082
 2083 G    2082 2084    0 2083
 2084 G    2083 2085 2335 2084
 2085 T    2084 2086 2334 2085
 2086 G    2085 2087 2333 2086
 2087 C    2086 2088 2332 2087
 2088 A    2087 2089 2331 2088
 2089 G    2088 2090 2330 2089
 2090 A    2089 2091 2329 2090
 2091 A    2090 2092 2328 2091
 2092 A    2091 2093 2327 2092
 2093 A    2092 2094    0 2093
 2094 T    2093 2095 2325 2094
 2095 T    2094 2096 2324 2095
 2096 C    2095 2097 2323 2096
 2097 A    2096 2098    0 2097
 2098 G    2097 2099 2115 2098
 2099 T    2098 2100 2114 2099
 2100 T    2099 2101 2113 2100
 2101 G    2100 2102 2112 2101
 2102 C    2101 2103    0 2102
 2103 T    2102 2104 2111 2103
 2104 T    2103 2105 2110 2104
 2105 A    2104 2106 2109 2105
 2106 C    2105 2107    0 2106
 2107 T    2106 2108    0 2107
 2108 C    2107 2109    0 2108
 2109 T    2108 2110 2105 2109
 2110 A    2109 2111 2104 2110
 2111 A    2110 2112 2103 2111
 2112 T    2111 2113 2101 2112
 2113 A    2112 2114 2100 2113
 2114 A    2113 2115 2099 2114
 2115 C    2114 2116 2098 2115
 2116 T    2115 2117    0 2116
 2117 C    2116 2118    0 2117
 2118 T    2117 2119    0 2118
 2119 A    2118 2120    0 2119
 2120 T    2119 2121    0 2120
 2121 T    2120 2122 2257 2121
 2122 G    2121 2123 2256 2122
 2123 C    2122 2124 2255 2123
 2124 C    2123 2125 2254 2124
 2125 A    2124 2126 2253 2125
 2126 T    2125 2127 2252 2126
 2127 A    2126 2128 2251 2127
 2128 C    2127 2129    0 2128
 2129 C    2128 2130    0 2129
 2130 C    2129 2131    0 2130
 2131 A    2130 2132    0 2131
 2132 C    2131 2133    0 2132
 2133 A    2132 2134    0 2133
 2134 A    2133 2135    0 2134
 2135 A    2134 2136    0 2135
 2136 T    2135 2137    0 2136
 2137 T    2136 2138    0 2137
 2138 T    2137 2139    0 2138
 2139 T    2138 2140    0 2139
 2140 A    2139 2141    0 2140
 2141 C    2140 2142    0 2141
 2142 T    2141 2143    0 2142
 2143 A    2142 2144    0 2143
 2144 T    2143 2145 2228 2144
 2145 T    2144 2146 2227 2145
 2146 A    2145 2147 2226 2146
 2147 G    2146 2148 2225 2147
 2148 T    2147 2149 2224 2148
 2149 G    2148 2150 2220 2149
 2150 T    2149 2151 2219 2150
 2151 T    2150 2152 2218 2151
 2152 A    2151 2153 2217 2152
 2153 C    2152 2154 2216 2153
 2154 C    2153 2155 2215 2154
 2155 A    2154 2156 2214 2155
 2156 C    2155 2157 2213 2156
 2157 A    2156 2158 2212 2157
 2158 G    2157 2159 2211 2158
 2159 A    2158 2160 2210 2159
 2160 A    2159 2161    0 2160
 2161 A    2160 2162 2196 2161
 2162 T    2161 2163    0 2162
 2163 T    2162 2164 2195 2163
 2164 C    2163 2165 2194 2164
 2165 T    2164 2166 2193 2165
 2166 A    2165 2167 2192 2166
 2167 C    2166 2168 2191 2167
 2168 C    2167 2169    0 2168
 2169 A    2168 2170    0 2169
 2170 G    2169 2171 2188 2170
 2171 T    2170 2172 2187 2171
 2172 G    2171 2173 2186 2172
 2173 T    2172 2174 2185 2173
 2174 C    2173 2175 2184 2174
 2175 T    2174 2176 2183 2175
 2176 A    2175 2177    0 2176
 2177 T    2176 2178    0 2177
 2178 G    2177 2179    0 2178
 2179 A    2178 2180    0 2179
 2180 C    2179 2181    0 2180
 2181 C    2180 2182    0 2181
 2182 A    2181 2183    0 2182
 2183 A    2182 2184 2175 2183
 2184 G    2183 2185 2174 2184
 2185 A    2184 2186 2173 2185
 2186 C    2185 2187 2172 2186
 2187 A    2186 2188 2171 2187
 2188 T    2187 2189 2170 2188
 2189 C    2188 2190    0 2189
 2190 A    2189 2191    0 2190
 2191 G    2190 2192 2167 2191
 2192 T    2191 2193 2166 2192
 2193 A    2192 2194 2165 2193
 2194 G    2193 2195 2164 2194
 2195 A    2194 2196 2163 2195
 2196 T    2195 2197 2161 2196
 2197 T    2196 2198 2209 2197
 2198 G    2197 2199 2208 2198
 2199 T    2198 2200 2207 2199
 2200 A    2199 2201 2206 2200
 2201 C    2200 2202 2205 2201
 2202 A    2201 2203    0 2202
 2203 A    2202 2204    0 2203
 2204 T    2203 2205    0 2204
 2205 G    2204 2206 2201 2205
 2206 T    2205 2207 2200 2206
 2207 A    2206 2208 2199 2207
 2208 C    2207 2209 2198 2208
 2209 A    2208 2210 2197 2209
 2210 T    2209 2211 2159 2210
 2211 T    2210 2212 2158 2211
 2212 T    2211 2213 2157 2212
 2213 G    2212 2214 2156 2213
 2214 T    2213 2215 2155 2214
 2215 G    2214 2216 2154 2215
 2216 G    2215 2217 2153 2216
 2217 T    2216 2218 2152 2217
 2218 G    2217 2219 2151 2218
 2219 A    2218 2220 2150 2219
 2220 T    2219 2221 2149 2220
 2221 T    2220 2222    0 2221
 2222 C    2221 2223    0 2222
 2223 A    2222 2224    0 2223
 2224 A    2223 2225 2148 2224
 2225 C    2224 2226 2147 2225
 2226 T    2225 2227 2146 2226
 2227 G    2226 2228 2145 2227
 2228 A    2227 2229 2144 2228
 2229 A    2228 2230    0 2229
 2230 T    2229 2231 2249 2230
 2231 G    2230 2232 2248 2231
 2232 C    2231 2233 2247 2232
 2233 A    2232 2234 2246 2233
 2234 G    2233 2235 2245 2234
 2235 C    2234 2236 2244 2235
 2236 A    2235 2237 2243 2236
 2237 A    2236 2238 2242 2237
 2238 T    2237 2239    0 2238
 2239 C    2238 2240    0 2239
 2240 T    2239 2241    0 2240
 2241 T    2240 2242    0 2241
 2242 T    2241 2243 2237 2242
 2243 T    2242 2244 2236 2243
 2244 G    2243 2245 2235 2244
 2245 T    2244 2246 2234 2245
 2246 T    2245 2247 2233 2246
 2247 G    2246 2248 2232 2247
 2248 C    2247 2249 2231 2248
 2249 A    2248 2250 2230 2249
 2250 A    2249 2251    0 2250
 2251 T    2250 2252 2127 2251
 2252 A    2251 2253 2126 2252
 2253 T    2252 2254 2125 2253
 2254 G    2253 2255 2124 2254
 2255 G    2254 2256 2123 2255
 2256 C    2255 2257 2122 2256
 2257 A    2256 2258 2121 2257
 2258 G    2257 2259 2316 2258
 2259 T    2258 2260 2315 2259
 2260 T    2259 2261 2314 2260
 2261 T    2260 2262 2313 2261
 2262 T    2261 2263 2312 2262
 2263 T    2262 2264 2311 2263
 2264 G    2263 2265 2310 2264
 2265 T    2264 2266 2309 2265
 2266 A    2265 2267    0 2266
 2267 C    2266 2268 2281 2267
 2268 A    2267 2269 2280 2268
 2269 C    2268 2270 2279 2269
 2270 A    2269 2271    0 2270
 2271 A    2270 2272    0 2271
 2272 T    2271 2273    0 2272
 2273 T    2272 2274    0 2273
 2274 A    2273 2275    0 2274
 2275 A    2274 2276    0 2275
 2276 A    2275 2277    0 2276
 2277 A    2276 2278    0 2277
 2278 C    2277 2279    0 2278
 2279 G    2278 2280 2269 2279
 2280 T    2279 2281 2268 2280
 2281 G    2280 2282 2267 2281
 2282 C    2281 2283    0 2282
 2283 T    2282 2284    0 2283
 2284 T    2283 2285 2303 2284
 2285 T    2284 2286 2302 2285
 2286 A    2285 2287 2301 2286
 2287 A    2286 2288 2300 2287
 2288 C    2287 2289 2299 2288
 2289 T    2288 2290    0 2289
 2290 G    2289 2291    0 2290
 2291 G    2290 2292    0 2291
 2292 A    2291 2293    0 2292
 2293 A    2292 2294    0 2293
 2294 T    2293 2295    0 2294
 2295 A    2294 2296    0 2295
 2296 G    2295 2297    0 2296
 2297 C    2296 2298    0 2297
 2298 T    2297 2299    0 2298
 2299 G    2298 2300 2288 2299
 2300 T    2299 2301 2287 2300
 2301 T    2300 2302 2286 2301
 2302 G    2301 2303 2285 2302
 2303 A    2302 2304 2284 2303
 2304 A    2303 2305    0 2304
 2305 C    2304 2306    0 2305
 2306 A    2305 2307    0 2306
 2307 A    2306 2308    0 2307
 2308 G    2307 2309    0 2308
 2309 A    2308 2310 2265 2309
 2310 C    2309 2311 2264 2310
 2311 A    2310 2312 2263 2311
 2312 A    2311 2313 2262 2312
 2313 A    2312 2314 2261 2313
 2314 A    2313 2315 2260 2314
 2315 A    2314 2316 2259 2315
 2316 C    2315 2317 2258 2316
 2317 A    2316 2318    0 2317
 2318 C    2317 2319    0 2318
 2319 C    2318 2320    0 2319
 2320 C    2319 2321    0 2320
 2321 A    2320 2322    0 2321
 2322 A    2321 2323    0 2322
 2323 G    2322 2324 2096 2323
 2324 A    2323 2325 2095 2324
 2325 A    2324 2326 2094 2325
 2326 G    2325 2327    0 2326
 2327 T    2326 2328 2092 2327
 2328 T    2327 2329 2091 2328
 2329 T    2328 2330 2090 2329
 2330 T    2329 2331 2089 2330
 2331 T    2330 2332 2088 2331
 2332 G    2331 2333 2087 2332
 2333 C    2332 2334 2086 2333
 2334 A    2333 2335 2085 2334
 2335 C    2334 2336 2084 2335
 2336 A    2335 2337 2082 2336
 2337 A    2336 2338 2081 2337
 2338 G    2337 2339 2080 2338
 2339 T    2338 2340 2079 2339
 2340 C    2339 2341    0 2340
 2341 A    2340 2342    0 2341
 2342 A    2341 2343    0 2342
 2343 A    2342 2344    0 2343
 2344 C    2343 2345    0 2344
 2345 A    2344 2346 2390 2345
 2346 A    2345 2347 2389 2346
 2347 A    2346 2348 2388 2347
 2348 T    2347 2349 2387 2348
 2349 T    2348 2350 2386 2349
 2350 T    2349 2351    0 2350
 2351 A    2350 2352    0 2351
 2352 C    2351 2353    0 2352
 2353 A    2352 2354    0 2353
 2354 A    2353 2355    0 2354
 2355 A    2354 2356    0 2355
 2356 A    2355 2357    0 2356
 2357 C    2356 2358    0 2357
 2358 A    2357 2359 2382 2358
 2359 C    2358 2360 2381 2359
 2360 C    2359 2361 2380 2360
 2361 A    2360 2362 2379 2361
 2362 C    2361 2363 2378 2362
 2363 C    2362 2364 2377 2363
 2364 A    2363 2365 2376 2364
 2365 A    2364 2366 2375 2365
 2366 T    2365 2367    0 2366
 2367 T    2366 2368    0 2367
 2368 A    2367 2369    0 2368
 2369 A    2368 2370    0 2369
 2370 A    2369 2371    0 2370
 2371 T    2370 2372    0 2371
 2372 A    2371 2373    0 2372
 2373 T    2372 2374    0 2373
 2374 T    2373 2375    0 2374
 2375 T    2374 2376 2365 2375
 2376 T    2375 2377 2364 2376
 2377 G    2376 2378 2363 2377
 2378 G    2377 2379 2362 2378
 2379 T    2378 2380 2361 2379
 2380 G    2379 2381 2360 2380
 2381 G    2380 2382 2359 2381
 2382 T    2381 2383 2358 2382
 2383 T    2382 2384    0 2383
 2384 T    2383 2385    0 2384
 2385 T    2384 2386    0 2385
 2386 A    2385 2387 2349 2386
 2387 A    2386 2388 2348 2387
 2388 T    2387 2389 2347 2388
 2389 T    2388 2390 2346 2389
 2390 T    2389 2391 2345 2390
 2391 T    2390 2392    0 2391
 2392 T    2391 2393    0 2392
 2393 C    2392 2394    0 2393
 2394 A    2393 2395    0 2394
 2395 C    2394 2396    0 2395
 2396 A    2395 2397    0 2396
 2397 A    2396 2398 2517 2397
 2398 A    2397 2399 2516 2398
 2399 T    2398 2400 2515 2399
 2400 A    2399 2401 2514 2400
 2401 T    2400 2402 2513 2401
 2402 T    2401 2403 2512 2402
 2403 A    2402 2404 2511 2403
 2404 C    2403 2405 2510 2404
 2405 C    2404 2406 2509 2405
 2406 A    2405 2407 2508 2406
 2407 G    2406 2408 2507 2407
 2408 A    2407 2409    0 2408
 2409 T    2408 2410    0 2409
 2410 C    2409 2411    0 2410
 2411 C    2410 2412 2476 2411
 2412 A    2411 2413 2475 2412
 2413 T    2412 2414 2474 2413
 2414 C    2413 2415 2473 2414
 2415 A    2414 2416    0 2415
 2416 A    2415 2417    0 2416
 2417 A    2416 2418    0 2417
 2418 A    2417 2419    0 2418
 2419 C    2418 2420    0 2419
 2420 C    2419 2421    0 2420
 2421 A    2420 2422    0 2421
 2422 A    2421 2423    0 2422
 2423 G    2422 2424 2471 2423
 2424 C    2423 2425 2470 2424
 2425 A    2424 2426 2469 2425
 2426 A    2425 2427 2468 2426
 2427 G    2426 2428 2467 2427
 2428 A    2427 2429    0 2428
 2429 G    2428 2430    0 2429
 2430 G    2429 2431 2465 2430
 2431 T    2430 2432 2464 2431
 2432 C    2431 2433 2463 2432
 2433 A    2432 2434 2462 2433
 2434 T    2433 2435 2461 2434
 2435 T    2434 2436 2460 2435
 2436 T    2435 2437 2459 2436
 2437 A    2436 2438    0 2437
 2438 T    2437 2439 2456 2438
 2439 T    2438 2440 2455 2439
 2440 G    2439 2441 2454 2440
 2441 A    2440 2442 2453 2441
 2442 A    2441 2443 2452 2442
 2443 G    2442 2444 2451 2443
 2444 A    2443 2445 2450 2444
 2445 T    2444 2446    0 2445
 2446 C    2445 2447    0 2446
 2447 T    2446 2448    0 2447
 2448 A    2447 2449    0 2448
 2449 C    2448 2450    0 2449
 2450 T    2449 2451 2444 2450
 2451 T    2450 2452 2443 2451
 2452 T    2451 2453 2442 2452
 2453 T    2452 2454 2441 2453
 2454 C    2453 2455 2440 2454
 2455 A    2454 2456 2439 2455
 2456 A    2455 2457 2438 2456
 2457 C    2456 2458    0 2457
 2458 A    2457 2459    0 2458
 2459 A    2458 2460 2436 2459
 2460 A    2459 2461 2435 2460
 2461 G    2460 2462 2434 2461
 2462 T    2461 2463 2433 2462
 2463 G    2462 2464 2432 2463
 2464 A    2463 2465 2431 2464
 2465 C    2464 2466 2430 2465
 2466 A    2465 2467    0 2466
 2467 C    2466 2468 2427 2467
 2468 T    2467 2469 2426 2468
 2469 T    2468 2470 2425 2469
 2470 G    2469 2471 2424 2470
 2471 C    2470 2472 2423 2471
 2472 A    2471 2473    0 2472
 2473 G    2472 2474 2414 2473
 2474 A    2473 2475 2413 2474
 2475 T    2474 2476 2412 2475
 2476 G    2475 2477 2411 2476
 2477 C    2476 2478    0 2477
 2478 T    2477 2479    0 2478
 2479 G    2478 2480 2506 2479
 2480 G    2479 2481 2505 2480
 2481 C    2480 2482 2504 2481
 2482 T    2481 2483    0 2482
 2483 T    2482 2484 2501 2483
 2484 C    2483 2485 2500 2484
 2485 A    2484 2486 2499 2485
 2486 T    2485 2487 2498 2486
 2487 C    2486 2488 2497 2487
 2488 A    2487 2489 2496 2488
 2489 A    2488 2490    0 2489
 2490 A    2489 2491    0 2490
 2491 C    2490 2492    0 2491
 2492 A    2491 2493    0 2492
 2493 A    2492 2494    0 2493
 2494 T    2493 2495    0 2494
 2495 A    2494 2496    0 2495
 2496 T    2495 2497 2488 2496
 2497 G    2496 2498 2487 2497
 2498 G    2497 2499 2486 2498
 2499 T    2498 2500 2485 2499
 2500 G    2499 2501 2484 2500
 2501 A    2500 2502 2483 2501
 2502 T    2501 2503    0 2502
 2503 T    2502 2504    0 2503
 2504 G    2503 2505 2481 2504
 2505 C    2504 2506 2480 2505
 2506 C    2505 2507 2479 2506
 2507 T    2506 2508 2407 2507
 2508 T    2507 2509 2406 2508
 2509 G    2508 2510 2405 2509
 2510 G    2509 2511 2404 2510
 2511 T    2510 2512 2403 2511
 2512 G    2511 2513 2402 2512
 2513 A    2512 2514 2401 2513
 2514 T    2513 2515 2400 2514
 2515 A    2514 2516 2399 2515
 2516 T    2515 2517 2398 2516
 2517 T    2516 2518 2397 2517
 2518 G    2517 2519    0 2518
 2519 C    2518 2520 2034 2519
 2520 T    2519 2521 2033 2520
 2521 G    2520 2522 2032 2521
 2522 C    2521 2523 2031 2522
 2523 T    2522 2524 2030 2523
 2524 A    2523 2525    0 2524
 2525 G    2524 2526 2026 2525
 2526 A    2525 2527 2025 2526
 2527 G    2526 2528 2024 2527
 2528 A    2527 2529 2023 2528
 2529 C    2528 2530 2022 2529
 2530 C    2529 2531    0 2530
 2531 T    2530 2532 2588 2531
 2532 C    2531 2533 2587 2532
 2533 A    2532 2534 2586 2533
 2534 T    2533 2535 2585 2534
 2535 T    2534 2536 2584 2535
 2536 T    2535 2537 2583 2536
 2537 G    2536 2538 2582 2537
 2538 T    2537 2539 2581 2538
 2539 G    2538 2540 2580 2539
 2540 C    2539 2541    0 2540
 2541 A    2540 2542    0 2541
 2542 C    2541 2543 2577 2542
 2543 A    2542 2544 2576 2543
 2544 A    2543 2545 2575 2544
 2545 A    2544 2546 2574 2545
 2546 A    2545 2547    0 2546
 2547 G    2546 2548    0 2547
 2548 T    2547 2549    0 2548
 2549 T    2548 2550    0 2549
 2550 T    2549 2551    0 2550
 2551 A    2550 2552 2565 2551
 2552 A    2551 2553 2564 2552
 2553 C    2552 2554 2563 2553
 2554 G    2553 2555 2562 2554
 2555 G    2554 2556 2561 2555
 2556 C    2555 2557    0 2556
 2557 C    2556 2558    0 2557
 2558 T    2557 2559    0 2558
 2559 T    2558 2560    0 2559
 2560 A    2559 2561    0 2560
 2561 C    2560 2562 2555 2561
 2562 T    2561 2563 2554 2562
 2563 G    2562 2564 2553 2563
 2564 T    2563 2565 2552 2564
 2565 T    2564 2566 2551 2565
 2566 T    2565 2567    0 2566
 2567 T    2566 2568    0 2567
 2568 G    2567 2569    0 2568
 2569 C    2568 2570    0 2569
 2570 C    2569 2571    0 2570
 2571 A    2570 2572    0 2571
 2572 C    2571 2573    0 2572
 2573 C    2572 2574    0 2573
 2574 T    2573 2575 2545 2574
 2575 T    2574 2576 2544 2575
 2576 T    2575 2577 2543 2576
 2577 G    2576 2578 2542 2577
 2578 C    2577 2579    0 2578
 2579 T    2578 2580    0 2579
 2580 C    2579 2581 2539 2580
 2581 A    2580 2582 2538 2581
 2582 C    2581 2583 2537 2582
 2583 A    2582 2584 2536 2583
 2584 G    2583 2585 2535 2584
 2585 A    2584 2586 2534 2585
 2586 T    2585 2587 2533 2586
 2587 G    2586 2588 2532 2587
 2588 A    2587 2589 2531 2588
 2589 A    2588 2590    0 2589
 2590 A    2589 2591    0 2590
 2591 T    2590 2592    0 2591
 2592 G    2591 2593    0 2592
 2593 A    2592 2594    0 2593
 2594 T    2593 2595 2783 2594
 2595 T    2594 2596 2782 2595
 2596 G    2595 2597 2781 2596
 2597 C    2596 2598 2780 2597
 2598 T    2597 2599    0 2598
 2599 C    2598 2600 2779 2599
 2600 A    2599 2601 2778 2600
 2601 A    2600 2602 2777 2601
 2602 T    2601 2603 2776 2602
 2603 A    2602 2604 2775 2603
 2604 C    2603 2605    0 2604
 2605 A    2604 2606    0 2605
 2606 C    2605 2607    0 2606
 2607 T    2606 2608    0 2607
 2608 T    2607 2609    0 2608
 2609 C    2608 2610    0 2609
 2610 T    2609 2611    0 2610
 2611 G    2610 2612 2774 2611
 2612 C    2611 2613 2773 2612
 2613 A    2612 2614 2772 2613
 2614 C    2613 2615 2771 2614
 2615 T    2614 2616 2770 2615
 2616 G    2615 2617 2769 2616
 2617 T    2616 2618 2768 2617
 2618 T    2617 2619 2767 2618
 2619 A    2618 2620 2766 2619
 2620 G    2619 2621 2765 2620
 2621 C    2620 2622    0 2621
 2622 G    2621 2623 2647 2622
 2623 G    2622 2624 2646 2623
 2624 G    2623 2625 2645 2624
 2625 T    2624 2626 2644 2625
 2626 A    2625 2627    0 2626
 2627 C    2626 2628 2642 2627
 2628 A    2627 2629 2641 2628
 2629 A    2628 2630 2640 2629
 2630 T    2629 2631 2639 2630
 2631 C    2630 2632 2638 2631
 2632 A    2631 2633 2637 2632
 2633 C    2632 2634    0 2633
 2634 T    2633 2635 2726 2634
 2635 T    2634 2636 2725 2635
 2636 C    2635 2637 2724 2636
 2637 T    2636 2638 2632 2637
 2638 G    2637 2639 2631 2638
 2639 G    2638 2640 2630 2639
 2640 T    2639 2641 2629 2640
 2641 T    2640 2642 2628 2641
 2642 G    2641 2643 2627 2642
 2643 G    2642 2644    0 2643
 2644 A    2643 2645 2625 2644
 2645 C    2644 2646 2624 2645
 2646 C    2645 2647 2623 2646
 2647 T    2646 2648 2622 2647
 2648 T    2647 2649    0 2648
 2649 T    2648 2650 2667 2649
 2650 G    2649 2651 2666 2650
 2651 G    2650 2652 2665 2651
 2652 T    2651 2653 2664 2652
 2653 G    2652 2654 2663 2653
 2654 C    2653 2655 2662 2654
 2655 A    2654 2656 2661 2655
 2656 G    2655 2657 2660 2656
 2657 G    2656 2658    0 2657
 2658 T    2657 2659    0 2658
 2659 G    2658 2660    0 2659
 2660 C    2659 2661 2656 2660
 2661 T    2660 2662 2655 2661
 2662 G    2661 2663 2654 2662
 2663 C    2662 2664 2653 2663
 2664 A    2663 2665 2652 2664
 2665 T    2664 2666 2651 2665
 2666 T    2665 2667 2650 2666
 2667 A    2666 2668 2649 2667
 2668 C    2667 2669    0 2668
 2669 A    2668 2670    0 2669
 2670 A    2669 2671    0 2670
 2671 A    2670 2672    0 2671
 2672 T    2671 2673    0 2672
 2673 A    2672 2674    0 2673
 2674 C    2673 2675 2692 2674
 2675 C    2674 2676 2691 2675
 2676 A    2675 2677 2690 2676
 2677 T    2676 2678 2689 2677
 2678 T    2677 2679 2688 2678
 2679 T    2678 2680 2687 2679
 2680 G    2679 2681 2686 2680
 2681 C    2680 2682 2685 2681
 2682 T    2681 2683    0 2682
 2683 A    2682 2684    0 2683
 2684 T    2683 2685    0 2684
 2685 G    2684 2686 2681 2685
 2686 C    2685 2687 2680 2686
 2687 A    2686 2688 2679 2687
 2688 A    2687 2689 2678 2688
 2689 A    2688 2690 2677 2689
 2690 T    2689 2691 2676 2690
 2691 G    2690 2692 2675 2691
 2692 G    2691 2693 2674 2692
 2693 C    2692 2694    0 2693
 2694 T    2693 2695 2705 2694
 2695 T    2694 2696 2704 2695
 2696 A    2695 2697 2703 2696
 2697 T    2696 2698    0 2697
 2698 A    2697 2699    0 2698
 2699 G    2698 2700    0 2699
 2700 G    2699 2701    0 2700
 2701 T    2700 2702    0 2701
 2702 T    2701 2703    0 2702
 2703 T    2702 2704 2696 2703
 2704 A    2703 2705 2695 2704
 2705 A    2704 2706 2694 2705
 2706 T    2705 2707 2762 2706
 2707 G    2706 2708 2761 2707
 2708 G    2707 2709 2760 2708
 2709 T    2708 2710 2759 2709
 2710 A    2709 2711    0 2710
 2711 T    2710 2712    0 2711
 2712 T    2711 2713 2758 2712
 2713 G    2712 2714 2757 2713
 2714 G    2713 2715 2756 2714
 2715 A    2714 2716 2754 2715
 2716 G    2715 2717 2753 2716
 2717 T    2716 2718 2752 2717
 2718 T    2717 2719 2751 2718
 2719 A    2718 2720 2750 2719
 2720 C    2719 2721    0 2720
 2721 A    2720 2722    0 2721
 2722 C    2721 2723    0 2722
 2723 A    2722 2724    0 2723
 2724 G    2723 2725 2636 2724
 2725 A    2724 2726 2635 2725
 2726 A    2725 2727 2634 2726
 2727 T    2726 2728 2744 2727
 2728 G    2727 2729 2742 2728
 2729 T    2728 2730 2741 2729
 2730 T    2729 2731 2740 2730
 2731 C    2730 2732 2739 2731
 2732 T    2731 2733 2738 2732
 2733 C    2732 2734 2737 2733
 2734 T    2733 2735    0 2734
 2735 A    2734 2736    0 2735
 2736 T    2735 2737    0 2736
 2737 G    2736 2738 2733 2737
 2738 A    2737 2739 2732 2738
 2739 G    2738 2740 2731 2739
 2740 A    2739 2741 2730 2740
 2741 A    2740 2742 2729 2741
 2742 C    2741 2743 2728 2742
 2743 C    2742 2744    0 2743
 2744 A    2743 2745 2727 2744
 2745 A    2744 2746    0 2745
 2746 A    2745 2747    0 2746
 2747 A    2746 2748    0 2747
 2748 A    2747 2749    0 2748
 2749 T    2748 2750    0 2749
 2750 T    2749 2751 2719 2750
 2751 G    2750 2752 2718 2751
 2752 A    2751 2753 2717 2752
 2753 T    2752 2754 2716 2753
 2754 T    2753 2755 2715 2754
 2755 G    2754 2756    0 2755
 2756 C    2755 2757 2714 2756
 2757 C    2756 2758 2713 2757
 2758 A    2757 2759 2712 2758
 2759 A    2758 2760 2709 2759
 2760 C    2759 2761 2708 2760
 2761 C    2760 2762 2707 2761
 2762 A    2761 2763 2706 2762
 2763 A    2762 2764    0 2763
 2764 T    2763 2765    0 2764
 2765 T    2764 2766 2620 2765
 2766 T    2765 2767 2619 2766
 2767 A    2766 2768 2618 2767
 2768 A    2767 2769 2617 2768
 2769 T    2768 2770 2616 2769
 2770 A    2769 2771 2615 2770
 2771 G    2770 2772 2614 2771
 2772 T    2771 2773 2613 2772
 2773 G    2772 2774 2612 2773
 2774 C    2773 2775 2611 2774
 2775 T    2774 2776 2603 2775
 2776 A    2775 2777 2602 2776
 2777 T    2776 2778 2601 2777
 2778 T    2777 2779 2600 2778
 2779 G    2778 2780 2599 2779
 2780 G    2779 2781 2597 2780
 2781 C    2780 2782 2596 2781
 2782 A    2781 2783 2595 2782
 2783 A    2782 2784 2594 2783
 2784 A    2783 2785  462 2784
 2785 A    2784 2786  461 2785
 2786 T    2785 2787  460 2786
 2787 T    2786 2788  459 2787
 2788 C    2787 2789  458 2788
 2789 A    2788 2790    0 2789
 2790 A    2789 2791    0 2790
 2791 A    2790 2792  455 2791
 2792 A    2791 2793  454 2792
 2793 C    2792 2794  453 2793
 2794 T    2793 2795  452 2794
 2795 C    2794 2796  451 2795
 2796 A    2795 2797  450 2796
 2797 C    2796 2798  449 2797
 2798 T    2797 2799  448 2798
 2799 T    2798 2800  447 2799
 2800 T    2799 2801  446 2800
 2801 C    2800 2802  445 2801
 2802 T    2801 2803  444 2802
 2803 T    2802 2804  442 2803
 2804 C    2803 2805  441 2804
 2805 C    2804 2806  440 2805
 2806 A    2805 2807  439 2806
 2807 C    2806 2808  437 2807
 2808 A    2807 2809    0 2808
 2809 G    2808 2810    0 2809
 2810 C    2809 2811 3088 2810
 2811 A    2810 2812 3087 2811
 2812 A    2811 2813 3086 2812
 2813 G    2812 2814 3085 2813
 2814 T    2813 2815 3084 2814
 2815 G    2814 2816 3083 2815
 2816 C    2815 2817 3082 2816
 2817 A    2816 2818 3081 2817
 2818 C    2817 2819 2833 2818
 2819 T    2818 2820 2832 2819
 2820 T    2819 2821 2831 2820
 2821 G    2820 2822 2830 2821
 2822 G    2821 2823 2829 2822
 2823 A    2822 2824 2828 2823
 2824 A    2823 2825    0 2824
 2825 A    2824 2826    0 2825
 2826 A    2825 2827    0 2826
 2827 C    2826 2828    0 2827
 2828 T    2827 2829 2823 2828
 2829 T    2828 2830 2822 2829
 2830 C    2829 2831 2821 2830
 2831 A    2830 2832 2820 2831
 2832 A    2831 2833 2819 2832
 2833 G    2832 2834 2818 2833
 2834 A    2833 2835    0 2834
 2835 T    2834 2836 2979 2835
 2836 G    2835 2837 2978 2836
 2837 T    2836 2838 2977 2837
 2838 G    2837 2839 2976 2838
 2839 G    2838 2840 2975 2839
 2840 T    2839 2841 2974 2840
 2841 C    2840 2842 2973 2841
 2842 A    2841 2843 2972 2842
 2843 A    2842 2844 2971 2843
 2844 C    2843 2845 2970 2844
 2845 C    2844 2846 2969 2845
 2846 A    2845 2847 2967 2846
 2847 T    2846 2848 2965 2847
 2848 A    2847 2849 2964 2848
 2849 A    2848 2850 2963 2849
 2850 T    2849 2851 2960 2850
 2851 G    2850 2852 2959 2851
 2852 C    2851 2853 2958 2852
 2853 A    2852 2854 2957 2853
 2854 C    2853 2855 2956 2854
 2855 A    2854 2856    0 2855
 2856 A    2855 2857    0 2856
 2857 G    2856 2858    0 2857
 2858 C    2857 2859    0 2858
 2859 T    2858 2860 2918 2859
 2860 T    2859 2861 2917 2860
 2861 T    2860 2862 2916 2861
 2862 A    2861 2863 2915 2862
 2863 A    2862 2864 2914 2863
 2864 A    2863 2865 2913 2864
 2865 C    2864 2866    0 2865
 2866 A    2865 2867 2912 2866
 2867 C    2866 2868 2911 2867
 2868 G    2867 2869 2910 2868
 2869 C    2868 2870 2909 2869
 2870 T    2869 2871 2908 2870
 2871 T    2870 2872 2907 2871
 2872 G    2871 2873 2906 2872
 2873 T    2872 2874    0 2873
 2874 T    2873 2875    0 2874
 2875 A    2874 2876    0 2875
 2876 A    2875 2877    0 2876
 2877 A    2876 2878    0 2877
 2878 C    2877 2879    0 2878
 2879 A    2878 2880    0 2879
 2880 A    2879 2881    0 2880
 2881 C    2880 2882    0 2881
 2882 T    2881 2883 2902 2882
 2883 T    2882 2884 2901 2883
 2884 A    2883 2885    0 2884
 2885 G    2884 2886 2900 2885
 2886 C    2885 2887 2899 2886
 2887 T    2886 2888    0 2887
 2888 C    2887 2889 2897 2888
 2889 C    2888 2890 2896 2889
 2890 A    2889 2891 2895 2890
 2891 A    2890 2892    0 2891
 2892 A    2891 2893    0 2892
 2893 T    2892 2894    0 2893
 2894 T    2893 2895    0 2894
 2895 T    2894 2896 2890 2895
 2896 G    2895 2897 2889 2896
 2897 G    2896 2898 2888 2897
 2898 T    2897 2899    0 2898
 2899 G    2898 2900 2886 2899
 2900 C    2899 2901 2885 2900
 2901 A    2900 2902 2883 2901
 2902 A    2901 2903 2882 2902
 2903 T    2902 2904    0 2903
 2904 T    2903 2905    0 2904
 2905 T    2904 2906    0 2905
 2906 C    2905 2907 2872 2906
 2907 A    2906 2908 2871 2907
 2908 A    2907 2909 2870 2908
 2909 G    2908 2910 2869 2909
 2910 T    2909 2911 2868 2910
 2911 G    2910 2912 2867 2911
 2912 T    2911 2913 2866 2912
 2913 T    2912 2914 2864 2913
 2914 T    2913 2915 2863 2914
 2915 T    2914 2916 2862 2915
 2916 A    2915 2917 2861 2916
 2917 A    2916 2918 2860 2917
 2918 A    2917 2919 2859 2918
 2919 T    2918 2920    0 2919
 2920 G    2919 2921    0 2920
 2921 A    2920 2922    0 2921
 2922 T    2921 2923    0 2922
 2923 A    2922 2924    0 2923
 2924 T    2923 2925    0 2924
 2925 C    2924 2926    0 2925
 2926 C    2925 2927    0 2926
 2927 T    2926 2928    0 2927
 2928 T    2927 2929 2955 2928
 2929 T    2928 2930 2954 2929
 2930 C    2929 2931 2953 2930
 2931 A    2930 2932 2952 2931
 2932 C    2931 2933    0 2932
 2933 G    2932 2934 2951 2933
 2934 T    2933 2935 2950 2934
 2935 C    2934 2936 2949 2935
 2936 T    2935 2937 2948 2936
 2937 T    2936 2938 2947 2937
 2938 G    2937 2939 2946 2938
 2939 A    2938 2940 2945 2939
 2940 C    2939 2941 2944 2940
 2941 A    2940 2942    0 2941
 2942 A    2941 2943    0 2942
 2943 A    2942 2944    0 2943
 2944 G    2943 2945 2940 2944
 2945 T    2944 2946 2939 2945
 2946 T    2945 2947 2938 2946
 2947 G    2946 2948 2937 2947
 2948 A    2947 2949 2936 2948
 2949 G    2948 2950 2935 2949
 2950 G    2949 2951 2934 2950
 2951 C    2950 2952 2933 2951
 2952 T    2951 2953 2931 2952
 2953 G    2952 2954 2930 2953
 2954 A    2953 2955 2929 2954
 2955 A    2954 2956 2928 2955
 2956 G    2955 2957 2854 2956
 2957 T    2956 2958 2853 2957
 2958 G    2957 2959 2852 2958
 2959 C    2958 2960 2851 2959
 2960 A    2959 2961 2850 2960
 2961 A    2960 2962    0 2961
 2962 A    2961 2963    0 2962
 2963 T    2962 2964 2849 2963
 2964 T    2963 2965 2848 2964
 2965 G    2964 2966 2847 2965
 2966 A    2965 2967    0 2966
 2967 T    2966 2968 2846 2967
 2968 A    2967 2969    0 2968
 2969 G    2968 2970 2845 2969
 2970 G    2969 2971 2844 2970
 2971 T    2970 2972 2843 2971
 2972 T    2971 2973 2842 2972
 2973 G    2972 2974 2841 2973
 2974 A    2973 2975 2840 2974
 2975 T    2974 2976 2839 2975
 2976 C    2975 2977 2838 2976
 2977 A    2976 2978 2837 2977
 2978 C    2977 2979 2836 2978
 2979 A    2978 2980 2835 2979
 2980 G    2979 2981    0 2980
 2981 G    2980 2982 2998 2981
 2982 C    2981 2983 2997 2982
 2983 A    2982 2984 2996 2983
 2984 G    2983 2985 2995 2984
 2985 A    2984 2986 2994 2985
 2986 C    2985 2987 2993 2986
 2987 T    2986 2988 2992 2987
 2988 T    2987 2989    0 2988
 2989 C    2988 2990    0 2989
 2990 A    2989 2991    0 2990
 2991 A    2990 2992    0 2991
 2992 A    2991 2993 2987 2992
 2993 G    2992 2994 2986 2993
 2994 T    2993 2995 2985 2994
 2995 T    2994 2996 2984 2995
 2996 T    2995 2997 2983 2996
 2997 G    2996 2998 2982 2997
 2998 C    2997 2999 2981 2998
 2999 A    2998 3000    0 2999
 3000 G    2999 3001 3074 3000
 3001 A    3000 3002 3073 3001
 3002 C    3001 3003 3072 3002
 3003 A    3002 3004 3071 3003
 3004 T    3003 3005 3070 3004
 3005 A    3004 3006    0 3005
 3006 T    3005 3007 3017 3006
 3007 G    3006 3008 3016 3007
 3008 T    3007 3009 3015 3008
 3009 G    3008 3010    0 3009
 3010 A    3009 3011    0 3010
 3011 C    3010 3012    0 3011
 3012 T    3011 3013    0 3012
 3013 C    3012 3014    0 3013
 3014 A    3013 3015    0 3014
 3015 A    3014 3016 3008 3015
 3016 C    3015 3017 3007 3016
 3017 A    3016 3018 3006 3017
 3018 A    3017 3019    0 3018
 3019 T    3018 3020    0 3019
 3020 T    3019 3021    0 3020
 3021 A    3020 3022    0 3021
 3022 A    3021 3023    0 3022
 3023 T    3022 3024 3068 3023
 3024 T    3023 3025 3067 3024
 3025 A    3024 3026 3066 3025
 3026 G    3025 3027 3065 3026
 3027 A    3026 3028 3063 3027
 3028 G    3027 3029 3062 3028
 3029 C    3028 3030 3061 3029
 3030 T    3029 3031    0 3030
 3031 G    3030 3032 3059 3031
 3032 C    3031 3033 3058 3032
 3033 A    3032 3034 3057 3033
 3034 G    3033 3035 3055 3034
 3035 A    3034 3036 3054 3035
 3036 A    3035 3037    0 3036
 3037 A    3036 3038    0 3037
 3038 T    3037 3039    0 3038
 3039 C    3038 3040 3049 3039
 3040 A    3039 3041 3048 3040
 3041 G    3040 3042 3047 3041
 3042 A    3041 3043 3046 3042
 3043 G    3042 3044    0 3043
 3044 C    3043 3045    0 3044
 3045 T    3044 3046    0 3045
 3046 T    3045 3047 3042 3046
 3047 C    3046 3048 3041 3047
 3048 T    3047 3049 3040 3048
 3049 G    3048 3050 3039 3049
 3050 C    3049 3051    0 3050
 3051 T    3050 3052    0 3051
 3052 A    3051 3053    0 3052
 3053 A    3052 3054    0 3053
 3054 T    3053 3055 3035 3054
 3055 C    3054 3056 3034 3055
 3056 T    3055 3057    0 3056
 3057 T    3056 3058 3033 3057
 3058 G    3057 3059 3032 3058
 3059 C    3058 3060 3031 3059
 3060 T    3059 3061    0 3060
 3061 G    3060 3062 3029 3061
 3062 C    3061 3063 3028 3062
 3063 T    3062 3064 3027 3063
 3064 A    3063 3065    0 3064
 3065 C    3064 3066 3026 3065
 3066 T    3065 3067 3025 3066
 3067 A    3066 3068 3024 3067
 3068 A    3067 3069 3023 3068
 3069 A    3068 3070    0 3069
 3070 A    3069 3071 3004 3070
 3071 T    3070 3072 3003 3071
 3072 G    3071 3073 3002 3072
 3073 T    3072 3074 3001 3073
 3074 C    3073 3075 3000 3074
 3075 A    3074 3076 3495 3075
 3076 G    3075 3077 3494 3076
 3077 A    3076 3078 3493 3077
 3078 G    3077 3079 3492 3078
 3079 T    3078 3080    0 3079
 3080 G    3079 3081    0 3080
 3081 T    3080 3082 2817 3081
 3082 G    3081 3083 2816 3082
 3083 T    3082 3084 2815 3083
 3084 A    3083 3085 2814 3084
 3085 C    3084 3086 2813 3085
 3086 T    3085 3087 2812 3086
 3087 T    3086 3088 2811 3087
 3088 G    3087 3089 2810 3088
 3089 G    3088 3090    0 3089
 3090 A    3089 3091    0 3090
 3091 C    3090 3092    0 3091
 3092 A    3091 3093    0 3092
 3093 A    3092 3094    0 3093
 3094 T    3093 3095    0 3094
 3095 C    3094 3096    0 3095
 3096 A    3095 3097    0 3096
 3097 A    3096 3098    0 3097
 3098 A    3097 3099    0 3098
 3099 A    3098 3100    0 3099
 3100 A    3099 3101    0 3100
 3101 G    3100 3102    0 3101
 3102 A    3101 3103    0 3102
 3103 G    3102 3104  432 3103
 3104 T    3103 3105  431 3104
 3105 T    3104 3106  430 3105
 3106 G    3105 3107  429 3106
 3107 A    3106 3108    0 3107
 3108 T    3107 3109  428 3108
 3109 T    3108 3110  427 3109
 3110 T    3109 3111  426 3110
 3111 T    3110 3112  425 3111
 3112 T    3111 3113  424 3112
 3113 G    3112 3114  423 3113
 3114 T    3113 3115  422 3114
 3115 G    3114 3116  421 3115
 3116 G    3115 3117  420 3116
 3117 A    3116 3118    0 3117
 3118 A    3117 3119 3140 3118
 3119 A    3118 3120 3139 3119
 3120 G    3119 3121 3138 3120
 3121 G    3120 3122 3137 3121
 3122 G    3121 3123 3136 3122
 3123 C    3122 3124 3135 3123
 3124 T    3123 3125 3133 3124
 3125 A    3124 3126 3132 3125
 3126 T    3125 3127    0 3126
 3127 C    3126 3128    0 3127
 3128 A    3127 3129    0 3128
 3129 T    3128 3130    0 3129
 3130 C    3129 3131    0 3130
 3131 T    3130 3132    0 3131
 3132 T    3131 3133 3125 3132
 3133 A    3132 3134 3124 3133
 3134 T    3133 3135    0 3134
 3135 G    3134 3136 3123 3135
 3136 T    3135 3137 3122 3136
 3137 C    3136 3138 3121 3137
 3138 C    3137 3139 3120 3138
 3139 T    3138 3140 3119 3139
 3140 T    3139 3141 3118 3140
 3141 C    3140 3142    0 3141
 3142 C    3141 3143    0 3142
 3143 C    3142 3144    0 3143
 3144 T    3143 3145    0 3144
 3145 C    3144 3146    0 3145
 3146 A    3145 3147    0 3146
 3147 G    3146 3148    0 3147
 3148 T    3147 3149    0 3148
 3149 C    3148 3150    0 3149
 3150 A    3149 3151    0 3150
 3151 G    3150 3152 3164 3151
 3152 C    3151 3153 3163 3152
 3153 A    3152 3154 3162 3153
 3154 C    3153 3155 3161 3154
 3155 C    3154 3156 3160 3155
 3156 T    3155 3157    0 3156
 3157 C    3156 3158    0 3157
 3158 A    3157 3159    0 3158
 3159 T    3158 3160    0 3159
 3160 G    3159 3161 3155 3160
 3161 G    3160 3162 3154 3161
 3162 T    3161 3163 3153 3162
 3163 G    3162 3164 3152 3163
 3164 T    3163 3165 3151 3164
 3165 A    3164 3166    0 3165
 3166 G    3165 3167    0 3166
 3167 T    3166 3168    0 3167
 3168 C    3167 3169    0 3168
 3169 T    3168 3170 3201 3169
 3170 T    3169 3171 3200 3170
 3171 C    3170 3172 3199 3171
 3172 T    3171 3173 3198 3172
 3173 T    3172 3174 3197 3173
 3174 G    3173 3175 3194 3174
 3175 C    3174 3176 3193 3175
 3176 A    3175 3177 3192 3176
 3177 T    3176 3178    0 3177
 3178 G    3177 3179    0 3178
 3179 T    3178 3180    0 3179
 3180 G    3179 3181 3189 3180
 3181 A    3180 3182 3188 3181
 3182 C    3181 3183 3187 3182
 3183 T    3182 3184    0 3183
 3184 T    3183 3185    0 3184
 3185 A    3184 3186    0 3185
 3186 T    3185 3187    0 3186
 3187 G    3186 3188 3182 3187
 3188 T    3187 3189 3181 3188
 3189 C    3188 3190 3180 3189
 3190 C    3189 3191    0 3190
 3191 C    3190 3192    0 3191
 3192 T    3191 3193 3176 3192
 3193 G    3192 3194 3175 3193
 3194 C    3193 3195 3174 3194
 3195 A    3194 3196    0 3195
 3196 C    3195 3197    0 3196
 3197 A    3196 3198 3173 3197
 3198 A    3197 3199 3172 3198
 3199 G    3198 3200 3171 3199
 3200 A    3199 3201 3170 3200
 3201 A    3200 3202 3169 3201
 3202 A    3201 3203    0 3202
 3203 A    3202 3204    0 3203
 3204 G    3203 3205  385 3204
 3205 A    3204 3206  384 3205
 3206 A    3205 3207  383 3206
 3207 C    3206 3208    0 3207
 3208 T    3207 3209  381 3208
 3209 T    3208 3210  380 3209
 3210 C    3209 3211  379 3210
 3211 A    3210 3212  378 3211
 3212 C    3211 3213  377 3212
 3213 A    3212 3214  376 3213
 3214 A    3213 3215    0 3214
 3215 C    3214 3216    0 3215
 3216 T    3215 3217    0 3216
 3217 G    3216 3218    0 3217
 3218 C    3217 3219 3435 3218
 3219 T    3218 3220 3434 3219
 3220 C    3219 3221 3433 3220
 3221 C    3220 3222 3432 3221
 3222 T    3221 3223 3283 3222
 3223 G    3222 3224 3282 3223
 3224 C    3223 3225 3281 3224
 3225 C    3224 3226 3280 3225
 3226 A    3225 3227 3279 3226
 3227 T    3226 3228 3278 3227
 3228 T    3227 3229 3277 3228
 3229 T    3228 3230 3276 3229
 3230 G    3229 3231 3275 3230
 3231 T    3230 3232    0 3231
 3232 C    3231 3233    0 3232
 3233 A    3232 3234    0 3233
 3234 T    3233 3235    0 3234
 3235 G    3234 3236 3256 3235
 3236 A    3235 3237 3255 3236
 3237 T    3236 3238    0 3237
 3238 G    3237 3239 3254 3238
 3239 G    3238 3240    0 3239
 3240 A    3239 3241    0 3240
 3241 A    3240 3242 3270 3241
 3242 A    3241 3243 3269 3242
 3243 A    3242 3244 3268 3243
 3244 G    3243 3245 3267 3244
 3245 C    3244 3246    0 3245
 3246 A    3245 3247 3266 3246
 3247 C    3246 3248 3265 3247
 3248 A    3247 3249 3264 3248
 3249 C    3248 3250 3263 3249
 3250 T    3249 3251 3262 3250
 3251 T    3250 3252 3261 3251
 3252 T    3251 3253 3260 3252
 3253 C    3252 3254 3259 3253
 3254 C    3253 3255 3238 3254
 3255 T    3254 3256 3236 3255
 3256 C    3255 3257 3235 3256
 3257 G    3256 3258    0 3257
 3258 T    3257 3259    0 3258
 3259 G    3258 3260 3253 3259
 3260 A    3259 3261 3252 3260
 3261 A    3260 3262 3251 3261
 3262 G    3261 3263 3250 3262
 3263 G    3262 3264 3249 3263
 3264 T    3263 3265 3248 3264
 3265 G    3264 3266 3247 3265
 3266 T    3265 3267 3246 3266
 3267 C    3266 3268 3244 3267
 3268 T    3267 3269 3243 3268
 3269 T    3268 3270 3242 3269
 3270 T    3269 3271 3241 3270
 3271 G    3270 3272    0 3271
 3272 T    3271 3273    0 3272
 3273 T    3272 3274    0 3273
 3274 T    3273 3275    0 3274
 3275 C    3274 3276 3230 3275
 3276 A    3275 3277 3229 3276
 3277 A    3276 3278 3228 3277
 3278 A    3277 3279 3227 3278
 3279 T    3278 3280 3226 3279
 3280 G    3279 3281 3225 3280
 3281 G    3280 3282 3224 3281
 3282 C    3281 3283 3223 3282
 3283 A    3282 3284 3222 3283
 3284 C    3283 3285    0 3284
 3285 A    3284 3286    0 3285
 3286 C    3285 3287    0 3286
 3287 A    3286 3288    0 3287
 3288 C    3287 3289    0 3288
 3289 T    3288 3290 3321 3289
 3290 G    3289 3291 3320 3290
 3291 G    3290 3292 3319 3291
 3292 T    3291 3293 3318 3292
 3293 T    3292 3294 3317 3293
 3294 T    3293 3295 3316 3294
 3295 G    3294 3296 3315 3295
 3296 T    3295 3297 3314 3296
 3297 A    3296 3298 3313 3297
 3298 A    3297 3299 3312 3298
 3299 C    3298 3300    0 3299
 3300 A    3299 3301    0 3300
 3301 C    3300 3302    0 3301
 3302 A    3301 3303    0 3302
 3303 A    3302 3304    0 3303
 3304 A    3303 3305    0 3304
 3305 G    3304 3306    0 3305
 3306 G    3305 3307    0 3306
 3307 A    3306 3308    0 3307
 3308 A    3307 3309    0 3308
 3309 T    3308 3310    0 3309
 3310 T    3309 3311    0 3310
 3311 T    3310 3312    0 3311
 3312 T    3311 3313 3298 3312
 3313 T    3312 3314 3297 3313
 3314 A    3313 3315 3296 3314
 3315 T    3314 3316 3295 3315
 3316 G    3315 3317 3294 3316
 3317 A    3316 3318 3293 3317
 3318 A    3317 3319 3292 3318
 3319 C    3318 3320 3291 3319
 3320 C    3319 3321 3290 3320
 3321 A    3320 3322 3289 3321
 3322 C    3321 3323    0 3322
 3323 A    3322 3324    0 3323
 3324 A    3323 3325    0 3324
 3325 A    3324 3326    0 3325
 3326 T    3325 3327    0 3326
 3327 C    3326 3328    0 3327
 3328 A    3327 3329    0 3328
 3329 T    3328 3330    0 3329
 3330 T    3329 3331    0 3330
 3331 A    3330 3332    0 3331
 3332 C    3331 3333    0 3332
 3333 T    3332 3334    0 3333
 3334 A    3333 3335    0 3334
 3335 C    3334 3336 3355 3335
 3336 A    3335 3337 3354 3336
 3337 G    3336 3338 3353 3337
 3338 A    3337 3339 3352 3338
 3339 C    3338 3340 3351 3339
 3340 A    3339 3341 3350 3340
 3341 A    3340 3342    0 3341
 3342 C    3341 3343 3349 3342
 3343 A    3342 3344 3348 3343
 3344 C    3343 3345    0 3344
 3345 A    3344 3346    0 3345
 3346 T    3345 3347    0 3346
 3347 T    3346 3348    0 3347
 3348 T    3347 3349 3343 3348
 3349 G    3348 3350 3342 3349
 3350 T    3349 3351 3340 3350
 3351 G    3350 3352 3339 3351
 3352 T    3351 3353 3338 3352
 3353 C    3352 3354 3337 3353
 3354 T    3353 3355 3336 3354
 3355 G    3354 3356 3335 3355
 3356 G    3355 3357    0 3356
 3357 T    3356 3358    0 3357
 3358 A    3357 3359    0 3358
 3359 A    3358 3360    0 3359
 3360 C    3359 3361 3394 3360
 3361 T    3360 3362 3393 3361
 3362 G    3361 3363 3392 3362
 3363 T    3362 3364 3391 3363
 3364 G    3363 3365 3390 3364
 3365 A    3364 3366    0 3365
 3366 T    3365 3367 3388 3366
 3367 G    3366 3368 3387 3367
 3368 T    3367 3369 3386 3368
 3369 T    3368 3370 3385 3369
 3370 G    3369 3371 3384 3370
 3371 T    3370 3372    0 3371
 3372 A    3371 3373    0 3372
 3373 A    3372 3374    0 3373
 3374 T    3373 3375    0 3374
 3375 A    3374 3376 3405 3375
 3376 G    3375 3377 3404 3376
 3377 G    3376 3378 3403 3377
 3378 A    3377 3379    0 3378
 3379 A    3378 3380    0 3379
 3380 T    3379 3381    0 3380
 3381 T    3380 3382    0 3381
 3382 G    3381 3383    0 3382
 3383 T    3382 3384    0 3383
 3384 C    3383 3385 3370 3384
 3385 A    3384 3386 3369 3385
 3386 A    3385 3387 3368 3386
 3387 C    3386 3388 3367 3387
 3388 A    3387 3389 3366 3388
 3389 A    3388 3390    0 3389
 3390 C    3389 3391 3364 3390
 3391 A    3390 3392 3363 3391
 3392 C    3391 3393 3362 3392
 3393 A    3392 3394 3361 3393
 3394 G    3393 3395 3360 3394
 3395 T    3394 3396    0 3395
 3396 T    3395 3397    0 3396
 3397 T    3396 3398    0 3397
 3398 A    3397 3399    0 3398
 3399 T    3398 3400    0 3399
 3400 G    3399 3401    0 3400
 3401 A    3400 3402    0 3401
 3402 T    3401 3403    0 3402
 3403 C    3402 3404 3377 3403
 3404 C    3403 3405 3376 3404
 3405 T    3404 3406 3375 3405
 3406 T    3405 3407    0 3406
 3407 T    3406 3408    0 3407
 3408 G    3407 3409    0 3408
 3409 C    3408 3410    0 3409
 3410 A    3409 3411    0 3410
 3411 A    3410 3412    0 3411
 3412 C    3411 3413    0 3412
 3413 C    3412 3414    0 3413
 3414 T    3413 3415    0 3414
 3415 G    3414 3416    0 3415
 3416 A    3415 3417    0 3416
 3417 A    3416 3418    0 3417
 3418 T    3417 3419  281 3418
 3419 T    3418 3420  280 3419
 3420 A    3419 3421  279 3420
 3421 G    3420 3422  278 3421
 3422 A    3421 3423    0 3422
 3423 T    3422 3424    0 3423
 3424 T    3423 3425    0 3424
 3425 C    3424 3426    0 3425
 3426 A    3425 3427    0 3426
 3427 T    3426 3428    0 3427
 3428 T    3427 3429  272 3428
 3429 C    3428 3430  271 3429
 3430 A    3429 3431    0 3430
 3431 A    3430 3432  270 3431
 3432 G    3431 3433 3221 3432
 3433 G    3432 3434 3220 3433
 3434 A    3433 3435 3219 3434
 3435 G    3434 3436 3218 3435
 3436 G    3435 3437    0 3436
 3437 A    3436 3438    0 3437
 3438 G    3437 3439    0 3438
 3439 T    3438 3440    0 3439
 3440 T    3439 3441    0 3440
 3441 A    3440 3442  260 3441
 3442 G    3441 3443  259 3442
 3443 A    3442 3444  258 3443
 3444 T    3443 3445  257 3444
 3445 A    3444 3446  256 3445
 3446 A    3445 3447  255 3446
 3447 A    3446 3448  254 3447
 3448 T    3447 3449  253 3448
 3449 A    3448 3450    0 3449
 3450 T    3449 3451    0 3450
 3451 T    3450 3452    0 3451
 3452 T    3451 3453    0 3452
 3453 T    3452 3454    0 3453
 3454 A    3453 3455    0 3454
 3455 A    3454 3456    0 3455
 3456 G    3455 3457 3482 3456
 3457 A    3456 3458 3481 3457
 3458 A    3457 3459 3480 3458
 3459 T    3458 3460 3479 3459
 3460 C    3459 3461 3478 3460
 3461 A    3460 3462 3477 3461
 3462 T    3461 3463    0 3462
 3463 A    3462 3464 3476 3463
 3464 C    3463 3465 3475 3464
 3465 A    3464 3466 3474 3465
 3466 T    3465 3467 3473 3466
 3467 C    3466 3468 3472 3467
 3468 A    3467 3469    0 3468
 3469 C    3468 3470    0 3469
 3470 C    3469 3471    0 3470
 3471 A    3470 3472    0 3471
 3472 G    3471 3473 3467 3472
 3473 A    3472 3474 3466 3473
 3474 T    3473 3475 3465 3474
 3475 G    3474 3476 3464 3475
 3476 T    3475 3477 3463 3476
 3477 T    3476 3478 3461 3477
 3478 G    3477 3479 3460 3478
 3479 A    3478 3480 3459 3479
 3480 T    3479 3481 3458 3480
 3481 T    3480 3482 3457 3481
 3482 T    3481 3483 3456 3482
 3483 A    3482 3484    0 3483
 3484 G    3483 3485    0 3484
 3485 G    3484 3486    0 3485
 3486 T    3485 3487    0 3486
 3487 G    3486 3488    0 3487
 3488 A    3487 3489 3515 3488
 3489 C    3488 3490 3514 3489
 3490 A    3489 3491 3513 3490
 3491 T    3490 3492    0 3491
 3492 C    3491 3493 3078 3492
 3493 T    3492 3494 3077 3493
 3494 C    3493 3495 3076 3494
 3495 T    3494 3496 3075 3495
 3496 G    3495 3497    0 3496
 3497 G    3496 3498    0 3497
 3498 C    3497 3499    0 3498
 3499 A    3498 3500    0 3499
 3500 T    3499 3501    0 3500
 3501 T    3500 3502    0 3501
 3502 A    3501 3503    0 3502
 3503 A    3502 3504    0 3503
 3504 T    3503 3505    0 3504
 3505 G    3504 3506    0 3505
 3506 C    3505 3507    0 3506
 3507 T    3506 3508    0 3507
 3508 T    3507 3509    0 3508
 3509 C    3508 3510    0 3509
 3510 A    3509 3511    0 3510
 3511 G    3510 3512    0 3511
 3512 T    3511 3513    0 3512
 3513 T    3512 3514 3490 3513
 3514 G    3513 3515 3489 3514
 3515 T    3514 3516 3488 3515
 3516 A    3515 3517    0 3516
 3517 A    3516 3518  177 3517
 3518 A    3517 3519  176 3518
 3519 C    3518 3520  175 3519
 3520 A    3519 3521  174 3520
 3521 T    3520 3522  173 3521
 3522 T    3521 3523  172 3522
 3523 C    3522 3524    0 3523
 3524 A    3523 3525    0 3524
 3525 A    3524 3526  169 3525
 3526 A    3525 3527  168 3526
 3527 A    3526 3528  167 3527
 3528 A    3527 3529  166 3528
 3529 G    3528 3530  165 3529
 3530 A    3529 3531  164 3530
 3531 A    3530 3532  163 3531
 3532 A    3531 3533  162 3532
 3533 T    3532 3534    0 3533
 3534 T    3533 3535    0 3534
 3535 G    3534 3536    0 3535
 3536 A    3535 3537    0 3536
 3537 C    3536 3538    0 3537
 3538 C    3537 3539    0 3538
 3539 G    3538 3540 3551 3539
 3540 C    3539 3541 3550 3540
 3541 C    3540 3542 3549 3541
 3542 T    3541 3543 3548 3542
 3543 C    3542 3544 3547 3543
 3544 A    3543 3545    0 3544
 3545 A    3544 3546    0 3545
 3546 T    3545 3547    0 3546
 3547 G    3546 3548 3543 3547
 3548 A    3547 3549 3542 3548
 3549 G    3548 3550 3541 3549
 3550 G    3549 3551 3540 3550
 3551 T    3550 3552 3539 3551
 3552 T    3551 3553    0 3552
 3553 G    3552 3554    0 3553
 3554 C    3553 3555    0 3554
 3555 C    3554 3556   16 3555
 3556 A    3555 3557   15 3556
 3557 A    3556 3558   14 3557
 3558 G    3557 3559   13 3558
 3559 A    3558 3560   12 3559
 3560 A    3559 3561   11 3560
 3561 T    3560 3562    0 3561
 3562 T    3561 3563    0 3562
 3563 T    3562 3564    0 3563
 3564 A    3563 3565   10 3564
 3565 A    3564 3566    9 3565
 3566 A    3565 3567    8 3566
 3567 T    3566 3568    0 3567
 3568 G    3567 3569    0 3568
 3569 A    3568 3570    0 3569
 3570 A    3569 3571    0 3570
 3571 T    3570 3572    0 3571
 3572 C    3571 3573    0 3572
 3573 T    3572 3574    0 3573
 3574 C    3573 3575    0 3574
 3575 T    3574 3576 3758 3575
 3576 C    3575 3577 3757 3576
 3577 A    3576 3578 3756 3577
 3578 T    3577 3579 3755 3578
 3579 C    3578 3580 3754 3579
 3580 G    3579 3581 3753 3580
 3581 A    3580 3582 3752 3581
 3582 T    3581 3583    0 3582
 3583 C    3582 3584    0 3583
 3584 T    3583 3585 3597 3584
 3585 C    3584 3586 3596 3585
 3586 C    3585 3587 3595 3586
 3587 A    3586 3588 3594 3587
 3588 A    3587 3589 3593 3588
 3589 G    3588 3590    0 3589
 3590 A    3589 3591    0 3590
 3591 A    3590 3592    0 3591
 3592 C    3591 3593    0 3592
 3593 T    3592 3594 3588 3593
 3594 T    3593 3595 3587 3594
 3595 G    3594 3596 3586 3595
 3596 G    3595 3597 3585 3596
 3597 A    3596 3598 3584 3597
 3598 A    3597 3599    0 3598
 3599 A    3598 3600    0 3599
 3600 G    3599 3601  160 3600
 3601 T    3600 3602  159 3601
 3602 A    3601 3603  158 3602
 3603 T    3602 3604    0 3603
 3604 G    3603 3605  156 3604
 3605 A    3604 3606  155 3605
 3606 G    3605 3607  154 3606
 3607 C    3606 3608  153 3607
 3608 A    3607 3609  152 3608
 3609 G    3608 3610  151 3609
 3610 T    3609 3611    0 3610
 3611 A    3610 3612    0 3611
 3612 T    3611 3613    0 3612
 3613 A    3612 3614    0 3613
 3614 T    3613 3615    0 3614
 3615 A    3614 3616    0 3615
 3616 A    3615 3617    0 3616
 3617 A    3616 3618    0 3617
 3618 A    3617 3619    0 3618
 3619 T    3618 3620 3639 3619
 3620 G    3619 3621 3638 3620
 3621 G    3620 3622 3637 3621
 3622 C    3621 3623 3636 3622
 3623 C    3622 3624 3635 3623
 3624 A    3623 3625 3634 3624
 3625 T    3624 3626    0 3625
 3626 G    3625 3627    0 3626
 3627 G    3626 3628    0 3627
 3628 T    3627 3629    0 3628
 3629 A    3628 3630    0 3629
 3630 C    3629 3631    0 3630
 3631 A    3630 3632    0 3631
 3632 T    3631 3633    0 3632
 3633 T    3632 3634    0 3633
 3634 T    3633 3635 3624 3634
 3635 G    3634 3636 3623 3635
 3636 G    3635 3637 3622 3636
 3637 C    3636 3638 3621 3637
 3638 T    3637 3639 3620 3638
 3639 A    3638 3640 3619 3639
 3640 G    3639 3641 3699 3640
 3641 G    3640 3642 3698 3641
 3642 T    3641 3643 3697 3642
 3643 T    3642 3644 3696 3643
 3644 T    3643 3645    0 3644
 3645 T    3644 3646 3694 3645
 3646 A    3645 3647 3693 3646
 3647 T    3646 3648 3692 3647
 3648 A    3647 3649 3691 3648
 3649 G    3648 3650 3690 3649
 3650 C    3649 3651 3689 3650
 3651 T    3650 3652    0 3651
 3652 G    3651 3653 3686 3652
 3653 G    3652 3654 3685 3653
 3654 C    3653 3655 3684 3654
 3655 T    3654 3656    0 3655
 3656 T    3655 3657 3682 3656
 3657 G    3656 3658 3681 3657
 3658 A    3657 3659 3680 3658
 3659 T    3658 3660 3679 3659
 3660 T    3659 3661 3678 3660
 3661 G    3660 3662 3677 3661
 3662 C    3661 3663 3673 3662
 3663 C    3662 3664 3672 3663
 3664 A    3663 3665 3671 3664
 3665 T    3664 3666 3670 3665
 3666 A    3665 3667    0 3666
 3667 G    3666 3668    0 3667
 3668 T    3667 3669    0 3668
 3669 A    3668 3670    0 3669
 3670 A    3669 3671 3665 3670
 3671 T    3670 3672 3664 3671
 3672 G    3671 3673 3663 3672
 3673 G    3672 3674 3662 3673
 3674 T    3673 3675    0 3674
 3675 G    3674 3676    0 3675
 3676 A    3675 3677    0 3676
 3677 C    3676 3678 3661 3677
 3678 A    3677 3679 3660 3678
 3679 A    3678 3680 3659 3679
 3680 T    3679 3681 3658 3680
 3681 T    3680 3682 3657 3681
 3682 A    3681 3683 3656 3682
 3683 T    3682 3684    0 3683
 3684 G    3683 3685 3654 3684
 3685 C    3684 3686 3653 3685
 3686 T    3685 3687 3652 3686
 3687 T    3686 3688    0 3687
 3688 T    3687 3689    0 3688
 3689 G    3688 3690 3650 3689
 3690 C    3689 3691 3649 3690
 3691 T    3690 3692 3648 3691
 3692 G    3691 3693 3647 3692
 3693 T    3692 3694 3646 3693
 3694 A    3693 3695 3645 3694
 3695 T    3694 3696    0 3695
 3696 G    3695 3697 3643 3696
 3697 A    3696 3698 3642 3697
 3698 C    3697 3699 3641 3698
 3699 C    3698 3700 3640 3699
 3700 A    3699 3701    0 3700
 3701 G    3700 3702 3751 3701
 3702 T    3701 3703 3749 3702
 3703 T    3702 3704 3748 3703
 3704 G    3703 3705 3747 3704
 3705 C    3704 3706 3746 3705
 3706 T    3705 3707    0 3706
 3707 G    3706 3708 3744 3707
 3708 T    3707 3709 3743 3708
 3709 A    3708 3710 3742 3709
 3710 G    3709 3711 3741 3710
 3711 T    3710 3712    0 3711
 3712 T    3711 3713    0 3712
 3713 G    3712 3714 3739 3713
 3714 T    3713 3715 3738 3714
 3715 C    3714 3716 3737 3715
 3716 T    3715 3717 3736 3716
 3717 C    3716 3718 3734 3717
 3718 A    3717 3719 3733 3718
 3719 A    3718 3720 3732 3719
 3720 G    3719 3721 3731 3720
 3721 G    3720 3722 3730 3721
 3722 G    3721 3723 3729 3722
 3723 C    3722 3724 3728 3723
 3724 T    3723 3725    0 3724
 3725 G    3724 3726    0 3725
 3726 T    3725 3727    0 3726
 3727 T    3726 3728    0 3727
 3728 G    3727 3729 3723 3728
 3729 T    3728 3730 3722 3729
 3730 T    3729 3731 3721 3730
 3731 C    3730 3732 3720 3731
 3732 T    3731 3733 3719 3732
 3733 T    3732 3734 3718 3733
 3734 G    3733 3735 3717 3734
 3735 T    3734 3736    0 3735
 3736 G    3735 3737 3716 3736
 3737 G    3736 3738 3715 3737
 3738 A    3737 3739 3714 3738
 3739 T    3738 3740 3713 3739
 3740 C    3739 3741    0 3740
 3741 C    3740 3742 3710 3741
 3742 T    3741 3743 3709 3742
 3743 G    3742 3744 3708 3743
 3744 C    3743 3745 3707 3744
 3745 T    3744 3746    0 3745
 3746 G    3745 3747 3705 3746
 3747 C    3746 3748 3704 3747
 3748 A    3747 3749 3703 3748
 3749 A    3748 3750 3702 3749
 3750 A    3749 3751    0 3750
 3751 T    3750 3752 3701 3751
 3752 T    3751 3753 3581 3752
 3753 T    3752 3754 3580 3753
 3754 G    3753 3755 3579 3754
 3755 A    3754 3756 3578 3755
 3756 T    3755 3757 3577 3756
 3757 G    3756 3758 3576 3757
 3758 A    3757 3759 3575 3758
 3759 A    3758 3760    0 3759
 3760 G    3759 3761    0 3760
 3761 A    3760 3762    0 3761
 3762 C    3761 3763    0 3762
 3763 G    3762 3764 3789 3763
 3764 A    3763 3765 3788 3764
 3765 C    3764 3766 3787 3765
 3766 T    3765 3767 3786 3766
 3767 C    3766 3768 3785 3767
 3768 T    3767 3769 3781 3768
 3769 G    3768 3770 3780 3769
 3770 A    3769 3771 3779 3770
 3771 G    3770 3772 3778 3771
 3772 C    3771 3773 3777 3772
 3773 C    3772 3774    0 3773
 3774 A    3773 3775    0 3774
 3775 G    3774 3776    0 3775
 3776 T    3775 3777    0 3776
 3777 G    3776 3778 3772 3777
 3778 C    3777 3779 3771 3778
 3779 T    3778 3780 3770 3779
 3780 C    3779 3781 3769 3780
 3781 A    3780 3782 3768 3781
 3782 A    3781 3783    0 3782
 3783 A    3782 3784    0 3783
 3784 G    3783 3785    0 3784
 3785 G    3784 3786 3767 3785
 3786 A    3785 3787 3766 3786
 3787 G    3786 3788 3765 3787
 3788 T    3787 3789 3764 3788
 3789 C    3788 3790 3763 3789
 3790 A    3789 3791    0 3790
 3791 A    3790 3792    0 3791
 3792 A    3791 3793    0 3792
 3793 T    3792 3794    0 3793
 3794 T    3793 3795    0 3794
 3795 A    3794 3796    0 3795
 3796 C    3795 3797    0 3796
 3797 A    3796 3798    0 3797
 3798 T    3797 3799    0 3798
 3799 T    3798 3800    0 3799
 3800 A    3799 3801    0 3800
 3801 C    3800 3802    0 3801
 3802 A    3801 3803    4 3802
 3803 C    3802 3804    3 3803
 3804 A    3803 3805    2 3804
 3805 T    3804 3806    1 3805
 3806 A    3805 3807    0 3806
 3807 A    3806    0    0 3807
