# Supplementary material for: Genomic Analysis of Non-B Nucleic Acids Structures in SARS-CoV-2: Potential Key Roles for These Structures in Mutability, Translation, and Replication?
Source: Genes (Basel). 2023 Jan 6;14(1):157. doi: 10.3390/genes14010157 (PMC9859294; doi:10.3390/genes14010157)
Supplement: Supplementary file 1 [file genes-14-00157-s001.zip › SpikeOm_ProbKnot.ct]

 3804  SpikeOm
    1 A       0    2 3802    1
    2 T       1    3 3801    2
    3 G       2    4 3800    3
    4 T       3    5 3799    4
    5 T       4    6    0    5
    6 T       5    7 3794    6
    7 G       6    8 3793    7
    8 T       7    9 3792    8
    9 T       8   10    0    9
   10 T       9   11    0   10
   11 T      10   12 3557   11
   12 T      11   13 3556   12
   13 C      12   14 3555   13
   14 T      13   15 3554   14
   15 T      14   16 3553   15
   16 G      15   17 3552   16
   17 T      16   18 3550   17
   18 T      17   19    0   18
   19 T      18   20    0   19
   20 T      19   21 3608   20
   21 A      20   22 3607   21
   22 T      21   23 3606   22
   23 T      22   24 3605   23
   24 G      23   25 3604   24
   25 C      24   26 3603   25
   26 C      25   27 3601   26
   27 A      26   28   39   27
   28 C      27   29   38   28
   29 T      28   30   37   29
   30 A      29   31   36   30
   31 G      30   32   35   31
   32 T      31   33    0   32
   33 T      32   34    0   33
   34 T      33   35    0   34
   35 C      34   36   31   35
   36 T      35   37   30   36
   37 A      36   38   29   37
   38 G      37   39   28   38
   39 T      38   40   27   39
   40 C      39   41    0   40
   41 A      40   42   87   41
   42 G      41   43   86   42
   43 T      42   44   85   43
   44 G      43   45   84   44
   45 T      44   46   83   45
   46 G      45   47   82   46
   47 T      46   48   81   47
   48 T      47   49    0   48
   49 A      48   50    0   49
   50 A      49   51    0   50
   51 T      50   52    0   51
   52 C      51   53    0   52
   53 T      52   54    0   53
   54 T      53   55    0   54
   55 A      54   56    0   55
   56 C      55   57    0   56
   57 A      56   58    0   57
   58 A      57   59    0   58
   59 C      58   60    0   59
   60 C      59   61   79   60
   61 A      60   62   78   61
   62 G      61   63   77   62
   63 A      62   64    0   63
   64 A      63   65    0   64
   65 C      64   66    0   65
   66 T      65   67    0   66
   67 C      66   68    0   67
   68 A      67   69    0   68
   69 A      68   70    0   69
   70 T      69   71    0   70
   71 T      70   72    0   71
   72 A      71   73    0   72
   73 C      72   74    0   73
   74 C      73   75    0   74
   75 C      74   76    0   75
   76 C      75   77    0   76
   77 C      76   78   62   77
   78 T      77   79   61   78
   79 G      78   80   60   79
   80 C      79   81    0   80
   81 A      80   82   47   81
   82 T      81   83   46   82
   83 A      82   84   45   83
   84 C      83   85   44   84
   85 A      84   86   43   85
   86 C      85   87   42   86
   87 T      86   88   41   87
   88 A      87   89    0   88
   89 A      88   90    0   89
   90 T      89   91    0   90
   91 T      90   92    0   91
   92 C      91   93    0   92
   93 T      92   94  123   93
   94 T      93   95  122   94
   95 T      94   96  121   95
   96 C      95   97    0   96
   97 A      96   98    0   97
   98 C      97   99    0   98
   99 A      98  100    0   99
  100 C      99  101    0  100
  101 G     100  102    0  101
  102 T     101  103    0  102
  103 G     102  104  115  103
  104 G     103  105  114  104
  105 T     104  106  113  105
  106 G     105  107  112  106
  107 T     106  108    0  107
  108 T     107  109    0  108
  109 T     108  110    0  109
  110 A     109  111    0  110
  111 T     110  112    0  111
  112 T     111  113  106  112
  113 A     112  114  105  113
  114 C     113  115  104  114
  115 C     114  116  103  115
  116 C     115  117  131  116
  117 T     116  118  130  117
  118 G     117  119  129  118
  119 A     118  120  128  119
  120 C     119  121    0  120
  121 A     120  122   95  121
  122 A     121  123   94  122
  123 A     122  124   93  123
  124 G     123  125    0  124
  125 T     124  126  527  125
  126 T     125  127  526  126
  127 T     126  128  525  127
  128 T     127  129  119  128
  129 C     128  130  118  129
  130 A     129  131  117  130
  131 G     130  132  116  131
  132 A     131  133    0  132
  133 T     132  134  158  133
  134 C     133  135  157  134
  135 C     134  136  156  135
  136 T     135  137  155  136
  137 C     136  138    0  137
  138 A     137  139  153  138
  139 G     138  140  152  139
  140 T     139  141  151  140
  141 T     140  142  150  141
  142 T     141  143    0  142
  143 T     142  144    0  143
  144 A     143  145    0  144
  145 C     144  146    0  145
  146 A     145  147    0  146
  147 T     146  148    0  147
  148 T     147  149    0  148
  149 C     148  150    0  149
  150 A     149  151  141  150
  151 A     150  152  140  151
  152 C     151  153  139  152
  153 T     152  154  138  153
  154 C     153  155    0  154
  155 A     154  156  136  155
  156 G     155  157  135  156
  157 G     156  158  134  157
  158 A     157  159  133  158
  159 C     158  160 2305  159
  160 T     159  161 2304  160
  161 T     160  162 2303  161
  162 G     161  163 3589  162
  163 T     162  164 3588  163
  164 T     163  165 3587  164
  165 C     164  166    0  165
  166 T     165  167    0  166
  167 T     166  168    0  167
  168 A     167  169    0  168
  169 C     168  170    0  169
  170 C     169  171    0  170
  171 T     170  172    0  171
  172 T     171  173 3528  172
  173 T     172  174 3527  173
  174 C     173  175 3526  174
  175 T     174  176 3525  175
  176 T     175  177 3524  176
  177 T     176  178 3523  177
  178 T     177  179 3522  178
  179 C     178  180    0  179
  180 C     179  181    0  180
  181 A     180  182 3519  181
  182 A     181  183 3518  182
  183 T     182  184 3517  183
  184 G     183  185 3516  184
  185 T     184  186 3515  185
  186 T     185  187 3514  186
  187 A     186  188    0  187
  188 C     187  189    0  188
  189 T     188  190  215  189
  190 T     189  191  214  190
  191 G     190  192  213  191
  192 G     191  193  212  192
  193 T     192  194  211  193
  194 T     193  195  210  194
  195 C     194  196  209  195
  196 C     195  197  208  196
  197 A     196  198  207  197
  198 T     197  199    0  198
  199 G     198  200    0  199
  200 T     199  201    0  200
  201 T     200  202    0  201
  202 A     201  203    0  202
  203 T     202  204    0  203
  204 C     203  205    0  204
  205 T     204  206    0  205
  206 C     205  207    0  206
  207 T     206  208  197  207
  208 G     207  209  196  208
  209 G     208  210  195  209
  210 G     209  211  194  210
  211 A     210  212  193  211
  212 C     211  213  192  212
  213 C     212  214  191  213
  214 A     213  215  190  214
  215 A     214  216  189  215
  216 T     215  217    0  216
  217 G     216  218    0  217
  218 G     217  219    0  218
  219 T     218  220    0  219
  220 A     219  221    0  220
  221 C     220  222    0  221
  222 T     221  223    0  222
  223 A     222  224    0  223
  224 A     223  225  240  224
  225 G     224  226  239  225
  226 A     225  227    0  226
  227 G     226  228  238  227
  228 G     227  229  237  228
  229 T     228  230  236  229
  230 T     229  231  235  230
  231 T     230  232    0  231
  232 G     231  233    0  232
  233 A     232  234    0  233
  234 T     233  235    0  234
  235 A     234  236  230  235
  236 A     235  237  229  236
  237 C     236  238  228  237
  238 C     237  239  227  238
  239 C     238  240  225  239
  240 T     239  241  224  240
  241 G     240  242    0  241
  242 T     241  243    0  242
  243 C     242  244    0  243
  244 C     243  245    0  244
  245 T     244  246  262  245
  246 A     245  247  261  246
  247 C     246  248  260  247
  248 C     247  249  259  248
  249 A     248  250  258  249
  250 T     249  251  257  250
  251 T     250  252  256  251
  252 T     251  253    0  252
  253 A     252  254    0  253
  254 A     253  255    0  254
  255 T     254  256    0  255
  256 G     255  257  251  256
  257 A     256  258  250  257
  258 T     257  259  249  258
  259 G     258  260  248  259
  260 G     259  261  247  260
  261 T     260  262  246  261
  262 G     261  263  245  262
  263 T     262  264 3444  263
  264 T     263  265 3443  264
  265 T     264  266 3442  265
  266 A     265  267 3441  266
  267 T     266  268 3440  267
  268 T     267  269 3439  268
  269 T     268  270 3438  269
  270 T     269  271    0  270
  271 G     270  272  286  271
  272 C     271  273  285  272
  273 T     272  274  284  273
  274 T     273  275  283  274
  275 C     274  276  282  275
  276 C     275  277    0  276
  277 A     276  278    0  277
  278 T     277  279    0  278
  279 T     278  280    0  279
  280 G     279  281    0  280
  281 A     280  282    0  281
  282 G     281  283  275  282
  283 A     282  284  274  283
  284 A     283  285  273  284
  285 G     284  286  272  285
  286 T     285  287  271  286
  287 C     286  288 3418  287
  288 T     287  289 3417  288
  289 A     288  290 3416  289
  290 A     289  291    0  290
  291 C     290  292    0  291
  292 A     291  293  353  292
  293 T     292  294  352  293
  294 A     293  295  351  294
  295 A     294  296  350  295
  296 T     295  297  349  296
  297 A     296  298  348  297
  298 A     297  299  347  298
  299 G     298  300  346  299
  300 A     299  301  344  300
  301 G     300  302  343  301
  302 G     301  303  341  302
  303 C     302  304  339  303
  304 T     303  305  338  304
  305 G     304  306  337  305
  306 G     305  307  336  306
  307 A     306  308    0  307
  308 T     307  309  334  308
  309 T     308  310  333  309
  310 T     309  311  332  310
  311 T     310  312  331  311
  312 T     311  313  330  312
  313 G     312  314  329  313
  314 G     313  315  328  314
  315 T     314  316  326  315
  316 A     315  317    0  316
  317 C     316  318  325  317
  318 T     317  319  324  318
  319 A     318  320  323  319
  320 C     319  321    0  320
  321 T     320  322    0  321
  322 T     321  323    0  322
  323 T     322  324  319  323
  324 A     323  325  318  324
  325 G     324  326  317  325
  326 A     325  327  315  326
  327 T     326  328    0  327
  328 T     327  329  314  328
  329 C     328  330  313  329
  330 G     329  331  312  330
  331 A     330  332  311  331
  332 A     331  333  310  332
  333 G     332  334  309  333
  334 A     333  335  308  334
  335 C     334  336    0  335
  336 C     335  337  306  336
  337 C     336  338  305  337
  338 A     337  339  304  338
  339 G     338  340  303  339
  340 T     339  341    0  340
  341 C     340  342  302  341
  342 C     341  343    0  342
  343 C     342  344  301  343
  344 T     343  345  300  344
  345 A     344  346    0  345
  346 C     345  347  299  346
  347 T     346  348  298  347
  348 T     347  349  297  348
  349 A     348  350  296  349
  350 T     349  351  295  350
  351 T     350  352  294  351
  352 G     351  353  293  352
  353 T     352  354  292  353
  354 T     353  355  379  354
  355 A     354  356  378  355
  356 A     355  357  377  356
  357 T     356  358  376  357
  358 A     357  359  375  358
  359 A     358  360  374  359
  360 C     359  361  373  360
  361 G     360  362  372  361
  362 C     361  363  370  362
  363 T     362  364    0  363
  364 A     363  365    0  364
  365 C     364  366    0  365
  366 T     365  367    0  366
  367 A     366  368    0  367
  368 A     367  369    0  368
  369 T     368  370    0  369
  370 G     369  371  362  370
  371 T     370  372    0  371
  372 T     371  373  361  372
  373 G     372  374  360  373
  374 T     373  375  359  374
  375 T     374  376  358  375
  376 A     375  377  357  376
  377 T     376  378  356  377
  378 T     377  379  355  378
  379 A     378  380  354  379
  380 A     379  381    0  380
  381 A     380  382    0  381
  382 G     381  383 2999  382
  383 T     382  384 2998  383
  384 C     383  385 2997  384
  385 T     384  386    0  385
  386 G     385  387    0  386
  387 T     386  388    0  387
  388 G     387  389    0  388
  389 A     388  390    0  389
  390 A     389  391    0  390
  391 T     390  392    0  391
  392 T     391  393    0  392
  393 T     392  394    0  393
  394 C     393  395    0  394
  395 A     394  396    0  395
  396 A     395  397    0  396
  397 T     396  398  427  397
  398 T     397  399  426  398
  399 T     398  400  425  399
  400 T     399  401  424  400
  401 G     400  402  423  401
  402 T     401  403  422  402
  403 A     402  404    0  403
  404 A     403  405    0  404
  405 T     404  406    0  405
  406 G     405  407    0  406
  407 A     406  408    0  407
  408 T     407  409  419  408
  409 C     408  410  418  409
  410 C     409  411  417  410
  411 A     410  412  416  411
  412 T     411  413    0  412
  413 T     412  414    0  413
  414 T     413  415    0  414
  415 T     414  416    0  415
  416 T     415  417  411  416
  417 G     416  418  410  417
  418 G     417  419  409  418
  419 A     418  420  408  419
  420 C     419  421    0  420
  421 C     420  422    0  421
  422 A     421  423  402  422
  423 C     422  424  401  423
  424 A     423  425  400  424
  425 A     424  426  399  425
  426 A     425  427  398  426
  427 A     426  428  397  427
  428 A     427  429 3512  428
  429 C     428  430 3511  429
  430 A     429  431 3510  430
  431 A     430  432 3509  431
  432 C     431  433 3508  432
  433 A     432  434    0  433
  434 A     433  435    0  434
  435 A     434  436 3505  435
  436 A     435  437 3504  436
  437 G     436  438 3503  437
  438 T     437  439 3502  438
  439 T     438  440 2803  439
  440 G     439  441 2802  440
  441 G     440  442 2801  441
  442 A     441  443 2800  442
  443 T     442  444    0  443
  444 G     443  445 2799  444
  445 G     444  446 2798  445
  446 A     445  447 2797  446
  447 A     446  448 2796  447
  448 A     447  449 2795  448
  449 G     448  450 2794  449
  450 T     449  451 2793  450
  451 G     450  452 2792  451
  452 A     451  453 2791  452
  453 G     452  454 2790  453
  454 T     453  455 2789  454
  455 T     454  456 2788  455
  456 C     455  457    0  456
  457 A     456  458  501  457
  458 G     457  459  500  458
  459 A     458  460  499  459
  460 G     459  461  498  460
  461 T     460  462    0  461
  462 T     461  463    0  462
  463 T     462  464  494  463
  464 A     463  465  493  464
  465 T     464  466  492  465
  466 T     465  467  491  466
  467 C     466  468  490  467
  468 T     467  469    0  468
  469 A     468  470  486  469
  470 G     469  471  485  470
  471 T     470  472  484  471
  472 G     471  473  483  472
  473 C     472  474  482  473
  474 G     473  475  481  474
  475 A     474  476  480  475
  476 A     475  477 1991  476
  477 T     476  478 1990  477
  478 A     477  479 1989  478
  479 A     478  480    0  479
  480 T     479  481  475  480
  481 T     480  482  474  481
  482 G     481  483  473  482
  483 C     482  484  472  483
  484 A     483  485  471  484
  485 C     484  486  470  485
  486 T     485  487  469  486
  487 T     486  488    0  487
  488 T     487  489    0  488
  489 T     488  490    0  489
  490 G     489  491  467  490
  491 A     490  492  466  491
  492 A     491  493  465  492
  493 T     492  494  464  493
  494 A     493  495  463  494
  495 T     494  496    0  495
  496 G     495  497    0  496
  497 T     496  498    0  497
  498 C     497  499  460  498
  499 T     498  500  459  499
  500 C     499  501  458  500
  501 T     500  502  457  501
  502 C     501  503    0  502
  503 A     502  504  648  503
  504 G     503  505  647  504
  505 C     504  506  646  505
  506 C     505  507  645  506
  507 T     506  508    0  507
  508 T     507  509    0  508
  509 T     508  510    0  509
  510 T     509  511    0  510
  511 C     510  512    0  511
  512 T     511  513    0  512
  513 T     512  514    0  513
  514 A     513  515    0  514
  515 T     514  516    0  515
  516 G     515  517    0  516
  517 G     516  518    0  517
  518 A     517  519  537  518
  519 C     518  520  536  519
  520 C     519  521  535  520
  521 T     520  522  534  521
  522 T     521  523  533  522
  523 G     522  524  532  523
  524 A     523  525    0  524
  525 A     524  526  127  525
  526 G     525  527  126  526
  527 G     526  528  125  527
  528 A     527  529    0  528
  529 A     528  530    0  529
  530 A     529  531    0  530
  531 A     530  532    0  531
  532 C     531  533  523  532
  533 A     532  534  522  533
  534 G     533  535  521  534
  535 G     534  536  520  535
  536 G     535  537  519  536
  537 T     536  538  518  537
  538 A     537  539    0  538
  539 A     538  540    0  539
  540 T     539  541    0  540
  541 T     540  542    0  541
  542 T     541  543    0  542
  543 C     542  544    0  543
  544 A     543  545  643  544
  545 A     544  546  642  545
  546 A     545  547  641  546
  547 A     546  548  640  547
  548 A     547  549  639  548
  549 T     548  550  638  549
  550 C     549  551  637  550
  551 T     550  552  636  551
  552 T     551  553  635  552
  553 A     552  554  633  553
  554 G     553  555  632  554
  555 G     554  556  631  555
  556 G     555  557  630  556
  557 A     556  558  629  557
  558 A     557  559  627  558
  559 T     558  560  626  559
  560 T     559  561  625  560
  561 T     560  562    0  561
  562 G     561  563  606  562
  563 T     562  564  605  563
  564 G     563  565  604  564
  565 T     564  566  603  565
  566 T     565  567  602  566
  567 T     566  568  601  567
  568 A     567  569    0  568
  569 A     568  570  600  569
  570 G     569  571  599  570
  571 A     570  572  598  571
  572 A     571  573  597  572
  573 T     572  574  596  573
  574 A     573  575  595  574
  575 T     574  576  594  575
  576 T     575  577  589  576
  577 G     576  578  588  577
  578 A     577  579  587  578
  579 T     578  580    0  579
  580 G     579  581    0  580
  581 G     580  582    0  581
  582 T     581  583    0  582
  583 T     582  584    0  583
  584 A     583  585    0  584
  585 T     584  586    0  585
  586 T     585  587    0  586
  587 T     586  588  578  587
  588 T     587  589  577  588
  589 A     588  590  576  589
  590 A     589  591    0  590
  591 A     590  592    0  591
  592 A     591  593    0  592
  593 T     592  594    0  593
  594 A     593  595  575  594
  595 T     594  596  574  595
  596 A     595  597  573  596
  597 T     596  598  572  597
  598 T     597  599  571  598
  599 C     598  600  570  599
  600 T     599  601  569  600
  601 A     600  602  567  601
  602 A     601  603  566  602
  603 G     602  604  565  603
  604 C     603  605  564  604
  605 A     604  606  563  605
  606 C     605  607  562  606
  607 A     606  608  624  607
  608 C     607  609  623  608
  609 G     608  610  622  609
  610 C     609  611  621  610
  611 C     610  612  619  611
  612 T     611  613  618  612
  613 A     612  614  617  613
  614 T     613  615    0  614
  615 T     614  616    0  615
  616 A     615  617    0  616
  617 T     616  618  613  617
  618 A     617  619  612  618
  619 G     618  620  611  619
  620 T     619  621    0  620
  621 G     620  622  610  621
  622 C     621  623  609  622
  623 G     622  624  608  623
  624 T     623  625  607  624
  625 G     624  626  560  625
  626 A     625  627  559  626
  627 T     626  628  558  627
  628 C     627  629    0  628
  629 T     628  630  557  629
  630 C     629  631  556  630
  631 C     630  632  555  631
  632 C     631  633  554  632
  633 T     632  634  553  633
  634 C     633  635    0  634
  635 A     634  636  552  635
  636 G     635  637  551  636
  637 G     636  638  550  637
  638 G     637  639  549  638
  639 T     638  640  548  639
  640 T     639  641  547  640
  641 T     640  642  546  641
  642 T     641  643  545  642
  643 T     642  644  544  643
  644 C     643  645    0  644
  645 G     644  646  506  645
  646 G     645  647  505  646
  647 C     646  648  504  647
  648 T     647  649  503  648
  649 T     648  650  683  649
  650 T     649  651  682  650
  651 A     650  652  681  651
  652 G     651  653  680  652
  653 A     652  654    0  653
  654 A     653  655  678  654
  655 C     654  656  677  655
  656 C     655  657  676  656
  657 A     656  658  674  657
  658 T     657  659  673  658
  659 T     658  660  672  659
  660 G     659  661  671  660
  661 G     660  662  670  661
  662 T     661  663  669  662
  663 A     662  664  668  663
  664 G     663  665    0  664
  665 A     664  666    0  665
  666 T     665  667    0  666
  667 T     666  668    0  667
  668 T     667  669  663  668
  669 G     668  670  662  669
  670 C     669  671  661  670
  671 C     670  672  660  671
  672 A     671  673  659  672
  673 A     672  674  658  673
  674 T     673  675  657  674
  675 A     674  676    0  675
  676 G     675  677  656  676
  677 G     676  678  655  677
  678 T     677  679  654  678
  679 A     678  680    0  679
  680 T     679  681  652  680
  681 T     680  682  651  681
  682 A     681  683  650  682
  683 A     682  684  649  683
  684 C     683  685    0  684
  685 A     684  686  741  685
  686 T     685  687  740  686
  687 C     686  688  739  687
  688 A     687  689  738  688
  689 C     688  690  737  689
  690 T     689  691  736  690
  691 A     690  692  735  691
  692 G     691  693  734  692
  693 G     692  694  733  693
  694 T     693  695    0  694
  695 T     694  696    0  695
  696 T     695  697  730  696
  697 C     696  698  729  697
  698 A     697  699  728  698
  699 A     698  700  727  699
  700 A     699  701  726  700
  701 C     700  702    0  701
  702 T     701  703    0  702
  703 T     702  704    0  703
  704 T     703  705  725  704
  705 A     704  706  723  705
  706 C     705  707  722  706
  707 T     706  708  721  707
  708 T     707  709  720  708
  709 G     708  710    0  709
  710 C     709  711  719  710
  711 T     710  712  718  711
  712 T     711  713    0  712
  713 T     712  714    0  713
  714 A     713  715    0  714
  715 C     714  716    0  715
  716 A     715  717    0  716
  717 T     716  718    0  717
  718 A     717  719  711  718
  719 G     718  720  710  719
  720 A     719  721  708  720
  721 A     720  722  707  721
  722 G     721  723  706  722
  723 T     722  724  705  723
  724 T     723  725    0  724
  725 A     724  726  704  725
  726 T     725  727  700  726
  727 T     726  728  699  727
  728 T     727  729  698  728
  729 G     728  730  697  729
  730 A     729  731  696  730
  731 C     730  732    0  731
  732 T     731  733    0  732
  733 C     732  734  693  733
  734 C     733  735  692  734
  735 T     734  736  691  735
  736 G     735  737  690  736
  737 G     736  738  689  737
  738 T     737  739  688  738
  739 G     738  740  687  739
  740 A     739  741  686  740
  741 T     740  742  685  741
  742 T     741  743    0  742
  743 C     742  744    0  743
  744 T     743  745    0  744
  745 T     744  746  953  745
  746 C     745  747  952  746
  747 T     746  748  951  747
  748 T     747  749    0  748
  749 C     748  750    0  749
  750 A     749  751    0  750
  751 G     750  752  947  751
  752 G     751  753  946  752
  753 T     752  754  945  753
  754 T     753  755  944  754
  755 G     754  756  943  755
  756 G     755  757  942  756
  757 A     756  758  941  757
  758 C     757  759  940  758
  759 A     758  760  774  759
  760 G     759  761  773  760
  761 C     760  762  772  761
  762 T     761  763  771  762
  763 G     762  764  770  763
  764 G     763  765    0  764
  765 T     764  766    0  765
  766 G     765  767    0  766
  767 C     766  768    0  767
  768 T     767  769    0  768
  769 G     768  770    0  769
  770 C     769  771  763  770
  771 A     770  772  762  771
  772 G     771  773  761  772
  773 C     772  774  760  773
  774 T     773  775  759  774
  775 T     774  776    0  775
  776 A     775  777    0  776
  777 T     776  778    0  777
  778 T     777  779    0  778
  779 A     778  780    0  779
  780 T     779  781    0  780
  781 G     780  782    0  781
  782 T     781  783  799  782
  783 G     782  784  798  783
  784 G     783  785  797  784
  785 G     784  786  796  785
  786 T     785  787  795  786
  787 T     786  788  794  787
  788 A     787  789    0  788
  789 T     788  790    0  789
  790 C     789  791    0  790
  791 T     790  792    0  791
  792 T     791  793    0  792
  793 C     792  794    0  793
  794 A     793  795  787  794
  795 A     794  796  786  795
  796 C     795  797  785  796
  797 C     796  798  784  797
  798 T     797  799  783  798
  799 A     798  800  782  799
  800 G     799  801    0  800
  801 G     800  802    0  801
  802 A     801  803    0  802
  803 C     802  804    0  803
  804 T     803  805    0  804
  805 T     804  806  826  805
  806 T     805  807  825  806
  807 T     806  808  824  807
  808 C     807  809  830  808
  809 T     808  810  829  809
  810 A     809  811  828  810
  811 T     810  812  827  811
  812 T     811  813    0  812
  813 A     812  814    0  813
  814 A     813  815    0  814
  815 A     814  816    0  815
  816 A     815  817    0  816
  817 T     816  818    0  817
  818 A     817  819    0  818
  819 T     818  820    0  819
  820 A     819  821    0  820
  821 A     820  822    0  821
  822 T     821  823    0  822
  823 G     822  824    0  823
  824 A     823  825  807  824
  825 A     824  826  806  825
  826 A     825  827  805  826
  827 A     826  828  811  827
  828 T     827  829  810  828
  829 G     828  830  809  829
  830 G     829  831  808  830
  831 A     830  832    0  831
  832 A     831  833    0  832
  833 C     832  834    0  833
  834 C     833  835    0  834
  835 A     834  836    0  835
  836 T     835  837  850  836
  837 T     836  838  849  837
  838 A     837  839  848  838
  839 C     838  840  847  839
  840 A     839  841  846  840
  841 G     840  842  845  841
  842 A     841  843    0  842
  843 T     842  844    0  843
  844 G     843  845    0  844
  845 C     844  846  841  845
  846 T     845  847  840  846
  847 G     846  848  839  847
  848 T     847  849  838  848
  849 A     848  850  837  849
  850 G     849  851  836  850
  851 A     850  852  889  851
  852 C     851  853    0  852
  853 T     852  854  888  853
  854 G     853  855  887  854
  855 T     854  856  886  855
  856 G     855  857  885  856
  857 C     856  858  884  857
  858 A     857  859  883  858
  859 C     858  860  882  859
  860 T     859  861  881  860
  861 T     860  862  880  861
  862 G     861  863  878  862
  863 A     862  864    0  863
  864 C     863  865    0  864
  865 C     864  866    0  865
  866 C     865  867    0  866
  867 T     866  868  875  867
  868 C     867  869  874  868
  869 T     868  870  873  869
  870 C     869  871    0  870
  871 T     870  872    0  871
  872 C     871  873    0  872
  873 A     872  874  869  873
  874 G     873  875  868  874
  875 A     874  876  867  875
  876 A     875  877    0  876
  877 A     876  878    0  877
  878 C     877  879  862  878
  879 A     878  880    0  879
  880 A     879  881  861  880
  881 A     880  882  860  881
  882 G     881  883  859  882
  883 T     882  884  858  883
  884 G     883  885  857  884
  885 T     884  886  856  885
  886 A     885  887  855  886
  887 C     886  888  854  887
  888 G     887  889  853  888
  889 T     888  890  851  889
  890 T     889  891  901  890
  891 G     890  892  900  891
  892 A     891  893  899  892
  893 A     892  894  898  893
  894 A     893  895    0  894
  895 T     894  896  915  895
  896 C     895  897  914  896
  897 C     896  898  913  897
  898 T     897  899  893  898
  899 T     898  900  892  899
  900 C     899  901  891  900
  901 A     900  902  890  901
  902 C     901  903    0  902
  903 T     902  904  923  903
  904 G     903  905  921  904
  905 T     904  906  920  905
  906 A     905  907  919  906
  907 G     906  908  918  907
  908 A     907  909  917  908
  909 A     908  910    0  909
  910 A     909  911    0  910
  911 A     910  912    0  911
  912 A     911  913    0  912
  913 G     912  914  897  913
  914 G     913  915  896  914
  915 A     914  916  895  915
  916 A     915  917    0  916
  917 T     916  918  908  917
  918 C     917  919  907  918
  919 T     918  920  906  919
  920 A     919  921  905  920
  921 T     920  922  904  921
  922 C     921  923    0  922
  923 A     922  924  903  923
  924 A     923  925    0  924
  925 A     924  926    0  925
  926 C     925  927    0  926
  927 T     926  928    0  927
  928 T     927  929  939  928
  929 C     928  930  938  929
  930 T     929  931  937  930
  931 A     930  932  936  931
  932 A     931  933    0  932
  933 C     932  934    0  933
  934 T     933  935    0  934
  935 T     934  936    0  935
  936 T     935  937  931  936
  937 A     936  938  930  937
  938 G     937  939  929  938
  939 A     938  940  928  939
  940 G     939  941  758  940
  941 T     940  942  757  941
  942 C     941  943  756  942
  943 C     942  944  755  943
  944 A     943  945  754  944
  945 A     944  946  753  945
  946 C     945  947  752  946
  947 C     946  948  751  947
  948 A     947  949    0  948
  949 A     948  950    0  949
  950 C     949  951    0  950
  951 A     950  952  747  951
  952 G     951  953  746  952
  953 A     952  954  745  953
  954 A     953  955  967  954
  955 T     954  956  966  955
  956 C     955  957  965  956
  957 T     956  958  964  957
  958 A     957  959  963  958
  959 T     958  960 1652  959
  960 T     959  961 1651  960
  961 G     960  962 1650  961
  962 T     961  963 1649  962
  963 T     962  964  958  963
  964 A     963  965  957  964
  965 G     964  966  956  965
  966 A     965  967  955  966
  967 T     966  968  954  967
  968 T     967  969    0  968
  969 T     968  970    0  969
  970 C     969  971    0  970
  971 C     970  972    0  971
  972 T     971  973 1639  972
  973 A     972  974 1638  973
  974 A     973  975 1637  974
  975 T     974  976    0  975
  976 A     975  977    0  976
  977 T     976  978    0  977
  978 T     977  979    0  978
  979 A     978  980    0  979
  980 C     979  981    0  980
  981 A     980  982    0  981
  982 A     981  983    0  982
  983 A     982  984 1632  983
  984 C     983  985 1631  984
  985 T     984  986 1630  985
  986 T     985  987 1629  986
  987 G     986  988 1628  987
  988 T     987  989 1627  988
  989 G     988  990 1626  989
  990 C     989  991 1625  990
  991 C     990  992    0  991
  992 C     991  993 1624  992
  993 T     992  994 1623  993
  994 T     993  995 1622  994
  995 T     994  996 1621  995
  996 T     995  997 1620  996
  997 G     996  998 1619  997
  998 A     997  999 1618  998
  999 T     998 1000 1612  999
 1000 G     999 1001 1611 1000
 1001 A    1000 1002 1610 1001
 1002 A    1001 1003 1609 1002
 1003 G    1002 1004 1608 1003
 1004 T    1003 1005 1607 1004
 1005 T    1004 1006 1606 1005
 1006 T    1005 1007    0 1006
 1007 T    1006 1008    0 1007
 1008 T    1007 1009    0 1008
 1009 A    1008 1010    0 1009
 1010 A    1009 1011 1598 1010
 1011 C    1010 1012 1597 1011
 1012 G    1011 1013 1596 1012
 1013 C    1012 1014 1595 1013
 1014 C    1013 1015    0 1014
 1015 A    1014 1016 1583 1015
 1016 C    1015 1017 1582 1016
 1017 C    1016 1018 1581 1017
 1018 A    1017 1019 1580 1018
 1019 A    1018 1020 1579 1019
 1020 A    1019 1021 1578 1020
 1021 T    1020 1022 1577 1021
 1022 T    1021 1023 1576 1022
 1023 T    1022 1024 1512 1023
 1024 G    1023 1025 1511 1024
 1025 C    1024 1026 1510 1025
 1026 A    1025 1027    0 1026
 1027 T    1026 1028 1509 1027
 1028 C    1027 1029 1508 1028
 1029 T    1028 1030 1507 1029
 1030 G    1029 1031 1506 1030
 1031 T    1030 1032 1505 1031
 1032 T    1031 1033    0 1032
 1033 T    1032 1034    0 1033
 1034 A    1033 1035 1504 1034
 1035 T    1034 1036 1503 1035
 1036 G    1035 1037 1502 1036
 1037 C    1036 1038    0 1037
 1038 T    1037 1039 1500 1038
 1039 T    1038 1040 1499 1039
 1040 G    1039 1041 1498 1040
 1041 G    1040 1042 1497 1041
 1042 A    1041 1043    0 1042
 1043 A    1042 1044    0 1043
 1044 C    1043 1045    0 1044
 1045 A    1044 1046 1085 1045
 1046 G    1045 1047 1084 1046
 1047 G    1046 1048 1083 1047
 1048 A    1047 1049 1082 1048
 1049 A    1048 1050 1080 1049
 1050 G    1049 1051 1079 1050
 1051 A    1050 1052 1078 1051
 1052 G    1051 1053 1077 1052
 1053 A    1052 1054 1075 1053
 1054 A    1053 1055 1074 1054
 1055 T    1054 1056 1073 1055
 1056 C    1055 1057 1072 1056
 1057 A    1056 1058 1071 1057
 1058 G    1057 1059 1070 1058
 1059 C    1058 1060 1069 1059
 1060 A    1059 1061 1068 1060
 1061 A    1060 1062 1067 1061
 1062 C    1061 1063 1066 1062
 1063 T    1062 1064    0 1063
 1064 G    1063 1065    0 1064
 1065 T    1064 1066    0 1065
 1066 G    1065 1067 1062 1066
 1067 T    1066 1068 1061 1067
 1068 T    1067 1069 1060 1068
 1069 G    1068 1070 1059 1069
 1070 C    1069 1071 1058 1070
 1071 T    1070 1072 1057 1071
 1072 G    1071 1073 1056 1072
 1073 A    1072 1074 1055 1073
 1074 T    1073 1075 1054 1074
 1075 T    1074 1076 1053 1075
 1076 A    1075 1077    0 1076
 1077 T    1076 1078 1052 1077
 1078 T    1077 1079 1051 1078
 1079 C    1078 1080 1050 1079
 1080 T    1079 1081 1049 1080
 1081 G    1080 1082    0 1081
 1082 T    1081 1083 1048 1082
 1083 C    1082 1084 1047 1083
 1084 C    1083 1085 1046 1084
 1085 T    1084 1086 1045 1085
 1086 A    1085 1087    0 1086
 1087 T    1086 1088    0 1087
 1088 A    1087 1089    0 1088
 1089 T    1088 1090    0 1089
 1090 A    1089 1091    0 1090
 1091 A    1090 1092    0 1091
 1092 T    1091 1093    0 1092
 1093 C    1092 1094    0 1093
 1094 T    1093 1095    0 1094
 1095 C    1094 1096 1128 1095
 1096 G    1095 1097 1127 1096
 1097 C    1096 1098 1126 1097
 1098 A    1097 1099    0 1098
 1099 C    1098 1100 1124 1099
 1100 C    1099 1101 1123 1100
 1101 A    1100 1102 1122 1101
 1102 T    1101 1103 1121 1102
 1103 T    1102 1104    0 1103
 1104 T    1103 1105    0 1104
 1105 T    1104 1106    0 1105
 1106 T    1105 1107    0 1106
 1107 C    1106 1108 1118 1107
 1108 A    1107 1109 1117 1108
 1109 C    1108 1110 1116 1109
 1110 T    1109 1111 1115 1110
 1111 T    1110 1112    0 1111
 1112 T    1111 1113    0 1112
 1113 T    1112 1114    0 1113
 1114 A    1113 1115    0 1114
 1115 A    1114 1116 1110 1115
 1116 G    1115 1117 1109 1116
 1117 T    1116 1118 1108 1117
 1118 G    1117 1119 1107 1118
 1119 T    1118 1120    0 1119
 1120 T    1119 1121    0 1120
 1121 A    1120 1122 1102 1121
 1122 T    1121 1123 1101 1122
 1123 G    1122 1124 1100 1123
 1124 G    1123 1125 1099 1124
 1125 A    1124 1126    0 1125
 1126 G    1125 1127 1097 1126
 1127 T    1126 1128 1096 1127
 1128 G    1127 1129 1095 1128
 1129 T    1128 1130    0 1129
 1130 C    1129 1131    0 1130
 1131 T    1130 1132    0 1131
 1132 C    1131 1133 1193 1132
 1133 C    1132 1134 1192 1133
 1134 T    1133 1135 1191 1134
 1135 A    1134 1136    0 1135
 1136 C    1135 1137 1190 1136
 1137 T    1136 1138 1189 1137
 1138 A    1137 1139 1188 1138
 1139 A    1138 1140 1187 1139
 1140 A    1139 1141    0 1140
 1141 T    1140 1142 1186 1141
 1142 T    1141 1143 1183 1142
 1143 A    1142 1144 1182 1143
 1144 A    1143 1145 1181 1144
 1145 A    1144 1146 1180 1145
 1146 T    1145 1147 1179 1146
 1147 G    1146 1148 1178 1147
 1148 A    1147 1149 1177 1148
 1149 T    1148 1150    0 1149
 1150 C    1149 1151    0 1150
 1151 T    1150 1152 1175 1151
 1152 C    1151 1153 1174 1152
 1153 T    1152 1154 1173 1153
 1154 G    1153 1155 1172 1154
 1155 C    1154 1156 1171 1155
 1156 T    1155 1157    0 1156
 1157 T    1156 1158    0 1157
 1158 T    1157 1159    0 1158
 1159 A    1158 1160    0 1159
 1160 C    1159 1161    0 1160
 1161 T    1160 1162    0 1161
 1162 A    1161 1163    0 1162
 1163 A    1162 1164    0 1163
 1164 T    1163 1165    0 1164
 1165 G    1164 1166    0 1165
 1166 T    1165 1167    0 1166
 1167 C    1166 1168    0 1167
 1168 T    1167 1169    0 1168
 1169 A    1168 1170    0 1169
 1170 T    1169 1171    0 1170
 1171 G    1170 1172 1155 1171
 1172 C    1171 1173 1154 1172
 1173 A    1172 1174 1153 1173
 1174 G    1173 1175 1152 1174
 1175 A    1174 1176 1151 1175
 1176 T    1175 1177    0 1176
 1177 T    1176 1178 1148 1177
 1178 C    1177 1179 1147 1178
 1179 A    1178 1180 1146 1179
 1180 T    1179 1181 1145 1180
 1181 T    1180 1182 1144 1181
 1182 T    1181 1183 1143 1182
 1183 G    1182 1184 1142 1183
 1184 T    1183 1185    0 1184
 1185 A    1184 1186    0 1185
 1186 A    1185 1187 1141 1186
 1187 T    1186 1188 1139 1187
 1188 T    1187 1189 1138 1188
 1189 A    1188 1190 1137 1189
 1190 G    1189 1191 1136 1190
 1191 A    1190 1192 1134 1191
 1192 G    1191 1193 1133 1192
 1193 G    1192 1194 1132 1193
 1194 T    1193 1195    0 1194
 1195 G    1194 1196    0 1195
 1196 A    1195 1197    0 1196
 1197 T    1196 1198    0 1197
 1198 G    1197 1199    0 1198
 1199 A    1198 1200    0 1199
 1200 A    1199 1201 1243 1200
 1201 G    1200 1202 1242 1201
 1202 T    1201 1203 1241 1202
 1203 C    1202 1204 1240 1203
 1204 A    1203 1205 1239 1204
 1205 G    1204 1206 1238 1205
 1206 A    1205 1207    0 1206
 1207 C    1206 1208 1237 1207
 1208 A    1207 1209 1236 1208
 1209 A    1208 1210 1235 1209
 1210 A    1209 1211    0 1210
 1211 T    1210 1212 1234 1211
 1212 C    1211 1213    0 1212
 1213 G    1212 1214    0 1213
 1214 C    1213 1215    0 1214
 1215 T    1214 1216 1230 1215
 1216 C    1215 1217 1229 1216
 1217 C    1216 1218 1228 1217
 1218 A    1217 1219 1227 1218
 1219 G    1218 1220 1226 1219
 1220 G    1219 1221    0 1220
 1221 G    1220 1222    0 1221
 1222 C    1221 1223    0 1222
 1223 A    1222 1224    0 1223
 1224 A    1223 1225    0 1224
 1225 A    1224 1226    0 1225
 1226 C    1225 1227 1219 1226
 1227 T    1226 1228 1218 1227
 1228 G    1227 1229 1217 1228
 1229 G    1228 1230 1216 1229
 1230 A    1229 1231 1215 1230
 1231 A    1230 1232    0 1231
 1232 A    1231 1233    0 1232
 1233 T    1232 1234    0 1233
 1234 A    1233 1235 1211 1234
 1235 T    1234 1236 1209 1235
 1236 T    1235 1237 1208 1236
 1237 G    1236 1238 1207 1237
 1238 C    1237 1239 1205 1238
 1239 T    1238 1240 1204 1239
 1240 G    1239 1241 1203 1240
 1241 A    1240 1242 1202 1241
 1242 T    1241 1243 1201 1242
 1243 T    1242 1244 1200 1243
 1244 A    1243 1245    0 1244
 1245 T    1244 1246 1334 1245
 1246 A    1245 1247 1333 1246
 1247 A    1246 1248 1332 1247
 1248 T    1247 1249 1331 1248
 1249 T    1248 1250 1330 1249
 1250 A    1249 1251 1329 1250
 1251 T    1250 1252 1328 1251
 1252 A    1251 1253 1327 1252
 1253 A    1252 1254    0 1253
 1254 A    1253 1255 1326 1254
 1255 T    1254 1256 1325 1255
 1256 T    1255 1257 1324 1256
 1257 A    1256 1258 1323 1257
 1258 C    1257 1259 1322 1258
 1259 C    1258 1260 1321 1259
 1260 A    1259 1261 1320 1260
 1261 G    1260 1262    0 1261
 1262 A    1261 1263    0 1262
 1263 T    1262 1264 1318 1263
 1264 G    1263 1265 1317 1264
 1265 A    1264 1266 1316 1265
 1266 T    1265 1267 1315 1266
 1267 T    1266 1268 1314 1267
 1268 T    1267 1269 1313 1268
 1269 T    1268 1270 1312 1269
 1270 A    1269 1271 1311 1270
 1271 C    1270 1272 1306 1271
 1272 A    1271 1273 1305 1272
 1273 G    1272 1274 1304 1273
 1274 G    1273 1275 1303 1274
 1275 C    1274 1276 1302 1275
 1276 T    1275 1277 1301 1276
 1277 G    1276 1278    0 1277
 1278 C    1277 1279    0 1278
 1279 G    1278 1280 1299 1279
 1280 T    1279 1281 1298 1280
 1281 T    1280 1282 1297 1281
 1282 A    1281 1283 1296 1282
 1283 T    1282 1284    0 1283
 1284 A    1283 1285    0 1284
 1285 G    1284 1286    0 1285
 1286 C    1285 1287    0 1286
 1287 T    1286 1288    0 1287
 1288 T    1287 1289    0 1288
 1289 G    1288 1290    0 1289
 1290 G    1289 1291    0 1290
 1291 A    1290 1292 1309 1291
 1292 A    1291 1293 1308 1292
 1293 T    1292 1294 1307 1293
 1294 T    1293 1295    0 1294
 1295 C    1294 1296    0 1295
 1296 T    1295 1297 1282 1296
 1297 A    1296 1298 1281 1297
 1298 A    1297 1299 1280 1298
 1299 C    1298 1300 1279 1299
 1300 A    1299 1301    0 1300
 1301 A    1300 1302 1276 1301
 1302 G    1301 1303 1275 1302
 1303 C    1302 1304 1274 1303
 1304 T    1303 1305 1273 1304
 1305 T    1304 1306 1272 1305
 1306 G    1305 1307 1271 1306
 1307 A    1306 1308 1293 1307
 1308 T    1307 1309 1292 1308
 1309 T    1308 1310 1291 1309
 1310 C    1309 1311    0 1310
 1311 T    1310 1312 1270 1311
 1312 A    1311 1313 1269 1312
 1313 A    1312 1314 1268 1313
 1314 G    1313 1315 1267 1314
 1315 G    1314 1316 1266 1315
 1316 T    1315 1317 1265 1316
 1317 T    1316 1318 1264 1317
 1318 A    1317 1319 1263 1318
 1319 G    1318 1320    0 1319
 1320 T    1319 1321 1260 1320
 1321 G    1320 1322 1259 1321
 1322 G    1321 1323 1258 1322
 1323 T    1322 1324 1257 1323
 1324 A    1323 1325 1256 1324
 1325 A    1324 1326 1255 1325
 1326 T    1325 1327 1254 1326
 1327 T    1326 1328 1252 1327
 1328 A    1327 1329 1251 1328
 1329 T    1328 1330 1250 1329
 1330 A    1329 1331 1249 1330
 1331 A    1330 1332 1248 1331
 1332 T    1331 1333 1247 1332
 1333 T    1332 1334 1246 1333
 1334 A    1333 1335 1245 1334
 1335 C    1334 1336    0 1335
 1336 C    1335 1337 1469 1336
 1337 T    1336 1338 1468 1337
 1338 G    1337 1339 1467 1338
 1339 T    1338 1340 1466 1339
 1340 A    1339 1341 1465 1340
 1341 T    1340 1342 1464 1341
 1342 A    1341 1343    0 1342
 1343 G    1342 1344 1463 1343
 1344 A    1343 1345 1462 1344
 1345 T    1344 1346 1461 1345
 1346 T    1345 1347 1460 1346
 1347 G    1346 1348 1459 1347
 1348 T    1347 1349 1458 1348
 1349 T    1348 1350    0 1349
 1350 T    1349 1351    0 1350
 1351 A    1350 1352 1455 1351
 1352 G    1351 1353 1454 1352
 1353 G    1352 1354 1453 1353
 1354 A    1353 1355 1452 1354
 1355 A    1354 1356 1451 1355
 1356 G    1355 1357 1383 1356
 1357 T    1356 1358 1382 1357
 1358 C    1357 1359 1381 1358
 1359 T    1358 1360 1380 1359
 1360 A    1359 1361    0 1360
 1361 A    1360 1362    0 1361
 1362 T    1361 1363 1378 1362
 1363 C    1362 1364 1377 1363
 1364 T    1363 1365 1376 1364
 1365 C    1364 1366 1375 1365
 1366 A    1365 1367 1374 1366
 1367 A    1366 1368 1373 1367
 1368 A    1367 1369 1372 1368
 1369 C    1368 1370    0 1369
 1370 C    1369 1371    0 1370
 1371 T    1370 1372    0 1371
 1372 T    1371 1373 1368 1372
 1373 T    1372 1374 1367 1373
 1374 T    1373 1375 1366 1374
 1375 G    1374 1376 1365 1375
 1376 A    1375 1377 1364 1376
 1377 G    1376 1378 1363 1377
 1378 A    1377 1379 1362 1378
 1379 G    1378 1380    0 1379
 1380 A    1379 1381 1359 1380
 1381 G    1380 1382 1358 1381
 1382 A    1381 1383 1357 1382
 1383 T    1382 1384 1356 1383
 1384 A    1383 1385 1397 1384
 1385 T    1384 1386 1396 1385
 1386 T    1385 1387 1395 1386
 1387 T    1386 1388    0 1387
 1388 C    1387 1389    0 1388
 1389 A    1388 1390    0 1389
 1390 A    1389 1391    0 1390
 1391 C    1390 1392 1404 1391
 1392 T    1391 1393 1403 1392
 1393 G    1392 1394 1402 1393
 1394 A    1393 1395 1401 1394
 1395 A    1394 1396 1386 1395
 1396 A    1395 1397 1385 1396
 1397 T    1396 1398 1384 1397
 1398 C    1397 1399    0 1398
 1399 T    1398 1400    0 1399
 1400 A    1399 1401    0 1400
 1401 T    1400 1402 1394 1401
 1402 C    1401 1403 1393 1402
 1403 A    1402 1404 1392 1403
 1404 G    1403 1405 1391 1404
 1405 G    1404 1406    0 1405
 1406 C    1405 1407    0 1406
 1407 C    1406 1408    0 1407
 1408 G    1407 1409 1450 1408
 1409 G    1408 1410 1449 1409
 1410 T    1409 1411 1448 1410
 1411 A    1410 1412 1447 1411
 1412 A    1411 1413 1446 1412
 1413 C    1412 1414 1445 1413
 1414 A    1413 1415 1444 1414
 1415 A    1414 1416 1438 1415
 1416 A    1415 1417 1437 1416
 1417 C    1416 1418 1436 1417
 1418 C    1417 1419 1435 1418
 1419 T    1418 1420    0 1419
 1420 T    1419 1421 1434 1420
 1421 G    1420 1422 1433 1421
 1422 T    1421 1423 1432 1422
 1423 A    1422 1424 1431 1423
 1424 A    1423 1425 1430 1424
 1425 T    1424 1426 1429 1425
 1426 G    1425 1427    0 1426
 1427 G    1426 1428    0 1427
 1428 T    1427 1429    0 1428
 1429 G    1428 1430 1425 1429
 1430 T    1429 1431 1424 1430
 1431 T    1430 1432 1423 1431
 1432 G    1431 1433 1422 1432
 1433 C    1432 1434 1421 1433
 1434 A    1433 1435 1420 1434
 1435 G    1434 1436 1418 1435
 1436 G    1435 1437 1417 1436
 1437 T    1436 1438 1416 1437
 1438 T    1437 1439 1415 1438
 1439 T    1438 1440    0 1439
 1440 T    1439 1441    0 1440
 1441 A    1440 1442    0 1441
 1442 A    1441 1443    0 1442
 1443 T    1442 1444    0 1443
 1444 T    1443 1445 1414 1444
 1445 G    1444 1446 1413 1445
 1446 T    1445 1447 1412 1446
 1447 T    1446 1448 1411 1447
 1448 A    1447 1449 1410 1448
 1449 C    1448 1450 1409 1449
 1450 T    1449 1451 1408 1450
 1451 T    1450 1452 1355 1451
 1452 T    1451 1453 1354 1452
 1453 C    1452 1454 1353 1453
 1454 C    1453 1455 1352 1454
 1455 T    1454 1456 1351 1455
 1456 T    1455 1457    0 1456
 1457 T    1456 1458    0 1457
 1458 A    1457 1459 1348 1458
 1459 C    1458 1460 1347 1459
 1460 G    1459 1461 1346 1460
 1461 A    1460 1462 1345 1461
 1462 T    1461 1463 1344 1462
 1463 C    1462 1464 1343 1463
 1464 A    1463 1465 1341 1464
 1465 T    1464 1466 1340 1465
 1466 A    1465 1467 1339 1466
 1467 T    1466 1468 1338 1467
 1468 A    1467 1469 1337 1468
 1469 G    1468 1470 1336 1469
 1470 T    1469 1471    0 1470
 1471 T    1470 1472    0 1471
 1472 T    1471 1473    0 1472
 1473 C    1472 1474 1493 1473
 1474 C    1473 1475 1492 1474
 1475 G    1474 1476 1491 1475
 1476 A    1475 1477 1490 1476
 1477 C    1476 1478 1489 1477
 1478 C    1477 1479 1487 1478
 1479 C    1478 1480 1486 1479
 1480 A    1479 1481 1485 1480
 1481 C    1480 1482    0 1481
 1482 T    1481 1483    0 1482
 1483 T    1482 1484    0 1483
 1484 A    1483 1485    0 1484
 1485 T    1484 1486 1480 1485
 1486 G    1485 1487 1479 1486
 1487 G    1486 1488 1478 1487
 1488 T    1487 1489    0 1488
 1489 G    1488 1490 1477 1489
 1490 T    1489 1491 1476 1490
 1491 T    1490 1492 1475 1491
 1492 G    1491 1493 1474 1492
 1493 G    1492 1494 1473 1493
 1494 T    1493 1495    0 1494
 1495 C    1494 1496    0 1495
 1496 A    1495 1497    0 1496
 1497 C    1496 1498 1041 1497
 1498 C    1497 1499 1040 1498
 1499 A    1498 1500 1039 1499
 1500 A    1499 1501 1038 1500
 1501 C    1500 1502    0 1501
 1502 C    1501 1503 1036 1502
 1503 A    1502 1504 1035 1503
 1504 T    1503 1505 1034 1504
 1505 A    1504 1506 1031 1505
 1506 C    1505 1507 1030 1506
 1507 A    1506 1508 1029 1507
 1508 G    1507 1509 1028 1508
 1509 A    1508 1510 1027 1509
 1510 G    1509 1511 1025 1510
 1511 T    1510 1512 1024 1511
 1512 A    1511 1513 1023 1512
 1513 G    1512 1514 1537 1513
 1514 T    1513 1515 1536 1514
 1515 A    1514 1516 1535 1515
 1516 G    1515 1517 1534 1516
 1517 T    1516 1518    0 1517
 1518 A    1517 1519    0 1518
 1519 C    1518 1520    0 1519
 1520 T    1519 1521    0 1520
 1521 T    1520 1522 1530 1521
 1522 T    1521 1523 1529 1522
 1523 C    1522 1524 1528 1523
 1524 T    1523 1525    0 1524
 1525 T    1524 1526    0 1525
 1526 T    1525 1527    0 1526
 1527 T    1526 1528    0 1527
 1528 G    1527 1529 1523 1528
 1529 A    1528 1530 1522 1529
 1530 A    1529 1531 1521 1530
 1531 C    1530 1532    0 1531
 1532 T    1531 1533    0 1532
 1533 T    1532 1534    0 1533
 1534 C    1533 1535 1516 1534
 1535 T    1534 1536 1515 1535
 1536 A    1535 1537 1514 1536
 1537 C    1536 1538 1513 1537
 1538 A    1537 1539    0 1538
 1539 T    1538 1540 1548 1539
 1540 G    1539 1541 1547 1540
 1541 C    1540 1542 1546 1541
 1542 A    1541 1543    0 1542
 1543 C    1542 1544    0 1543
 1544 C    1543 1545    0 1544
 1545 A    1544 1546    0 1545
 1546 G    1545 1547 1541 1546
 1547 C    1546 1548 1540 1547
 1548 A    1547 1549 1539 1548
 1549 A    1548 1550    0 1549
 1550 C    1549 1551    0 1550
 1551 T    1550 1552    0 1551
 1552 G    1551 1553    0 1552
 1553 T    1552 1554    0 1553
 1554 T    1553 1555    0 1554
 1555 T    1554 1556    0 1555
 1556 G    1555 1557 1574 1556
 1557 T    1556 1558 1573 1557
 1558 G    1557 1559 1572 1558
 1559 G    1558 1560 1571 1559
 1560 A    1559 1561 1570 1560
 1561 C    1560 1562 1569 1561
 1562 C    1561 1563    0 1562
 1563 T    1562 1564 1568 1563
 1564 A    1563 1565    0 1564
 1565 A    1564 1566    0 1565
 1566 A    1565 1567    0 1566
 1567 A    1566 1568    0 1567
 1568 A    1567 1569 1563 1568
 1569 G    1568 1570 1561 1569
 1570 T    1569 1571 1560 1570
 1571 C    1570 1572 1559 1571
 1572 T    1571 1573 1558 1572
 1573 A    1572 1574 1557 1573
 1574 C    1573 1575 1556 1574
 1575 T    1574 1576    0 1575
 1576 A    1575 1577 1022 1576
 1577 A    1576 1578 1021 1577
 1578 T    1577 1579 1020 1578
 1579 T    1578 1580 1019 1579
 1580 T    1579 1581 1018 1580
 1581 G    1580 1582 1017 1581
 1582 G    1581 1583 1016 1582
 1583 T    1582 1584 1015 1583
 1584 T    1583 1585    0 1584
 1585 A    1584 1586    0 1585
 1586 A    1585 1587    0 1586
 1587 A    1586 1588    0 1587
 1588 A    1587 1589 1635 1588
 1589 A    1588 1590 1634 1589
 1590 C    1589 1591 1633 1590
 1591 A    1590 1592 1604 1591
 1592 A    1591 1593 1603 1592
 1593 A    1592 1594 1602 1593
 1594 T    1593 1595 1601 1594
 1595 G    1594 1596 1013 1595
 1596 T    1595 1597 1012 1596
 1597 G    1596 1598 1011 1597
 1598 T    1597 1599 1010 1598
 1599 C    1598 1600    0 1599
 1600 A    1599 1601    0 1600
 1601 A    1600 1602 1594 1601
 1602 T    1601 1603 1593 1602
 1603 T    1602 1604 1592 1603
 1604 T    1603 1605 1591 1604
 1605 C    1604 1606    0 1605
 1606 A    1605 1607 1005 1606
 1607 A    1606 1608 1004 1607
 1608 C    1607 1609 1003 1608
 1609 T    1608 1610 1002 1609
 1610 T    1609 1611 1001 1610
 1611 C    1610 1612 1000 1611
 1612 A    1611 1613  999 1612
 1613 A    1612 1614    0 1613
 1614 T    1613 1615    0 1614
 1615 G    1614 1616    0 1615
 1616 G    1615 1617    0 1616
 1617 T    1616 1618    0 1617
 1618 T    1617 1619  998 1618
 1619 T    1618 1620  997 1619
 1620 A    1619 1621  996 1620
 1621 A    1620 1622  995 1621
 1622 A    1621 1623  994 1622
 1623 A    1622 1624  993 1623
 1624 G    1623 1625  992 1624
 1625 G    1624 1626  990 1625
 1626 C    1625 1627  989 1626
 1627 A    1626 1628  988 1627
 1628 C    1627 1629  987 1628
 1629 A    1628 1630  986 1629
 1630 G    1629 1631  985 1630
 1631 G    1630 1632  984 1631
 1632 T    1631 1633  983 1632
 1633 G    1632 1634 1590 1633
 1634 T    1633 1635 1589 1634
 1635 T    1634 1636 1588 1635
 1636 C    1635 1637    0 1636
 1637 T    1636 1638  974 1637
 1638 T    1637 1639  973 1638
 1639 A    1638 1640  972 1639
 1640 C    1639 1641 2013 1640
 1641 T    1640 1642 2012 1641
 1642 G    1641 1643 2011 1642
 1643 A    1642 1644 2010 1643
 1644 G    1643 1645 2009 1644
 1645 T    1644 1646 2008 1645
 1646 C    1645 1647 2007 1646
 1647 T    1646 1648 2006 1647
 1648 A    1647 1649    0 1648
 1649 A    1648 1650  962 1649
 1650 C    1649 1651  961 1650
 1651 A    1650 1652  960 1651
 1652 A    1651 1653  959 1652
 1653 A    1652 1654    0 1653
 1654 A    1653 1655    0 1654
 1655 A    1654 1656    0 1655
 1656 G    1655 1657 1686 1656
 1657 T    1656 1658 1685 1657
 1658 T    1657 1659 1684 1658
 1659 T    1658 1660 1683 1659
 1660 C    1659 1661 1682 1660
 1661 T    1660 1662 1681 1661
 1662 G    1661 1663 1680 1662
 1663 C    1662 1664 1679 1663
 1664 C    1663 1665 1678 1664
 1665 T    1664 1666    0 1665
 1666 T    1665 1667    0 1666
 1667 T    1666 1668    0 1667
 1668 C    1667 1669    0 1668
 1669 C    1668 1670    0 1669
 1670 A    1669 1671    0 1670
 1671 A    1670 1672    0 1671
 1672 C    1671 1673    0 1672
 1673 A    1672 1674    0 1673
 1674 A    1673 1675    0 1674
 1675 T    1674 1676    0 1675
 1676 T    1675 1677    0 1676
 1677 T    1676 1678    0 1677
 1678 G    1677 1679 1664 1678
 1679 G    1678 1680 1663 1679
 1680 C    1679 1681 1662 1680
 1681 A    1680 1682 1661 1681
 1682 G    1681 1683 1660 1682
 1683 A    1682 1684 1659 1683
 1684 G    1683 1685 1658 1684
 1685 A    1684 1686 1657 1685
 1686 C    1685 1687 1656 1686
 1687 A    1686 1688    0 1687
 1688 T    1687 1689    0 1688
 1689 T    1688 1690 1834 1689
 1690 G    1689 1691 1833 1690
 1691 C    1690 1692 1832 1691
 1692 T    1691 1693 1828 1692
 1693 G    1692 1694 1827 1693
 1694 A    1693 1695 1826 1694
 1695 C    1694 1696 1825 1695
 1696 A    1695 1697 1824 1696
 1697 C    1696 1698 1823 1697
 1698 T    1697 1699 1822 1698
 1699 A    1698 1700    0 1699
 1700 C    1699 1701 1821 1700
 1701 T    1700 1702 1820 1701
 1702 G    1701 1703 1819 1702
 1703 A    1702 1704 1818 1703
 1704 T    1703 1705 1817 1704
 1705 G    1704 1706 1816 1705
 1706 C    1705 1707    0 1706
 1707 T    1706 1708 1725 1707
 1708 G    1707 1709 1724 1708
 1709 T    1708 1710 1723 1709
 1710 C    1709 1711 1722 1710
 1711 C    1710 1712    0 1711
 1712 G    1711 1713 1720 1712
 1713 T    1712 1714 1719 1713
 1714 G    1713 1715 1718 1714
 1715 A    1714 1716    0 1715
 1716 T    1715 1717    0 1716
 1717 C    1716 1718    0 1717
 1718 C    1717 1719 1714 1718
 1719 A    1718 1720 1713 1719
 1720 C    1719 1721 1712 1720
 1721 A    1720 1722    0 1721
 1722 G    1721 1723 1710 1722
 1723 A    1722 1724 1709 1723
 1724 C    1723 1725 1708 1724
 1725 A    1724 1726 1707 1725
 1726 C    1725 1727    0 1726
 1727 T    1726 1728    0 1727
 1728 T    1727 1729    0 1728
 1729 G    1728 1730    0 1729
 1730 A    1729 1731    0 1730
 1731 G    1730 1732    0 1731
 1732 A    1731 1733    0 1732
 1733 T    1732 1734    0 1733
 1734 T    1733 1735    0 1734
 1735 C    1734 1736    0 1735
 1736 T    1735 1737    0 1736
 1737 T    1736 1738 1768 1737
 1738 G    1737 1739 1767 1738
 1739 A    1738 1740 1766 1739
 1740 C    1739 1741 1765 1740
 1741 A    1740 1742 1764 1741
 1742 T    1741 1743 1763 1742
 1743 T    1742 1744    0 1743
 1744 A    1743 1745    0 1744
 1745 C    1744 1746 1762 1745
 1746 A    1745 1747 1761 1746
 1747 C    1746 1748 1760 1747
 1748 C    1747 1749 1759 1748
 1749 A    1748 1750 1758 1749
 1750 T    1749 1751    0 1750
 1751 G    1750 1752    0 1751
 1752 T    1751 1753    0 1752
 1753 T    1752 1754    0 1753
 1754 C    1753 1755    0 1754
 1755 T    1754 1756    0 1755
 1756 T    1755 1757    0 1756
 1757 T    1756 1758    0 1757
 1758 T    1757 1759 1749 1758
 1759 G    1758 1760 1748 1759
 1760 G    1759 1761 1747 1760
 1761 T    1760 1762 1746 1761
 1762 G    1761 1763 1745 1762
 1763 G    1762 1764 1742 1763
 1764 T    1763 1765 1741 1764
 1765 G    1764 1766 1740 1765
 1766 T    1765 1767 1739 1766
 1767 C    1766 1768 1738 1767
 1768 A    1767 1769 1737 1768
 1769 G    1768 1770 1780 1769
 1770 T    1769 1771 1779 1770
 1771 G    1770 1772 1778 1771
 1772 T    1771 1773 1777 1772
 1773 T    1772 1774    0 1773
 1774 A    1773 1775    0 1774
 1775 T    1774 1776    0 1775
 1776 A    1775 1777    0 1776
 1777 A    1776 1778 1772 1777
 1778 C    1777 1779 1771 1778
 1779 A    1778 1780 1770 1779
 1780 C    1779 1781 1769 1780
 1781 C    1780 1782    0 1781
 1782 A    1781 1783 1815 1782
 1783 G    1782 1784 1814 1783
 1784 G    1783 1785 1813 1784
 1785 A    1784 1786 1812 1785
 1786 A    1785 1787 1811 1786
 1787 C    1786 1788 1810 1787
 1788 A    1787 1789 1809 1788
 1789 A    1788 1790    0 1789
 1790 A    1789 1791    0 1790
 1791 T    1790 1792 1807 1791
 1792 A    1791 1793 1805 1792
 1793 C    1792 1794 1804 1793
 1794 T    1793 1795 1803 1794
 1795 T    1794 1796 1802 1795
 1796 C    1795 1797    0 1796
 1797 T    1796 1798    0 1797
 1798 A    1797 1799    0 1798
 1799 A    1798 1800    0 1799
 1800 C    1799 1801    0 1800
 1801 C    1800 1802    0 1801
 1802 A    1801 1803 1795 1802
 1803 G    1802 1804 1794 1803
 1804 G    1803 1805 1793 1804
 1805 T    1804 1806 1792 1805
 1806 T    1805 1807    0 1806
 1807 G    1806 1808 1791 1807
 1808 C    1807 1809    0 1808
 1809 T    1808 1810 1788 1809
 1810 G    1809 1811 1787 1810
 1811 T    1810 1812 1786 1811
 1812 T    1811 1813 1785 1812
 1813 C    1812 1814 1784 1813
 1814 T    1813 1815 1783 1814
 1815 T    1814 1816 1782 1815
 1816 T    1815 1817 1705 1816
 1817 A    1816 1818 1704 1817
 1818 T    1817 1819 1703 1818
 1819 C    1818 1820 1702 1819
 1820 A    1819 1821 1701 1820
 1821 G    1820 1822 1700 1821
 1822 G    1821 1823 1698 1822
 1823 G    1822 1824 1697 1823
 1824 T    1823 1825 1696 1824
 1825 G    1824 1826 1695 1825
 1826 T    1825 1827 1694 1826
 1827 T    1826 1828 1693 1827
 1828 A    1827 1829 1692 1828
 1829 A    1828 1830    0 1829
 1830 C    1829 1831    0 1830
 1831 T    1830 1832    0 1831
 1832 G    1831 1833 1691 1832
 1833 C    1832 1834 1690 1833
 1834 A    1833 1835 1689 1834
 1835 C    1834 1836    0 1835
 1836 A    1835 1837    0 1836
 1837 G    1836 1838    0 1837
 1838 A    1837 1839    0 1838
 1839 A    1838 1840 1941 1839
 1840 G    1839 1841 1940 1840
 1841 T    1840 1842 1939 1841
 1842 C    1841 1843 1938 1842
 1843 C    1842 1844 1937 1843
 1844 C    1843 1845 1936 1844
 1845 T    1844 1846 1935 1845
 1846 G    1845 1847 1934 1846
 1847 T    1846 1848 1933 1847
 1848 T    1847 1849 1932 1848
 1849 G    1848 1850    0 1849
 1850 C    1849 1851    0 1850
 1851 T    1850 1852    0 1851
 1852 A    1851 1853    0 1852
 1853 T    1852 1854    0 1853
 1854 T    1853 1855    0 1854
 1855 C    1854 1856    0 1855
 1856 A    1855 1857    0 1856
 1857 T    1856 1858    0 1857
 1858 G    1857 1859    0 1858
 1859 C    1858 1860    0 1859
 1860 A    1859 1861    0 1860
 1861 G    1860 1862    0 1861
 1862 A    1861 1863    0 1862
 1863 T    1862 1864    0 1863
 1864 C    1863 1865    0 1864
 1865 A    1864 1866    0 1865
 1866 A    1865 1867    0 1866
 1867 C    1866 1868    0 1867
 1868 T    1867 1869    0 1868
 1869 T    1868 1870    0 1869
 1870 A    1869 1871    0 1870
 1871 C    1870 1872    0 1871
 1872 T    1871 1873    0 1872
 1873 C    1872 1874    0 1873
 1874 C    1873 1875    0 1874
 1875 T    1874 1876    0 1875
 1876 A    1875 1877 1927 1876
 1877 C    1876 1878 1925 1877
 1878 T    1877 1879 1924 1878
 1879 T    1878 1880 1923 1879
 1880 G    1879 1881 1922 1880
 1881 G    1880 1882 1920 1881
 1882 C    1881 1883 1919 1882
 1883 G    1882 1884 1918 1883
 1884 T    1883 1885 1917 1884
 1885 G    1884 1886 1916 1885
 1886 T    1885 1887 1915 1886
 1887 T    1886 1888 1914 1887
 1888 T    1887 1889 1913 1888
 1889 A    1888 1890    0 1889
 1890 T    1889 1891    0 1890
 1891 T    1890 1892    0 1891
 1892 C    1891 1893    0 1892
 1893 T    1892 1894    0 1893
 1894 A    1893 1895 1907 1894
 1895 C    1894 1896 1906 1895
 1896 A    1895 1897 1905 1896
 1897 G    1896 1898    0 1897
 1898 G    1897 1899    0 1898
 1899 T    1898 1900    0 1899
 1900 T    1899 1901    0 1900
 1901 C    1900 1902    0 1901
 1902 T    1901 1903    0 1902
 1903 A    1902 1904    0 1903
 1904 A    1903 1905    0 1904
 1905 T    1904 1906 1896 1905
 1906 G    1905 1907 1895 1906
 1907 T    1906 1908 1894 1907
 1908 T    1907 1909    0 1908
 1909 T    1908 1910    0 1909
 1910 T    1909 1911    0 1910
 1911 T    1910 1912    0 1911
 1912 C    1911 1913    0 1912
 1913 A    1912 1914 1888 1913
 1914 A    1913 1915 1887 1914
 1915 A    1914 1916 1886 1915
 1916 C    1915 1917 1885 1916
 1917 A    1916 1918 1884 1917
 1918 C    1917 1919 1883 1918
 1919 G    1918 1920 1882 1919
 1920 T    1919 1921 1881 1920
 1921 G    1920 1922    0 1921
 1922 C    1921 1923 1880 1922
 1923 A    1922 1924 1879 1923
 1924 G    1923 1925 1878 1924
 1925 G    1924 1926 1877 1925
 1926 C    1925 1927    0 1926
 1927 T    1926 1928 1876 1927
 1928 G    1927 1929    0 1928
 1929 T    1928 1930    0 1929
 1930 T    1929 1931    0 1930
 1931 T    1930 1932    0 1931
 1932 A    1931 1933 1848 1932
 1933 A    1932 1934 1847 1933
 1934 T    1933 1935 1846 1934
 1935 A    1934 1936 1845 1935
 1936 G    1935 1937 1844 1936
 1937 G    1936 1938 1843 1937
 1938 G    1937 1939 1842 1938
 1939 G    1938 1940 1841 1939
 1940 C    1939 1941 1840 1940
 1941 T    1940 1942 1839 1941
 1942 G    1941 1943    0 1942
 1943 A    1942 1944    0 1943
 1944 A    1943 1945    0 1944
 1945 T    1944 1946 1974 1945
 1946 A    1945 1947 1973 1946
 1947 T    1946 1948 1972 1947
 1948 G    1947 1949 1971 1948
 1949 T    1948 1950 1970 1949
 1950 C    1949 1951 1969 1950
 1951 A    1950 1952 1968 1951
 1952 A    1951 1953    0 1952
 1953 C    1952 1954 1967 1953
 1954 A    1953 1955    0 1954
 1955 A    1954 1956 1966 1955
 1956 C    1955 1957 1965 1956
 1957 T    1956 1958 1964 1957
 1958 C    1957 1959 1963 1958
 1959 A    1958 1960    0 1959
 1960 T    1959 1961    0 1960
 1961 A    1960 1962    0 1961
 1962 T    1961 1963    0 1962
 1963 G    1962 1964 1958 1963
 1964 A    1963 1965 1957 1964
 1965 G    1964 1966 1956 1965
 1966 T    1965 1967 1955 1966
 1967 G    1966 1968 1953 1967
 1968 T    1967 1969 1951 1968
 1969 G    1968 1970 1950 1969
 1970 A    1969 1971 1949 1970
 1971 C    1970 1972 1948 1971
 1972 A    1971 1973 1947 1972
 1973 T    1972 1974 1946 1973
 1974 A    1973 1975 1945 1974
 1975 C    1974 1976    0 1975
 1976 C    1975 1977    0 1976
 1977 C    1976 1978    0 1977
 1978 A    1977 1979 2001 1978
 1979 T    1978 1980 2000 1979
 1980 T    1979 1981 1999 1980
 1981 G    1980 1982 1998 1981
 1982 G    1981 1983 1997 1982
 1983 T    1982 1984 1996 1983
 1984 G    1983 1985 1995 1984
 1985 C    1984 1986 1994 1985
 1986 A    1985 1987 1993 1986
 1987 G    1986 1988    0 1987
 1988 G    1987 1989    0 1988
 1989 T    1988 1990  478 1989
 1990 A    1989 1991  477 1990
 1991 T    1990 1992  476 1991
 1992 A    1991 1993    0 1992
 1993 T    1992 1994 1986 1993
 1994 G    1993 1995 1985 1994
 1995 C    1994 1996 1984 1995
 1996 G    1995 1997 1983 1996
 1997 C    1996 1998 1982 1997
 1998 T    1997 1999 1981 1998
 1999 A    1998 2000 1980 1999
 2000 G    1999 2001 1979 2000
 2001 T    2000 2002 1978 2001
 2002 T    2001 2003    0 2002
 2003 A    2002 2004    0 2003
 2004 T    2003 2005    0 2004
 2005 C    2004 2006    0 2005
 2006 A    2005 2007 1647 2006
 2007 G    2006 2008 1646 2007
 2008 A    2007 2009 1645 2008
 2009 C    2008 2010 1644 2009
 2010 T    2009 2011 1643 2010
 2011 C    2010 2012 1642 2011
 2012 A    2011 2013 1641 2012
 2013 G    2012 2014 1640 2013
 2014 A    2013 2015    0 2014
 2015 C    2014 2016    0 2015
 2016 T    2015 2017    0 2016
 2017 A    2016 2018    0 2017
 2018 A    2017 2019    0 2018
 2019 G    2018 2020 2526 2019
 2020 T    2019 2021 2525 2020
 2021 C    2020 2022 2524 2021
 2022 T    2021 2023 2523 2022
 2023 C    2022 2024 2522 2023
 2024 A    2023 2025    0 2024
 2025 T    2024 2026    0 2025
 2026 C    2025 2027    0 2026
 2027 G    2026 2028 2520 2027
 2028 G    2027 2029 2519 2028
 2029 C    2028 2030 2518 2029
 2030 G    2029 2031 2517 2030
 2031 G    2030 2032 2516 2031
 2032 G    2031 2033    0 2032
 2033 C    2032 2034    0 2033
 2034 A    2033 2035 2074 2034
 2035 C    2034 2036 2073 2035
 2036 G    2035 2037 2072 2036
 2037 T    2036 2038 2071 2037
 2038 A    2037 2039 2070 2038
 2039 G    2038 2040 2069 2039
 2040 T    2039 2041 2068 2040
 2041 G    2040 2042 2067 2041
 2042 T    2041 2043 2066 2042
 2043 A    2042 2044 2065 2043
 2044 G    2043 2045 2064 2044
 2045 C    2044 2046 2062 2045
 2046 T    2045 2047    0 2046
 2047 A    2046 2048 2061 2047
 2048 G    2047 2049 2060 2048
 2049 T    2048 2050 2059 2049
 2050 C    2049 2051    0 2050
 2051 A    2050 2052    0 2051
 2052 A    2051 2053    0 2052
 2053 T    2052 2054    0 2053
 2054 C    2053 2055    0 2054
 2055 C    2054 2056    0 2055
 2056 A    2055 2057    0 2056
 2057 T    2056 2058    0 2057
 2058 C    2057 2059    0 2058
 2059 A    2058 2060 2049 2059
 2060 T    2059 2061 2048 2060
 2061 T    2060 2062 2047 2061
 2062 G    2061 2063 2045 2062
 2063 C    2062 2064    0 2063
 2064 C    2063 2065 2044 2064
 2065 T    2064 2066 2043 2065
 2066 A    2065 2067 2042 2066
 2067 C    2066 2068 2041 2067
 2068 A    2067 2069 2040 2068
 2069 C    2068 2070 2039 2069
 2070 T    2069 2071 2038 2070
 2071 A    2070 2072 2037 2071
 2072 T    2071 2073 2036 2072
 2073 G    2072 2074 2035 2073
 2074 T    2073 2075 2034 2074
 2075 C    2074 2076    0 2075
 2076 A    2075 2077 2336 2076
 2077 C    2076 2078 2335 2077
 2078 T    2077 2079 2334 2078
 2079 T    2078 2080 2333 2079
 2080 G    2079 2081    0 2080
 2081 G    2080 2082 2332 2081
 2082 T    2081 2083 2331 2082
 2083 G    2082 2084 2330 2083
 2084 C    2083 2085 2329 2084
 2085 A    2084 2086 2328 2085
 2086 G    2085 2087 2327 2086
 2087 A    2086 2088 2326 2087
 2088 A    2087 2089 2325 2088
 2089 A    2088 2090 2324 2089
 2090 A    2089 2091    0 2090
 2091 T    2090 2092 2322 2091
 2092 T    2091 2093 2321 2092
 2093 C    2092 2094 2320 2093
 2094 A    2093 2095 2113 2094
 2095 G    2094 2096 2112 2095
 2096 T    2095 2097 2111 2096
 2097 T    2096 2098 2110 2097
 2098 G    2097 2099 2109 2098
 2099 C    2098 2100    0 2099
 2100 T    2099 2101 2108 2100
 2101 T    2100 2102 2107 2101
 2102 A    2101 2103 2106 2102
 2103 C    2102 2104    0 2103
 2104 T    2103 2105    0 2104
 2105 C    2104 2106    0 2105
 2106 T    2105 2107 2102 2106
 2107 A    2106 2108 2101 2107
 2108 A    2107 2109 2100 2108
 2109 T    2108 2110 2098 2109
 2110 A    2109 2111 2097 2110
 2111 A    2110 2112 2096 2111
 2112 C    2111 2113 2095 2112
 2113 T    2112 2114 2094 2113
 2114 C    2113 2115    0 2114
 2115 T    2114 2116    0 2115
 2116 A    2115 2117    0 2116
 2117 T    2116 2118    0 2117
 2118 T    2117 2119 2254 2118
 2119 G    2118 2120 2253 2119
 2120 C    2119 2121 2252 2120
 2121 C    2120 2122 2251 2121
 2122 A    2121 2123 2250 2122
 2123 T    2122 2124 2249 2123
 2124 A    2123 2125 2248 2124
 2125 C    2124 2126    0 2125
 2126 C    2125 2127    0 2126
 2127 C    2126 2128    0 2127
 2128 A    2127 2129    0 2128
 2129 C    2128 2130    0 2129
 2130 A    2129 2131    0 2130
 2131 A    2130 2132    0 2131
 2132 A    2131 2133    0 2132
 2133 T    2132 2134    0 2133
 2134 T    2133 2135    0 2134
 2135 T    2134 2136    0 2135
 2136 T    2135 2137    0 2136
 2137 A    2136 2138    0 2137
 2138 C    2137 2139    0 2138
 2139 T    2138 2140    0 2139
 2140 A    2139 2141    0 2140
 2141 T    2140 2142 2225 2141
 2142 T    2141 2143 2224 2142
 2143 A    2142 2144 2223 2143
 2144 G    2143 2145 2222 2144
 2145 T    2144 2146 2221 2145
 2146 G    2145 2147 2217 2146
 2147 T    2146 2148 2216 2147
 2148 T    2147 2149 2215 2148
 2149 A    2148 2150 2214 2149
 2150 C    2149 2151 2213 2150
 2151 C    2150 2152 2212 2151
 2152 A    2151 2153 2211 2152
 2153 C    2152 2154 2210 2153
 2154 A    2153 2155 2209 2154
 2155 G    2154 2156 2208 2155
 2156 A    2155 2157 2207 2156
 2157 A    2156 2158    0 2157
 2158 A    2157 2159 2193 2158
 2159 T    2158 2160    0 2159
 2160 T    2159 2161 2192 2160
 2161 C    2160 2162 2191 2161
 2162 T    2161 2163 2190 2162
 2163 A    2162 2164 2189 2163
 2164 C    2163 2165 2188 2164
 2165 C    2164 2166    0 2165
 2166 A    2165 2167    0 2166
 2167 G    2166 2168 2185 2167
 2168 T    2167 2169 2184 2168
 2169 G    2168 2170 2183 2169
 2170 T    2169 2171 2182 2170
 2171 C    2170 2172 2181 2171
 2172 T    2171 2173 2180 2172
 2173 A    2172 2174    0 2173
 2174 T    2173 2175    0 2174
 2175 G    2174 2176    0 2175
 2176 A    2175 2177    0 2176
 2177 C    2176 2178    0 2177
 2178 C    2177 2179    0 2178
 2179 A    2178 2180    0 2179
 2180 A    2179 2181 2172 2180
 2181 G    2180 2182 2171 2181
 2182 A    2181 2183 2170 2182
 2183 C    2182 2184 2169 2183
 2184 A    2183 2185 2168 2184
 2185 T    2184 2186 2167 2185
 2186 C    2185 2187    0 2186
 2187 A    2186 2188    0 2187
 2188 G    2187 2189 2164 2188
 2189 T    2188 2190 2163 2189
 2190 A    2189 2191 2162 2190
 2191 G    2190 2192 2161 2191
 2192 A    2191 2193 2160 2192
 2193 T    2192 2194 2158 2193
 2194 T    2193 2195 2206 2194
 2195 G    2194 2196 2205 2195
 2196 T    2195 2197 2204 2196
 2197 A    2196 2198 2203 2197
 2198 C    2197 2199 2202 2198
 2199 A    2198 2200    0 2199
 2200 A    2199 2201    0 2200
 2201 T    2200 2202    0 2201
 2202 G    2201 2203 2198 2202
 2203 T    2202 2204 2197 2203
 2204 A    2203 2205 2196 2204
 2205 C    2204 2206 2195 2205
 2206 A    2205 2207 2194 2206
 2207 T    2206 2208 2156 2207
 2208 T    2207 2209 2155 2208
 2209 T    2208 2210 2154 2209
 2210 G    2209 2211 2153 2210
 2211 T    2210 2212 2152 2211
 2212 G    2211 2213 2151 2212
 2213 G    2212 2214 2150 2213
 2214 T    2213 2215 2149 2214
 2215 G    2214 2216 2148 2215
 2216 A    2215 2217 2147 2216
 2217 T    2216 2218 2146 2217
 2218 T    2217 2219    0 2218
 2219 C    2218 2220    0 2219
 2220 A    2219 2221    0 2220
 2221 A    2220 2222 2145 2221
 2222 C    2221 2223 2144 2222
 2223 T    2222 2224 2143 2223
 2224 G    2223 2225 2142 2224
 2225 A    2224 2226 2141 2225
 2226 A    2225 2227    0 2226
 2227 T    2226 2228 2246 2227
 2228 G    2227 2229 2245 2228
 2229 C    2228 2230 2244 2229
 2230 A    2229 2231 2243 2230
 2231 G    2230 2232 2242 2231
 2232 C    2231 2233 2241 2232
 2233 A    2232 2234 2240 2233
 2234 A    2233 2235 2239 2234
 2235 T    2234 2236    0 2235
 2236 C    2235 2237    0 2236
 2237 T    2236 2238    0 2237
 2238 T    2237 2239    0 2238
 2239 T    2238 2240 2234 2239
 2240 T    2239 2241 2233 2240
 2241 G    2240 2242 2232 2241
 2242 T    2241 2243 2231 2242
 2243 T    2242 2244 2230 2243
 2244 G    2243 2245 2229 2244
 2245 C    2244 2246 2228 2245
 2246 A    2245 2247 2227 2246
 2247 A    2246 2248    0 2247
 2248 T    2247 2249 2124 2248
 2249 A    2248 2250 2123 2249
 2250 T    2249 2251 2122 2250
 2251 G    2250 2252 2121 2251
 2252 G    2251 2253 2120 2252
 2253 C    2252 2254 2119 2253
 2254 A    2253 2255 2118 2254
 2255 G    2254 2256 2313 2255
 2256 T    2255 2257 2312 2256
 2257 T    2256 2258 2311 2257
 2258 T    2257 2259 2310 2258
 2259 T    2258 2260 2309 2259
 2260 T    2259 2261 2308 2260
 2261 G    2260 2262 2307 2261
 2262 T    2261 2263 2306 2262
 2263 A    2262 2264    0 2263
 2264 C    2263 2265    0 2264
 2265 A    2264 2266    0 2265
 2266 C    2265 2267    0 2266
 2267 A    2266 2268    0 2267
 2268 A    2267 2269    0 2268
 2269 T    2268 2270    0 2269
 2270 T    2269 2271    0 2270
 2271 A    2270 2272    0 2271
 2272 A    2271 2273    0 2272
 2273 A    2272 2274    0 2273
 2274 A    2273 2275    0 2274
 2275 C    2274 2276    0 2275
 2276 G    2275 2277    0 2276
 2277 T    2276 2278    0 2277
 2278 G    2277 2279 2294 2278
 2279 C    2278 2280 2293 2279
 2280 T    2279 2281 2292 2280
 2281 T    2280 2282 2300 2281
 2282 T    2281 2283 2299 2282
 2283 A    2282 2284 2298 2283
 2284 A    2283 2285 2297 2284
 2285 C    2284 2286 2296 2285
 2286 T    2285 2287    0 2286
 2287 G    2286 2288 2295 2287
 2288 G    2287 2289    0 2288
 2289 A    2288 2290    0 2289
 2290 A    2289 2291    0 2290
 2291 T    2290 2292    0 2291
 2292 A    2291 2293 2280 2292
 2293 G    2292 2294 2279 2293
 2294 C    2293 2295 2278 2294
 2295 T    2294 2296 2287 2295
 2296 G    2295 2297 2285 2296
 2297 T    2296 2298 2284 2297
 2298 T    2297 2299 2283 2298
 2299 G    2298 2300 2282 2299
 2300 A    2299 2301 2281 2300
 2301 A    2300 2302    0 2301
 2302 C    2301 2303    0 2302
 2303 A    2302 2304  161 2303
 2304 A    2303 2305  160 2304
 2305 G    2304 2306  159 2305
 2306 A    2305 2307 2262 2306
 2307 C    2306 2308 2261 2307
 2308 A    2307 2309 2260 2308
 2309 A    2308 2310 2259 2309
 2310 A    2309 2311 2258 2310
 2311 A    2310 2312 2257 2311
 2312 A    2311 2313 2256 2312
 2313 C    2312 2314 2255 2313
 2314 A    2313 2315    0 2314
 2315 C    2314 2316    0 2315
 2316 C    2315 2317    0 2316
 2317 C    2316 2318    0 2317
 2318 A    2317 2319    0 2318
 2319 A    2318 2320    0 2319
 2320 G    2319 2321 2093 2320
 2321 A    2320 2322 2092 2321
 2322 A    2321 2323 2091 2322
 2323 G    2322 2324    0 2323
 2324 T    2323 2325 2089 2324
 2325 T    2324 2326 2088 2325
 2326 T    2325 2327 2087 2326
 2327 T    2326 2328 2086 2327
 2328 T    2327 2329 2085 2328
 2329 G    2328 2330 2084 2329
 2330 C    2329 2331 2083 2330
 2331 A    2330 2332 2082 2331
 2332 C    2331 2333 2081 2332
 2333 A    2332 2334 2079 2333
 2334 A    2333 2335 2078 2334
 2335 G    2334 2336 2077 2335
 2336 T    2335 2337 2076 2336
 2337 C    2336 2338    0 2337
 2338 A    2337 2339    0 2338
 2339 A    2338 2340    0 2339
 2340 A    2339 2341    0 2340
 2341 C    2340 2342    0 2341
 2342 A    2341 2343 2387 2342
 2343 A    2342 2344 2386 2343
 2344 A    2343 2345 2385 2344
 2345 T    2344 2346 2384 2345
 2346 T    2345 2347 2383 2346
 2347 T    2346 2348    0 2347
 2348 A    2347 2349    0 2348
 2349 C    2348 2350    0 2349
 2350 A    2349 2351    0 2350
 2351 A    2350 2352    0 2351
 2352 A    2351 2353    0 2352
 2353 A    2352 2354    0 2353
 2354 C    2353 2355    0 2354
 2355 A    2354 2356 2379 2355
 2356 C    2355 2357 2378 2356
 2357 C    2356 2358 2377 2357
 2358 A    2357 2359 2376 2358
 2359 C    2358 2360 2375 2359
 2360 C    2359 2361 2374 2360
 2361 A    2360 2362 2373 2361
 2362 A    2361 2363 2372 2362
 2363 T    2362 2364    0 2363
 2364 T    2363 2365    0 2364
 2365 A    2364 2366    0 2365
 2366 A    2365 2367    0 2366
 2367 A    2366 2368    0 2367
 2368 T    2367 2369    0 2368
 2369 A    2368 2370    0 2369
 2370 T    2369 2371    0 2370
 2371 T    2370 2372    0 2371
 2372 T    2371 2373 2362 2372
 2373 T    2372 2374 2361 2373
 2374 G    2373 2375 2360 2374
 2375 G    2374 2376 2359 2375
 2376 T    2375 2377 2358 2376
 2377 G    2376 2378 2357 2377
 2378 G    2377 2379 2356 2378
 2379 T    2378 2380 2355 2379
 2380 T    2379 2381    0 2380
 2381 T    2380 2382    0 2381
 2382 T    2381 2383    0 2382
 2383 A    2382 2384 2346 2383
 2384 A    2383 2385 2345 2384
 2385 T    2384 2386 2344 2385
 2386 T    2385 2387 2343 2386
 2387 T    2386 2388 2342 2387
 2388 T    2387 2389    0 2388
 2389 T    2388 2390    0 2389
 2390 C    2389 2391    0 2390
 2391 A    2390 2392    0 2391
 2392 C    2391 2393 2515 2392
 2393 A    2392 2394    0 2393
 2394 A    2393 2395 2514 2394
 2395 A    2394 2396 2513 2395
 2396 T    2395 2397 2512 2396
 2397 A    2396 2398 2511 2397
 2398 T    2397 2399 2510 2398
 2399 T    2398 2400 2509 2399
 2400 A    2399 2401 2508 2400
 2401 C    2400 2402 2507 2401
 2402 C    2401 2403 2506 2402
 2403 A    2402 2404 2505 2403
 2404 G    2403 2405 2504 2404
 2405 A    2404 2406    0 2405
 2406 T    2405 2407    0 2406
 2407 C    2406 2408    0 2407
 2408 C    2407 2409 2473 2408
 2409 A    2408 2410 2472 2409
 2410 T    2409 2411 2471 2410
 2411 C    2410 2412 2470 2411
 2412 A    2411 2413    0 2412
 2413 A    2412 2414    0 2413
 2414 A    2413 2415    0 2414
 2415 A    2414 2416    0 2415
 2416 C    2415 2417    0 2416
 2417 C    2416 2418    0 2417
 2418 A    2417 2419    0 2418
 2419 A    2418 2420    0 2419
 2420 G    2419 2421 2468 2420
 2421 C    2420 2422 2467 2421
 2422 A    2421 2423 2466 2422
 2423 A    2422 2424 2465 2423
 2424 G    2423 2425 2464 2424
 2425 A    2424 2426    0 2425
 2426 G    2425 2427    0 2426
 2427 G    2426 2428 2462 2427
 2428 T    2427 2429 2461 2428
 2429 C    2428 2430 2460 2429
 2430 A    2429 2431 2459 2430
 2431 T    2430 2432 2458 2431
 2432 T    2431 2433 2457 2432
 2433 T    2432 2434 2456 2433
 2434 A    2433 2435    0 2434
 2435 T    2434 2436 2453 2435
 2436 T    2435 2437 2452 2436
 2437 G    2436 2438 2451 2437
 2438 A    2437 2439 2450 2438
 2439 A    2438 2440 2449 2439
 2440 G    2439 2441 2448 2440
 2441 A    2440 2442 2447 2441
 2442 T    2441 2443    0 2442
 2443 C    2442 2444    0 2443
 2444 T    2443 2445    0 2444
 2445 A    2444 2446    0 2445
 2446 C    2445 2447    0 2446
 2447 T    2446 2448 2441 2447
 2448 T    2447 2449 2440 2448
 2449 T    2448 2450 2439 2449
 2450 T    2449 2451 2438 2450
 2451 C    2450 2452 2437 2451
 2452 A    2451 2453 2436 2452
 2453 A    2452 2454 2435 2453
 2454 C    2453 2455    0 2454
 2455 A    2454 2456    0 2455
 2456 A    2455 2457 2433 2456
 2457 A    2456 2458 2432 2457
 2458 G    2457 2459 2431 2458
 2459 T    2458 2460 2430 2459
 2460 G    2459 2461 2429 2460
 2461 A    2460 2462 2428 2461
 2462 C    2461 2463 2427 2462
 2463 A    2462 2464    0 2463
 2464 C    2463 2465 2424 2464
 2465 T    2464 2466 2423 2465
 2466 T    2465 2467 2422 2466
 2467 G    2466 2468 2421 2467
 2468 C    2467 2469 2420 2468
 2469 A    2468 2470    0 2469
 2470 G    2469 2471 2411 2470
 2471 A    2470 2472 2410 2471
 2472 T    2471 2473 2409 2472
 2473 G    2472 2474 2408 2473
 2474 C    2473 2475    0 2474
 2475 T    2474 2476    0 2475
 2476 G    2475 2477 2503 2476
 2477 G    2476 2478 2502 2477
 2478 C    2477 2479 2501 2478
 2479 T    2478 2480    0 2479
 2480 T    2479 2481 2498 2480
 2481 C    2480 2482 2497 2481
 2482 A    2481 2483 2496 2482
 2483 T    2482 2484 2495 2483
 2484 C    2483 2485 2494 2484
 2485 A    2484 2486 2493 2485
 2486 A    2485 2487    0 2486
 2487 A    2486 2488    0 2487
 2488 C    2487 2489    0 2488
 2489 A    2488 2490    0 2489
 2490 A    2489 2491    0 2490
 2491 T    2490 2492    0 2491
 2492 A    2491 2493    0 2492
 2493 T    2492 2494 2485 2493
 2494 G    2493 2495 2484 2494
 2495 G    2494 2496 2483 2495
 2496 T    2495 2497 2482 2496
 2497 G    2496 2498 2481 2497
 2498 A    2497 2499 2480 2498
 2499 T    2498 2500    0 2499
 2500 T    2499 2501    0 2500
 2501 G    2500 2502 2478 2501
 2502 C    2501 2503 2477 2502
 2503 C    2502 2504 2476 2503
 2504 T    2503 2505 2404 2504
 2505 T    2504 2506 2403 2505
 2506 G    2505 2507 2402 2506
 2507 G    2506 2508 2401 2507
 2508 T    2507 2509 2400 2508
 2509 G    2508 2510 2399 2509
 2510 A    2509 2511 2398 2510
 2511 T    2510 2512 2397 2511
 2512 A    2511 2513 2396 2512
 2513 T    2512 2514 2395 2513
 2514 T    2513 2515 2394 2514
 2515 G    2514 2516 2392 2515
 2516 C    2515 2517 2031 2516
 2517 T    2516 2518 2030 2517
 2518 G    2517 2519 2029 2518
 2519 C    2518 2520 2028 2519
 2520 T    2519 2521 2027 2520
 2521 A    2520 2522    0 2521
 2522 G    2521 2523 2023 2522
 2523 A    2522 2524 2022 2523
 2524 G    2523 2525 2021 2524
 2525 A    2524 2526 2020 2525
 2526 C    2525 2527 2019 2526
 2527 C    2526 2528    0 2527
 2528 T    2527 2529 2585 2528
 2529 C    2528 2530 2584 2529
 2530 A    2529 2531 2583 2530
 2531 T    2530 2532 2582 2531
 2532 T    2531 2533 2581 2532
 2533 T    2532 2534 2580 2533
 2534 G    2533 2535 2579 2534
 2535 T    2534 2536 2578 2535
 2536 G    2535 2537 2577 2536
 2537 C    2536 2538    0 2537
 2538 A    2537 2539    0 2538
 2539 C    2538 2540 2574 2539
 2540 A    2539 2541 2573 2540
 2541 A    2540 2542 2572 2541
 2542 A    2541 2543 2571 2542
 2543 A    2542 2544    0 2543
 2544 G    2543 2545    0 2544
 2545 T    2544 2546    0 2545
 2546 T    2545 2547    0 2546
 2547 T    2546 2548 2565 2547
 2548 A    2547 2549    0 2548
 2549 A    2548 2550 2564 2549
 2550 A    2549 2551 2563 2550
 2551 G    2550 2552 2562 2551
 2552 G    2551 2553 2561 2552
 2553 C    2552 2554 2560 2553
 2554 C    2553 2555    0 2554
 2555 T    2554 2556    0 2555
 2556 T    2555 2557    0 2556
 2557 A    2556 2558    0 2557
 2558 C    2557 2559    0 2558
 2559 T    2558 2560    0 2559
 2560 G    2559 2561 2553 2560
 2561 T    2560 2562 2552 2561
 2562 T    2561 2563 2551 2562
 2563 T    2562 2564 2550 2563
 2564 T    2563 2565 2549 2564
 2565 G    2564 2566 2547 2565
 2566 C    2565 2567    0 2566
 2567 C    2566 2568    0 2567
 2568 A    2567 2569    0 2568
 2569 C    2568 2570    0 2569
 2570 C    2569 2571    0 2570
 2571 T    2570 2572 2542 2571
 2572 T    2571 2573 2541 2572
 2573 T    2572 2574 2540 2573
 2574 G    2573 2575 2539 2574
 2575 C    2574 2576    0 2575
 2576 T    2575 2577    0 2576
 2577 C    2576 2578 2536 2577
 2578 A    2577 2579 2535 2578
 2579 C    2578 2580 2534 2579
 2580 A    2579 2581 2533 2580
 2581 G    2580 2582 2532 2581
 2582 A    2581 2583 2531 2582
 2583 T    2582 2584 2530 2583
 2584 G    2583 2585 2529 2584
 2585 A    2584 2586 2528 2585
 2586 A    2585 2587    0 2586
 2587 A    2586 2588    0 2587
 2588 T    2587 2589 2786 2588
 2589 G    2588 2590 2785 2589
 2590 A    2589 2591 2784 2590
 2591 T    2590 2592 2780 2591
 2592 T    2591 2593 2779 2592
 2593 G    2592 2594 2778 2593
 2594 C    2593 2595 2777 2594
 2595 T    2594 2596    0 2595
 2596 C    2595 2597 2776 2596
 2597 A    2596 2598 2775 2597
 2598 A    2597 2599 2774 2598
 2599 T    2598 2600 2773 2599
 2600 A    2599 2601 2772 2600
 2601 C    2600 2602    0 2601
 2602 A    2601 2603    0 2602
 2603 C    2602 2604    0 2603
 2604 T    2603 2605    0 2604
 2605 T    2604 2606    0 2605
 2606 C    2605 2607    0 2606
 2607 T    2606 2608    0 2607
 2608 G    2607 2609 2771 2608
 2609 C    2608 2610 2770 2609
 2610 A    2609 2611 2769 2610
 2611 C    2610 2612 2768 2611
 2612 T    2611 2613 2767 2612
 2613 G    2612 2614 2766 2613
 2614 T    2613 2615 2765 2614
 2615 T    2614 2616 2764 2615
 2616 A    2615 2617 2763 2616
 2617 G    2616 2618 2762 2617
 2618 C    2617 2619    0 2618
 2619 G    2618 2620 2644 2619
 2620 G    2619 2621 2643 2620
 2621 G    2620 2622 2642 2621
 2622 T    2621 2623 2641 2622
 2623 A    2622 2624    0 2623
 2624 C    2623 2625 2639 2624
 2625 A    2624 2626 2638 2625
 2626 A    2625 2627 2637 2626
 2627 T    2626 2628 2636 2627
 2628 C    2627 2629 2635 2628
 2629 A    2628 2630 2634 2629
 2630 C    2629 2631    0 2630
 2631 T    2630 2632 2723 2631
 2632 T    2631 2633 2722 2632
 2633 C    2632 2634 2721 2633
 2634 T    2633 2635 2629 2634
 2635 G    2634 2636 2628 2635
 2636 G    2635 2637 2627 2636
 2637 T    2636 2638 2626 2637
 2638 T    2637 2639 2625 2638
 2639 G    2638 2640 2624 2639
 2640 G    2639 2641    0 2640
 2641 A    2640 2642 2622 2641
 2642 C    2641 2643 2621 2642
 2643 C    2642 2644 2620 2643
 2644 T    2643 2645 2619 2644
 2645 T    2644 2646    0 2645
 2646 T    2645 2647 2664 2646
 2647 G    2646 2648 2663 2647
 2648 G    2647 2649 2662 2648
 2649 T    2648 2650 2661 2649
 2650 G    2649 2651 2660 2650
 2651 C    2650 2652 2659 2651
 2652 A    2651 2653 2658 2652
 2653 G    2652 2654 2657 2653
 2654 G    2653 2655    0 2654
 2655 T    2654 2656    0 2655
 2656 G    2655 2657    0 2656
 2657 C    2656 2658 2653 2657
 2658 T    2657 2659 2652 2658
 2659 G    2658 2660 2651 2659
 2660 C    2659 2661 2650 2660
 2661 A    2660 2662 2649 2661
 2662 T    2661 2663 2648 2662
 2663 T    2662 2664 2647 2663
 2664 A    2663 2665 2646 2664
 2665 C    2664 2666    0 2665
 2666 A    2665 2667    0 2666
 2667 A    2666 2668    0 2667
 2668 A    2667 2669    0 2668
 2669 T    2668 2670    0 2669
 2670 A    2669 2671    0 2670
 2671 C    2670 2672 2689 2671
 2672 C    2671 2673 2688 2672
 2673 A    2672 2674 2687 2673
 2674 T    2673 2675 2686 2674
 2675 T    2674 2676 2685 2675
 2676 T    2675 2677 2684 2676
 2677 G    2676 2678 2683 2677
 2678 C    2677 2679 2682 2678
 2679 T    2678 2680    0 2679
 2680 A    2679 2681    0 2680
 2681 T    2680 2682    0 2681
 2682 G    2681 2683 2678 2682
 2683 C    2682 2684 2677 2683
 2684 A    2683 2685 2676 2684
 2685 A    2684 2686 2675 2685
 2686 A    2685 2687 2674 2686
 2687 T    2686 2688 2673 2687
 2688 G    2687 2689 2672 2688
 2689 G    2688 2690 2671 2689
 2690 C    2689 2691    0 2690
 2691 T    2690 2692 2702 2691
 2692 T    2691 2693 2701 2692
 2693 A    2692 2694 2700 2693
 2694 T    2693 2695    0 2694
 2695 A    2694 2696    0 2695
 2696 G    2695 2697    0 2696
 2697 G    2696 2698    0 2697
 2698 T    2697 2699    0 2698
 2699 T    2698 2700    0 2699
 2700 T    2699 2701 2693 2700
 2701 A    2700 2702 2692 2701
 2702 A    2701 2703 2691 2702
 2703 T    2702 2704 2759 2703
 2704 G    2703 2705 2758 2704
 2705 G    2704 2706 2757 2705
 2706 T    2705 2707 2756 2706
 2707 A    2706 2708    0 2707
 2708 T    2707 2709    0 2708
 2709 T    2708 2710 2755 2709
 2710 G    2709 2711 2754 2710
 2711 G    2710 2712 2753 2711
 2712 A    2711 2713 2751 2712
 2713 G    2712 2714 2750 2713
 2714 T    2713 2715 2749 2714
 2715 T    2714 2716 2748 2715
 2716 A    2715 2717 2747 2716
 2717 C    2716 2718    0 2717
 2718 A    2717 2719    0 2718
 2719 C    2718 2720    0 2719
 2720 A    2719 2721    0 2720
 2721 G    2720 2722 2633 2721
 2722 A    2721 2723 2632 2722
 2723 A    2722 2724 2631 2723
 2724 T    2723 2725 2741 2724
 2725 G    2724 2726 2739 2725
 2726 T    2725 2727 2738 2726
 2727 T    2726 2728 2737 2727
 2728 C    2727 2729 2736 2728
 2729 T    2728 2730 2735 2729
 2730 C    2729 2731 2734 2730
 2731 T    2730 2732    0 2731
 2732 A    2731 2733    0 2732
 2733 T    2732 2734    0 2733
 2734 G    2733 2735 2730 2734
 2735 A    2734 2736 2729 2735
 2736 G    2735 2737 2728 2736
 2737 A    2736 2738 2727 2737
 2738 A    2737 2739 2726 2738
 2739 C    2738 2740 2725 2739
 2740 C    2739 2741    0 2740
 2741 A    2740 2742 2724 2741
 2742 A    2741 2743    0 2742
 2743 A    2742 2744    0 2743
 2744 A    2743 2745    0 2744
 2745 A    2744 2746    0 2745
 2746 T    2745 2747    0 2746
 2747 T    2746 2748 2716 2747
 2748 G    2747 2749 2715 2748
 2749 A    2748 2750 2714 2749
 2750 T    2749 2751 2713 2750
 2751 T    2750 2752 2712 2751
 2752 G    2751 2753    0 2752
 2753 C    2752 2754 2711 2753
 2754 C    2753 2755 2710 2754
 2755 A    2754 2756 2709 2755
 2756 A    2755 2757 2706 2756
 2757 C    2756 2758 2705 2757
 2758 C    2757 2759 2704 2758
 2759 A    2758 2760 2703 2759
 2760 A    2759 2761    0 2760
 2761 T    2760 2762    0 2761
 2762 T    2761 2763 2617 2762
 2763 T    2762 2764 2616 2763
 2764 A    2763 2765 2615 2764
 2765 A    2764 2766 2614 2765
 2766 T    2765 2767 2613 2766
 2767 A    2766 2768 2612 2767
 2768 G    2767 2769 2611 2768
 2769 T    2768 2770 2610 2769
 2770 G    2769 2771 2609 2770
 2771 C    2770 2772 2608 2771
 2772 T    2771 2773 2600 2772
 2773 A    2772 2774 2599 2773
 2774 T    2773 2775 2598 2774
 2775 T    2774 2776 2597 2775
 2776 G    2775 2777 2596 2776
 2777 G    2776 2778 2594 2777
 2778 C    2777 2779 2593 2778
 2779 A    2778 2780 2592 2779
 2780 A    2779 2781 2591 2780
 2781 A    2780 2782    0 2781
 2782 A    2781 2783    0 2782
 2783 T    2782 2784    0 2783
 2784 T    2783 2785 2590 2784
 2785 C    2784 2786 2589 2785
 2786 A    2785 2787 2588 2786
 2787 A    2786 2788    0 2787
 2788 G    2787 2789  455 2788
 2789 A    2788 2790  454 2789
 2790 C    2789 2791  453 2790
 2791 T    2790 2792  452 2791
 2792 C    2791 2793  451 2792
 2793 A    2792 2794  450 2793
 2794 C    2793 2795  449 2794
 2795 T    2794 2796  448 2795
 2796 T    2795 2797  447 2796
 2797 T    2796 2798  446 2797
 2798 C    2797 2799  445 2798
 2799 T    2798 2800  444 2799
 2800 T    2799 2801  442 2800
 2801 C    2800 2802  441 2801
 2802 C    2801 2803  440 2802
 2803 A    2802 2804  439 2803
 2804 C    2803 2805    0 2804
 2805 A    2804 2806    0 2805
 2806 G    2805 2807    0 2806
 2807 C    2806 2808    0 2807
 2808 A    2807 2809    0 2808
 2809 A    2808 2810    0 2809
 2810 G    2809 2811    0 2810
 2811 T    2810 2812    0 2811
 2812 G    2811 2813    0 2812
 2813 C    2812 2814    0 2813
 2814 A    2813 2815    0 2814
 2815 C    2814 2816 2830 2815
 2816 T    2815 2817 2829 2816
 2817 T    2816 2818 2828 2817
 2818 G    2817 2819 2827 2818
 2819 G    2818 2820 2826 2819
 2820 A    2819 2821 2825 2820
 2821 A    2820 2822    0 2821
 2822 A    2821 2823    0 2822
 2823 A    2822 2824    0 2823
 2824 C    2823 2825    0 2824
 2825 T    2824 2826 2820 2825
 2826 T    2825 2827 2819 2826
 2827 C    2826 2828 2818 2827
 2828 A    2827 2829 2817 2828
 2829 A    2828 2830 2816 2829
 2830 G    2829 2831 2815 2830
 2831 A    2830 2832    0 2831
 2832 T    2831 2833 2976 2832
 2833 G    2832 2834 2975 2833
 2834 T    2833 2835 2974 2834
 2835 G    2834 2836 2973 2835
 2836 G    2835 2837 2972 2836
 2837 T    2836 2838 2971 2837
 2838 C    2837 2839 2970 2838
 2839 A    2838 2840 2969 2839
 2840 A    2839 2841 2968 2840
 2841 C    2840 2842 2967 2841
 2842 C    2841 2843 2966 2842
 2843 A    2842 2844 2964 2843
 2844 T    2843 2845 2962 2844
 2845 A    2844 2846 2961 2845
 2846 A    2845 2847 2960 2846
 2847 T    2846 2848 2957 2847
 2848 G    2847 2849 2956 2848
 2849 C    2848 2850 2955 2849
 2850 A    2849 2851 2954 2850
 2851 C    2850 2852 2953 2851
 2852 A    2851 2853    0 2852
 2853 A    2852 2854    0 2853
 2854 G    2853 2855    0 2854
 2855 C    2854 2856    0 2855
 2856 T    2855 2857 2915 2856
 2857 T    2856 2858 2914 2857
 2858 T    2857 2859 2913 2858
 2859 A    2858 2860 2912 2859
 2860 A    2859 2861 2911 2860
 2861 A    2860 2862 2910 2861
 2862 C    2861 2863    0 2862
 2863 A    2862 2864 2909 2863
 2864 C    2863 2865 2908 2864
 2865 G    2864 2866 2907 2865
 2866 C    2865 2867 2906 2866
 2867 T    2866 2868 2905 2867
 2868 T    2867 2869 2904 2868
 2869 G    2868 2870 2903 2869
 2870 T    2869 2871    0 2870
 2871 T    2870 2872    0 2871
 2872 A    2871 2873    0 2872
 2873 A    2872 2874    0 2873
 2874 A    2873 2875    0 2874
 2875 C    2874 2876    0 2875
 2876 A    2875 2877    0 2876
 2877 A    2876 2878    0 2877
 2878 C    2877 2879    0 2878
 2879 T    2878 2880 2899 2879
 2880 T    2879 2881 2898 2880
 2881 A    2880 2882    0 2881
 2882 G    2881 2883 2897 2882
 2883 C    2882 2884 2896 2883
 2884 T    2883 2885    0 2884
 2885 C    2884 2886 2894 2885
 2886 C    2885 2887 2893 2886
 2887 A    2886 2888 2892 2887
 2888 A    2887 2889    0 2888
 2889 A    2888 2890    0 2889
 2890 T    2889 2891    0 2890
 2891 T    2890 2892    0 2891
 2892 T    2891 2893 2887 2892
 2893 G    2892 2894 2886 2893
 2894 G    2893 2895 2885 2894
 2895 T    2894 2896    0 2895
 2896 G    2895 2897 2883 2896
 2897 C    2896 2898 2882 2897
 2898 A    2897 2899 2880 2898
 2899 A    2898 2900 2879 2899
 2900 T    2899 2901    0 2900
 2901 T    2900 2902    0 2901
 2902 T    2901 2903    0 2902
 2903 C    2902 2904 2869 2903
 2904 A    2903 2905 2868 2904
 2905 A    2904 2906 2867 2905
 2906 G    2905 2907 2866 2906
 2907 T    2906 2908 2865 2907
 2908 G    2907 2909 2864 2908
 2909 T    2908 2910 2863 2909
 2910 T    2909 2911 2861 2910
 2911 T    2910 2912 2860 2911
 2912 T    2911 2913 2859 2912
 2913 A    2912 2914 2858 2913
 2914 A    2913 2915 2857 2914
 2915 A    2914 2916 2856 2915
 2916 T    2915 2917    0 2916
 2917 G    2916 2918    0 2917
 2918 A    2917 2919    0 2918
 2919 T    2918 2920    0 2919
 2920 A    2919 2921    0 2920
 2921 T    2920 2922    0 2921
 2922 C    2921 2923    0 2922
 2923 T    2922 2924    0 2923
 2924 T    2923 2925    0 2924
 2925 T    2924 2926 2952 2925
 2926 T    2925 2927 2951 2926
 2927 C    2926 2928 2950 2927
 2928 A    2927 2929 2949 2928
 2929 C    2928 2930    0 2929
 2930 G    2929 2931 2948 2930
 2931 T    2930 2932 2947 2931
 2932 C    2931 2933 2946 2932
 2933 T    2932 2934 2945 2933
 2934 T    2933 2935 2944 2934
 2935 G    2934 2936 2943 2935
 2936 A    2935 2937 2942 2936
 2937 C    2936 2938 2941 2937
 2938 A    2937 2939    0 2938
 2939 A    2938 2940    0 2939
 2940 A    2939 2941    0 2940
 2941 G    2940 2942 2937 2941
 2942 T    2941 2943 2936 2942
 2943 T    2942 2944 2935 2943
 2944 G    2943 2945 2934 2944
 2945 A    2944 2946 2933 2945
 2946 G    2945 2947 2932 2946
 2947 G    2946 2948 2931 2947
 2948 C    2947 2949 2930 2948
 2949 T    2948 2950 2928 2949
 2950 G    2949 2951 2927 2950
 2951 A    2950 2952 2926 2951
 2952 A    2951 2953 2925 2952
 2953 G    2952 2954 2851 2953
 2954 T    2953 2955 2850 2954
 2955 G    2954 2956 2849 2955
 2956 C    2955 2957 2848 2956
 2957 A    2956 2958 2847 2957
 2958 A    2957 2959    0 2958
 2959 A    2958 2960    0 2959
 2960 T    2959 2961 2846 2960
 2961 T    2960 2962 2845 2961
 2962 G    2961 2963 2844 2962
 2963 A    2962 2964    0 2963
 2964 T    2963 2965 2843 2964
 2965 A    2964 2966    0 2965
 2966 G    2965 2967 2842 2966
 2967 G    2966 2968 2841 2967
 2968 T    2967 2969 2840 2968
 2969 T    2968 2970 2839 2969
 2970 G    2969 2971 2838 2970
 2971 A    2970 2972 2837 2971
 2972 T    2971 2973 2836 2972
 2973 C    2972 2974 2835 2973
 2974 A    2973 2975 2834 2974
 2975 C    2974 2976 2833 2975
 2976 A    2975 2977 2832 2976
 2977 G    2976 2978    0 2977
 2978 G    2977 2979 2995 2978
 2979 C    2978 2980 2994 2979
 2980 A    2979 2981 2993 2980
 2981 G    2980 2982 2992 2981
 2982 A    2981 2983 2991 2982
 2983 C    2982 2984 2990 2983
 2984 T    2983 2985 2989 2984
 2985 T    2984 2986    0 2985
 2986 C    2985 2987    0 2986
 2987 A    2986 2988    0 2987
 2988 A    2987 2989    0 2988
 2989 A    2988 2990 2984 2989
 2990 G    2989 2991 2983 2990
 2991 T    2990 2992 2982 2991
 2992 T    2991 2993 2981 2992
 2993 T    2992 2994 2980 2993
 2994 G    2993 2995 2979 2994
 2995 C    2994 2996 2978 2995
 2996 A    2995 2997    0 2996
 2997 G    2996 2998  384 2997
 2998 A    2997 2999  383 2998
 2999 C    2998 3000  382 2999
 3000 A    2999 3001    0 3000
 3001 T    3000 3002    0 3001
 3002 A    3001 3003    0 3002
 3003 T    3002 3004 3014 3003
 3004 G    3003 3005 3013 3004
 3005 T    3004 3006 3012 3005
 3006 G    3005 3007    0 3006
 3007 A    3006 3008    0 3007
 3008 C    3007 3009    0 3008
 3009 T    3008 3010    0 3009
 3010 C    3009 3011    0 3010
 3011 A    3010 3012    0 3011
 3012 A    3011 3013 3005 3012
 3013 C    3012 3014 3004 3013
 3014 A    3013 3015 3003 3014
 3015 A    3014 3016    0 3015
 3016 T    3015 3017    0 3016
 3017 T    3016 3018    0 3017
 3018 A    3017 3019    0 3018
 3019 A    3018 3020    0 3019
 3020 T    3019 3021 3065 3020
 3021 T    3020 3022 3064 3021
 3022 A    3021 3023 3063 3022
 3023 G    3022 3024 3062 3023
 3024 A    3023 3025 3060 3024
 3025 G    3024 3026 3059 3025
 3026 C    3025 3027 3058 3026
 3027 T    3026 3028    0 3027
 3028 G    3027 3029 3056 3028
 3029 C    3028 3030 3055 3029
 3030 A    3029 3031 3054 3030
 3031 G    3030 3032 3052 3031
 3032 A    3031 3033 3051 3032
 3033 A    3032 3034    0 3033
 3034 A    3033 3035    0 3034
 3035 T    3034 3036    0 3035
 3036 C    3035 3037 3046 3036
 3037 A    3036 3038 3045 3037
 3038 G    3037 3039 3044 3038
 3039 A    3038 3040    0 3039
 3040 G    3039 3041    0 3040
 3041 C    3040 3042    0 3041
 3042 T    3041 3043    0 3042
 3043 T    3042 3044    0 3043
 3044 C    3043 3045 3038 3044
 3045 T    3044 3046 3037 3045
 3046 G    3045 3047 3036 3046
 3047 C    3046 3048    0 3047
 3048 T    3047 3049    0 3048
 3049 A    3048 3050    0 3049
 3050 A    3049 3051    0 3050
 3051 T    3050 3052 3032 3051
 3052 C    3051 3053 3031 3052
 3053 T    3052 3054    0 3053
 3054 T    3053 3055 3030 3054
 3055 G    3054 3056 3029 3055
 3056 C    3055 3057 3028 3056
 3057 T    3056 3058    0 3057
 3058 G    3057 3059 3026 3058
 3059 C    3058 3060 3025 3059
 3060 T    3059 3061 3024 3060
 3061 A    3060 3062    0 3061
 3062 C    3061 3063 3023 3062
 3063 T    3062 3064 3022 3063
 3064 A    3063 3065 3021 3064
 3065 A    3064 3066 3020 3065
 3066 A    3065 3067 3498 3066
 3067 A    3066 3068 3497 3067
 3068 T    3067 3069 3496 3068
 3069 G    3068 3070 3495 3069
 3070 T    3069 3071 3494 3070
 3071 C    3070 3072 3493 3071
 3072 A    3071 3073 3492 3072
 3073 G    3072 3074 3491 3073
 3074 A    3073 3075 3490 3074
 3075 G    3074 3076 3489 3075
 3076 T    3075 3077    0 3076
 3077 G    3076 3078 3488 3077
 3078 T    3077 3079 3487 3078
 3079 G    3078 3080 3486 3079
 3080 T    3079 3081 3484 3080
 3081 A    3080 3082 3483 3081
 3082 C    3081 3083 3482 3082
 3083 T    3082 3084 3481 3083
 3084 T    3083 3085 3480 3084
 3085 G    3084 3086    0 3085
 3086 G    3085 3087    0 3086
 3087 A    3086 3088    0 3087
 3088 C    3087 3089    0 3088
 3089 A    3088 3090 3106 3089
 3090 A    3089 3091 3105 3090
 3091 T    3090 3092 3104 3091
 3092 C    3091 3093 3103 3092
 3093 A    3092 3094 3102 3093
 3094 A    3093 3095 3101 3094
 3095 A    3094 3096    0 3095
 3096 A    3095 3097    0 3096
 3097 A    3096 3098    0 3097
 3098 G    3097 3099    0 3098
 3099 A    3098 3100    0 3099
 3100 G    3099 3101    0 3100
 3101 T    3100 3102 3094 3101
 3102 T    3101 3103 3093 3102
 3103 G    3102 3104 3092 3103
 3104 A    3103 3105 3091 3104
 3105 T    3104 3106 3090 3105
 3106 T    3105 3107 3089 3106
 3107 T    3106 3108    0 3107
 3108 T    3107 3109 3144 3108
 3109 T    3108 3110 3143 3109
 3110 G    3109 3111 3142 3110
 3111 T    3110 3112    0 3111
 3112 G    3111 3113    0 3112
 3113 G    3112 3114    0 3113
 3114 A    3113 3115    0 3114
 3115 A    3114 3116 3137 3115
 3116 A    3115 3117 3136 3116
 3117 G    3116 3118 3135 3117
 3118 G    3117 3119 3134 3118
 3119 G    3118 3120 3133 3119
 3120 C    3119 3121 3132 3120
 3121 T    3120 3122 3130 3121
 3122 A    3121 3123 3129 3122
 3123 T    3122 3124    0 3123
 3124 C    3123 3125    0 3124
 3125 A    3124 3126    0 3125
 3126 T    3125 3127    0 3126
 3127 C    3126 3128    0 3127
 3128 T    3127 3129    0 3128
 3129 T    3128 3130 3122 3129
 3130 A    3129 3131 3121 3130
 3131 T    3130 3132    0 3131
 3132 G    3131 3133 3120 3132
 3133 T    3132 3134 3119 3133
 3134 C    3133 3135 3118 3134
 3135 C    3134 3136 3117 3135
 3136 T    3135 3137 3116 3136
 3137 T    3136 3138 3115 3137
 3138 C    3137 3139    0 3138
 3139 C    3138 3140    0 3139
 3140 C    3139 3141    0 3140
 3141 T    3140 3142    0 3141
 3142 C    3141 3143 3110 3142
 3143 A    3142 3144 3109 3143
 3144 G    3143 3145 3108 3144
 3145 T    3144 3146    0 3145
 3146 C    3145 3147    0 3146
 3147 A    3146 3148    0 3147
 3148 G    3147 3149 3161 3148
 3149 C    3148 3150 3160 3149
 3150 A    3149 3151 3159 3150
 3151 C    3150 3152 3158 3151
 3152 C    3151 3153 3157 3152
 3153 T    3152 3154    0 3153
 3154 C    3153 3155    0 3154
 3155 A    3154 3156    0 3155
 3156 T    3155 3157    0 3156
 3157 G    3156 3158 3152 3157
 3158 G    3157 3159 3151 3158
 3159 T    3158 3160 3150 3159
 3160 G    3159 3161 3149 3160
 3161 T    3160 3162 3148 3161
 3162 A    3161 3163 3205 3162
 3163 G    3162 3164 3204 3163
 3164 T    3163 3165 3202 3164
 3165 C    3164 3166 3201 3165
 3166 T    3165 3167 3198 3166
 3167 T    3166 3168 3197 3167
 3168 C    3167 3169 3196 3168
 3169 T    3168 3170 3195 3169
 3170 T    3169 3171 3194 3170
 3171 G    3170 3172 3191 3171
 3172 C    3171 3173 3190 3172
 3173 A    3172 3174 3189 3173
 3174 T    3173 3175    0 3174
 3175 G    3174 3176    0 3175
 3176 T    3175 3177    0 3176
 3177 G    3176 3178 3186 3177
 3178 A    3177 3179 3185 3178
 3179 C    3178 3180 3184 3179
 3180 T    3179 3181    0 3180
 3181 T    3180 3182    0 3181
 3182 A    3181 3183    0 3182
 3183 T    3182 3184    0 3183
 3184 G    3183 3185 3179 3184
 3185 T    3184 3186 3178 3185
 3186 C    3185 3187 3177 3186
 3187 C    3186 3188    0 3187
 3188 C    3187 3189    0 3188
 3189 T    3188 3190 3173 3189
 3190 G    3189 3191 3172 3190
 3191 C    3190 3192 3171 3191
 3192 A    3191 3193    0 3192
 3193 C    3192 3194    0 3193
 3194 A    3193 3195 3170 3194
 3195 A    3194 3196 3169 3195
 3196 G    3195 3197 3168 3196
 3197 A    3196 3198 3167 3197
 3198 A    3197 3199 3166 3198
 3199 A    3198 3200    0 3199
 3200 A    3199 3201    0 3200
 3201 G    3200 3202 3165 3201
 3202 A    3201 3203 3164 3202
 3203 A    3202 3204    0 3203
 3204 C    3203 3205 3163 3204
 3205 T    3204 3206 3162 3205
 3206 T    3205 3207    0 3206
 3207 C    3206 3208    0 3207
 3208 A    3207 3209    0 3208
 3209 C    3208 3210    0 3209
 3210 A    3209 3211 3437 3210
 3211 A    3210 3212 3436 3211
 3212 C    3211 3213 3435 3212
 3213 T    3212 3214 3434 3213
 3214 G    3213 3215    0 3214
 3215 C    3214 3216 3432 3215
 3216 T    3215 3217 3431 3216
 3217 C    3216 3218 3430 3217
 3218 C    3217 3219 3429 3218
 3219 T    3218 3220 3280 3219
 3220 G    3219 3221 3279 3220
 3221 C    3220 3222 3278 3221
 3222 C    3221 3223 3277 3222
 3223 A    3222 3224 3276 3223
 3224 T    3223 3225 3275 3224
 3225 T    3224 3226 3274 3225
 3226 T    3225 3227 3273 3226
 3227 G    3226 3228 3272 3227
 3228 T    3227 3229    0 3228
 3229 C    3228 3230    0 3229
 3230 A    3229 3231    0 3230
 3231 T    3230 3232    0 3231
 3232 G    3231 3233 3253 3232
 3233 A    3232 3234 3252 3233
 3234 T    3233 3235    0 3234
 3235 G    3234 3236 3251 3235
 3236 G    3235 3237    0 3236
 3237 A    3236 3238    0 3237
 3238 A    3237 3239 3267 3238
 3239 A    3238 3240 3266 3239
 3240 A    3239 3241 3265 3240
 3241 G    3240 3242 3264 3241
 3242 C    3241 3243    0 3242
 3243 A    3242 3244 3263 3243
 3244 C    3243 3245 3262 3244
 3245 A    3244 3246 3261 3245
 3246 C    3245 3247 3260 3246
 3247 T    3246 3248 3259 3247
 3248 T    3247 3249 3258 3248
 3249 T    3248 3250 3257 3249
 3250 C    3249 3251 3256 3250
 3251 C    3250 3252 3235 3251
 3252 T    3251 3253 3233 3252
 3253 C    3252 3254 3232 3253
 3254 G    3253 3255    0 3254
 3255 T    3254 3256    0 3255
 3256 G    3255 3257 3250 3256
 3257 A    3256 3258 3249 3257
 3258 A    3257 3259 3248 3258
 3259 G    3258 3260 3247 3259
 3260 G    3259 3261 3246 3260
 3261 T    3260 3262 3245 3261
 3262 G    3261 3263 3244 3262
 3263 T    3262 3264 3243 3263
 3264 C    3263 3265 3241 3264
 3265 T    3264 3266 3240 3265
 3266 T    3265 3267 3239 3266
 3267 T    3266 3268 3238 3267
 3268 G    3267 3269    0 3268
 3269 T    3268 3270    0 3269
 3270 T    3269 3271    0 3270
 3271 T    3270 3272    0 3271
 3272 C    3271 3273 3227 3272
 3273 A    3272 3274 3226 3273
 3274 A    3273 3275 3225 3274
 3275 A    3274 3276 3224 3275
 3276 T    3275 3277 3223 3276
 3277 G    3276 3278 3222 3277
 3278 G    3277 3279 3221 3278
 3279 C    3278 3280 3220 3279
 3280 A    3279 3281 3219 3280
 3281 C    3280 3282    0 3281
 3282 A    3281 3283    0 3282
 3283 C    3282 3284    0 3283
 3284 A    3283 3285    0 3284
 3285 C    3284 3286    0 3285
 3286 T    3285 3287 3318 3286
 3287 G    3286 3288 3317 3287
 3288 G    3287 3289 3316 3288
 3289 T    3288 3290 3315 3289
 3290 T    3289 3291 3314 3290
 3291 T    3290 3292 3313 3291
 3292 G    3291 3293 3312 3292
 3293 T    3292 3294 3311 3293
 3294 A    3293 3295 3310 3294
 3295 A    3294 3296 3309 3295
 3296 C    3295 3297    0 3296
 3297 A    3296 3298    0 3297
 3298 C    3297 3299 3405 3298
 3299 A    3298 3300 3404 3299
 3300 A    3299 3301 3403 3300
 3301 A    3300 3302    0 3301
 3302 G    3301 3303    0 3302
 3303 G    3302 3304    0 3303
 3304 A    3303 3305    0 3304
 3305 A    3304 3306    0 3305
 3306 T    3305 3307    0 3306
 3307 T    3306 3308    0 3307
 3308 T    3307 3309    0 3308
 3309 T    3308 3310 3295 3309
 3310 T    3309 3311 3294 3310
 3311 A    3310 3312 3293 3311
 3312 T    3311 3313 3292 3312
 3313 G    3312 3314 3291 3313
 3314 A    3313 3315 3290 3314
 3315 A    3314 3316 3289 3315
 3316 C    3315 3317 3288 3316
 3317 C    3316 3318 3287 3317
 3318 A    3317 3319 3286 3318
 3319 C    3318 3320    0 3319
 3320 A    3319 3321    0 3320
 3321 A    3320 3322    0 3321
 3322 A    3321 3323    0 3322
 3323 T    3322 3324    0 3323
 3324 C    3323 3325    0 3324
 3325 A    3324 3326    0 3325
 3326 T    3325 3327    0 3326
 3327 T    3326 3328    0 3327
 3328 A    3327 3329    0 3328
 3329 C    3328 3330    0 3329
 3330 T    3329 3331    0 3330
 3331 A    3330 3332    0 3331
 3332 C    3331 3333 3352 3332
 3333 A    3332 3334 3351 3333
 3334 G    3333 3335 3350 3334
 3335 A    3334 3336 3349 3335
 3336 C    3335 3337 3348 3336
 3337 A    3336 3338 3347 3337
 3338 A    3337 3339    0 3338
 3339 C    3338 3340 3346 3339
 3340 A    3339 3341 3345 3340
 3341 C    3340 3342    0 3341
 3342 A    3341 3343    0 3342
 3343 T    3342 3344    0 3343
 3344 T    3343 3345    0 3344
 3345 T    3344 3346 3340 3345
 3346 G    3345 3347 3339 3346
 3347 T    3346 3348 3337 3347
 3348 G    3347 3349 3336 3348
 3349 T    3348 3350 3335 3349
 3350 C    3349 3351 3334 3350
 3351 T    3350 3352 3333 3351
 3352 G    3351 3353 3332 3352
 3353 G    3352 3354    0 3353
 3354 T    3353 3355    0 3354
 3355 A    3354 3356 3393 3355
 3356 A    3355 3357 3392 3356
 3357 C    3356 3358 3391 3357
 3358 T    3357 3359 3390 3358
 3359 G    3358 3360 3389 3359
 3360 T    3359 3361 3388 3360
 3361 G    3360 3362 3387 3361
 3362 A    3361 3363    0 3362
 3363 T    3362 3364 3385 3363
 3364 G    3363 3365 3384 3364
 3365 T    3364 3366 3383 3365
 3366 T    3365 3367 3382 3366
 3367 G    3366 3368 3381 3367
 3368 T    3367 3369 3379 3368
 3369 A    3368 3370 3378 3369
 3370 A    3369 3371 3377 3370
 3371 T    3370 3372 3376 3371
 3372 A    3371 3373 3402 3372
 3373 G    3372 3374 3401 3373
 3374 G    3373 3375 3400 3374
 3375 A    3374 3376    0 3375
 3376 A    3375 3377 3371 3376
 3377 T    3376 3378 3370 3377
 3378 T    3377 3379 3369 3378
 3379 G    3378 3380 3368 3379
 3380 T    3379 3381    0 3380
 3381 C    3380 3382 3367 3381
 3382 A    3381 3383 3366 3382
 3383 A    3382 3384 3365 3383
 3384 C    3383 3385 3364 3384
 3385 A    3384 3386 3363 3385
 3386 A    3385 3387    0 3386
 3387 C    3386 3388 3361 3387
 3388 A    3387 3389 3360 3388
 3389 C    3388 3390 3359 3389
 3390 A    3389 3391 3358 3390
 3391 G    3390 3392 3357 3391
 3392 T    3391 3393 3356 3392
 3393 T    3392 3394 3355 3393
 3394 T    3393 3395    0 3394
 3395 A    3394 3396    0 3395
 3396 T    3395 3397    0 3396
 3397 G    3396 3398    0 3397
 3398 A    3397 3399    0 3398
 3399 T    3398 3400    0 3399
 3400 C    3399 3401 3374 3400
 3401 C    3400 3402 3373 3401
 3402 T    3401 3403 3372 3402
 3403 T    3402 3404 3300 3403
 3404 T    3403 3405 3299 3404
 3405 G    3404 3406 3298 3405
 3406 C    3405 3407    0 3406
 3407 A    3406 3408    0 3407
 3408 A    3407 3409    0 3408
 3409 C    3408 3410    0 3409
 3410 C    3409 3411    0 3410
 3411 T    3410 3412    0 3411
 3412 G    3411 3413    0 3412
 3413 A    3412 3414    0 3413
 3414 A    3413 3415    0 3414
 3415 T    3414 3416    0 3415
 3416 T    3415 3417  289 3416
 3417 A    3416 3418  288 3417
 3418 G    3417 3419  287 3418
 3419 A    3418 3420    0 3419
 3420 T    3419 3421    0 3420
 3421 T    3420 3422    0 3421
 3422 C    3421 3423    0 3422
 3423 A    3422 3424    0 3423
 3424 T    3423 3425    0 3424
 3425 T    3424 3426    0 3425
 3426 C    3425 3427    0 3426
 3427 A    3426 3428    0 3427
 3428 A    3427 3429    0 3428
 3429 G    3428 3430 3218 3429
 3430 G    3429 3431 3217 3430
 3431 A    3430 3432 3216 3431
 3432 G    3431 3433 3215 3432
 3433 G    3432 3434    0 3433
 3434 A    3433 3435 3213 3434
 3435 G    3434 3436 3212 3435
 3436 T    3435 3437 3211 3436
 3437 T    3436 3438 3210 3437
 3438 A    3437 3439  269 3438
 3439 G    3438 3440  268 3439
 3440 A    3439 3441  267 3440
 3441 T    3440 3442  266 3441
 3442 A    3441 3443  265 3442
 3443 A    3442 3444  264 3443
 3444 A    3443 3445  263 3444
 3445 T    3444 3446    0 3445
 3446 A    3445 3447    0 3446
 3447 T    3446 3448    0 3447
 3448 T    3447 3449    0 3448
 3449 T    3448 3450    0 3449
 3450 T    3449 3451    0 3450
 3451 A    3450 3452    0 3451
 3452 A    3451 3453    0 3452
 3453 G    3452 3454 3479 3453
 3454 A    3453 3455 3478 3454
 3455 A    3454 3456 3477 3455
 3456 T    3455 3457 3476 3456
 3457 C    3456 3458 3475 3457
 3458 A    3457 3459 3474 3458
 3459 T    3458 3460    0 3459
 3460 A    3459 3461 3473 3460
 3461 C    3460 3462 3472 3461
 3462 A    3461 3463 3471 3462
 3463 T    3462 3464 3470 3463
 3464 C    3463 3465 3469 3464
 3465 A    3464 3466    0 3465
 3466 C    3465 3467    0 3466
 3467 C    3466 3468    0 3467
 3468 A    3467 3469    0 3468
 3469 G    3468 3470 3464 3469
 3470 A    3469 3471 3463 3470
 3471 T    3470 3472 3462 3471
 3472 G    3471 3473 3461 3472
 3473 T    3472 3474 3460 3473
 3474 T    3473 3475 3458 3474
 3475 G    3474 3476 3457 3475
 3476 A    3475 3477 3456 3476
 3477 T    3476 3478 3455 3477
 3478 T    3477 3479 3454 3478
 3479 T    3478 3480 3453 3479
 3480 A    3479 3481 3084 3480
 3481 G    3480 3482 3083 3481
 3482 G    3481 3483 3082 3482
 3483 T    3482 3484 3081 3483
 3484 G    3483 3485 3080 3484
 3485 A    3484 3486    0 3485
 3486 C    3485 3487 3079 3486
 3487 A    3486 3488 3078 3487
 3488 T    3487 3489 3077 3488
 3489 C    3488 3490 3075 3489
 3490 T    3489 3491 3074 3490
 3491 C    3490 3492 3073 3491
 3492 T    3491 3493 3072 3492
 3493 G    3492 3494 3071 3493
 3494 G    3493 3495 3070 3494
 3495 C    3494 3496 3069 3495
 3496 A    3495 3497 3068 3496
 3497 T    3496 3498 3067 3497
 3498 T    3497 3499 3066 3498
 3499 A    3498 3500    0 3499
 3500 A    3499 3501    0 3500
 3501 T    3500 3502    0 3501
 3502 G    3501 3503  438 3502
 3503 C    3502 3504  437 3503
 3504 T    3503 3505  436 3504
 3505 T    3504 3506  435 3505
 3506 C    3505 3507    0 3506
 3507 A    3506 3508    0 3507
 3508 G    3507 3509  432 3508
 3509 T    3508 3510  431 3509
 3510 T    3509 3511  430 3510
 3511 G    3510 3512  429 3511
 3512 T    3511 3513  428 3512
 3513 A    3512 3514    0 3513
 3514 A    3513 3515  186 3514
 3515 A    3514 3516  185 3515
 3516 C    3515 3517  184 3516
 3517 A    3516 3518  183 3517
 3518 T    3517 3519  182 3518
 3519 T    3518 3520  181 3519
 3520 C    3519 3521    0 3520
 3521 A    3520 3522    0 3521
 3522 A    3521 3523  178 3522
 3523 A    3522 3524  177 3523
 3524 A    3523 3525  176 3524
 3525 A    3524 3526  175 3525
 3526 G    3525 3527  174 3526
 3527 A    3526 3528  173 3527
 3528 A    3527 3529  172 3528
 3529 A    3528 3530    0 3529
 3530 T    3529 3531    0 3530
 3531 T    3530 3532    0 3531
 3532 G    3531 3533    0 3532
 3533 A    3532 3534    0 3533
 3534 C    3533 3535    0 3534
 3535 C    3534 3536    0 3535
 3536 G    3535 3537 3548 3536
 3537 C    3536 3538 3547 3537
 3538 C    3537 3539 3546 3538
 3539 T    3538 3540 3545 3539
 3540 C    3539 3541 3544 3540
 3541 A    3540 3542    0 3541
 3542 A    3541 3543    0 3542
 3543 T    3542 3544    0 3543
 3544 G    3543 3545 3540 3544
 3545 A    3544 3546 3539 3545
 3546 G    3545 3547 3538 3546
 3547 G    3546 3548 3537 3547
 3548 T    3547 3549 3536 3548
 3549 T    3548 3550    0 3549
 3550 G    3549 3551   17 3550
 3551 C    3550 3552    0 3551
 3552 C    3551 3553   16 3552
 3553 A    3552 3554   15 3553
 3554 A    3553 3555   14 3554
 3555 G    3554 3556   13 3555
 3556 A    3555 3557   12 3556
 3557 A    3556 3558   11 3557
 3558 T    3557 3559 3567 3558
 3559 T    3558 3560 3566 3559
 3560 T    3559 3561 3565 3560
 3561 A    3560 3562    0 3561
 3562 A    3561 3563    0 3562
 3563 A    3562 3564    0 3563
 3564 T    3563 3565    0 3564
 3565 G    3564 3566 3560 3565
 3566 A    3565 3567 3559 3566
 3567 A    3566 3568 3558 3567
 3568 T    3567 3569    0 3568
 3569 C    3568 3570    0 3569
 3570 T    3569 3571 3758 3570
 3571 C    3570 3572 3757 3571
 3572 T    3571 3573 3755 3572
 3573 C    3572 3574 3754 3573
 3574 A    3573 3575 3753 3574
 3575 T    3574 3576 3752 3575
 3576 C    3575 3577 3751 3576
 3577 G    3576 3578 3750 3577
 3578 A    3577 3579 3749 3578
 3579 T    3578 3580 3747 3579
 3580 C    3579 3581    0 3580
 3581 T    3580 3582 3594 3581
 3582 C    3581 3583 3593 3582
 3583 C    3582 3584 3592 3583
 3584 A    3583 3585 3591 3584
 3585 A    3584 3586 3590 3585
 3586 G    3585 3587    0 3586
 3587 A    3586 3588  164 3587
 3588 A    3587 3589  163 3588
 3589 C    3588 3590  162 3589
 3590 T    3589 3591 3585 3590
 3591 T    3590 3592 3584 3591
 3592 G    3591 3593 3583 3592
 3593 G    3592 3594 3582 3593
 3594 A    3593 3595 3581 3594
 3595 A    3594 3596    0 3595
 3596 A    3595 3597    0 3596
 3597 G    3596 3598 3611 3597
 3598 T    3597 3599 3610 3598
 3599 A    3598 3600 3609 3599
 3600 T    3599 3601    0 3600
 3601 G    3600 3602   26 3601
 3602 A    3601 3603    0 3602
 3603 G    3602 3604   25 3603
 3604 C    3603 3605   24 3604
 3605 A    3604 3606   23 3605
 3606 G    3605 3607   22 3606
 3607 T    3606 3608   21 3607
 3608 A    3607 3609   20 3608
 3609 T    3608 3610 3599 3609
 3610 A    3609 3611 3598 3610
 3611 T    3610 3612 3597 3611
 3612 A    3611 3613    0 3612
 3613 A    3612 3614    0 3613
 3614 A    3613 3615    0 3614
 3615 A    3614 3616    0 3615
 3616 T    3615 3617 3636 3616
 3617 G    3616 3618 3635 3617
 3618 G    3617 3619 3634 3618
 3619 C    3618 3620 3633 3619
 3620 C    3619 3621 3632 3620
 3621 A    3620 3622 3631 3621
 3622 T    3621 3623    0 3622
 3623 G    3622 3624    0 3623
 3624 G    3623 3625    0 3624
 3625 T    3624 3626    0 3625
 3626 A    3625 3627    0 3626
 3627 C    3626 3628    0 3627
 3628 A    3627 3629    0 3628
 3629 T    3628 3630    0 3629
 3630 T    3629 3631    0 3630
 3631 T    3630 3632 3621 3631
 3632 G    3631 3633 3620 3632
 3633 G    3632 3634 3619 3633
 3634 C    3633 3635 3618 3634
 3635 T    3634 3636 3617 3635
 3636 A    3635 3637 3616 3636
 3637 G    3636 3638 3696 3637
 3638 G    3637 3639 3695 3638
 3639 T    3638 3640 3694 3639
 3640 T    3639 3641 3693 3640
 3641 T    3640 3642    0 3641
 3642 T    3641 3643 3691 3642
 3643 A    3642 3644 3690 3643
 3644 T    3643 3645 3689 3644
 3645 A    3644 3646 3688 3645
 3646 G    3645 3647 3687 3646
 3647 C    3646 3648 3686 3647
 3648 T    3647 3649    0 3648
 3649 G    3648 3650 3683 3649
 3650 G    3649 3651 3682 3650
 3651 C    3650 3652 3681 3651
 3652 T    3651 3653    0 3652
 3653 T    3652 3654 3679 3653
 3654 G    3653 3655 3678 3654
 3655 A    3654 3656 3677 3655
 3656 T    3655 3657 3676 3656
 3657 T    3656 3658 3675 3657
 3658 G    3657 3659 3674 3658
 3659 C    3658 3660 3670 3659
 3660 C    3659 3661 3669 3660
 3661 A    3660 3662 3668 3661
 3662 T    3661 3663 3667 3662
 3663 A    3662 3664    0 3663
 3664 G    3663 3665    0 3664
 3665 T    3664 3666    0 3665
 3666 A    3665 3667    0 3666
 3667 A    3666 3668 3662 3667
 3668 T    3667 3669 3661 3668
 3669 G    3668 3670 3660 3669
 3670 G    3669 3671 3659 3670
 3671 T    3670 3672    0 3671
 3672 G    3671 3673    0 3672
 3673 A    3672 3674    0 3673
 3674 C    3673 3675 3658 3674
 3675 A    3674 3676 3657 3675
 3676 A    3675 3677 3656 3676
 3677 T    3676 3678 3655 3677
 3678 T    3677 3679 3654 3678
 3679 A    3678 3680 3653 3679
 3680 T    3679 3681    0 3680
 3681 G    3680 3682 3651 3681
 3682 C    3681 3683 3650 3682
 3683 T    3682 3684 3649 3683
 3684 T    3683 3685    0 3684
 3685 T    3684 3686    0 3685
 3686 G    3685 3687 3647 3686
 3687 C    3686 3688 3646 3687
 3688 T    3687 3689 3645 3688
 3689 G    3688 3690 3644 3689
 3690 T    3689 3691 3643 3690
 3691 A    3690 3692 3642 3691
 3692 T    3691 3693    0 3692
 3693 G    3692 3694 3640 3693
 3694 A    3693 3695 3639 3694
 3695 C    3694 3696 3638 3695
 3696 C    3695 3697 3637 3696
 3697 A    3696 3698    0 3697
 3698 G    3697 3699 3748 3698
 3699 T    3698 3700 3746 3699
 3700 T    3699 3701 3745 3700
 3701 G    3700 3702 3744 3701
 3702 C    3701 3703 3743 3702
 3703 T    3702 3704    0 3703
 3704 G    3703 3705 3741 3704
 3705 T    3704 3706 3740 3705
 3706 A    3705 3707 3739 3706
 3707 G    3706 3708 3738 3707
 3708 T    3707 3709    0 3708
 3709 T    3708 3710    0 3709
 3710 G    3709 3711 3736 3710
 3711 T    3710 3712 3735 3711
 3712 C    3711 3713 3734 3712
 3713 T    3712 3714 3733 3713
 3714 C    3713 3715 3731 3714
 3715 A    3714 3716 3730 3715
 3716 A    3715 3717 3729 3716
 3717 G    3716 3718 3728 3717
 3718 G    3717 3719 3727 3718
 3719 G    3718 3720 3726 3719
 3720 C    3719 3721 3725 3720
 3721 T    3720 3722    0 3721
 3722 G    3721 3723    0 3722
 3723 T    3722 3724    0 3723
 3724 T    3723 3725    0 3724
 3725 G    3724 3726 3720 3725
 3726 T    3725 3727 3719 3726
 3727 T    3726 3728 3718 3727
 3728 C    3727 3729 3717 3728
 3729 T    3728 3730 3716 3729
 3730 T    3729 3731 3715 3730
 3731 G    3730 3732 3714 3731
 3732 T    3731 3733    0 3732
 3733 G    3732 3734 3713 3733
 3734 G    3733 3735 3712 3734
 3735 A    3734 3736 3711 3735
 3736 T    3735 3737 3710 3736
 3737 C    3736 3738    0 3737
 3738 C    3737 3739 3707 3738
 3739 T    3738 3740 3706 3739
 3740 G    3739 3741 3705 3740
 3741 C    3740 3742 3704 3741
 3742 T    3741 3743    0 3742
 3743 G    3742 3744 3702 3743
 3744 C    3743 3745 3701 3744
 3745 A    3744 3746 3700 3745
 3746 A    3745 3747 3699 3746
 3747 A    3746 3748 3579 3747
 3748 T    3747 3749 3698 3748
 3749 T    3748 3750 3578 3749
 3750 T    3749 3751 3577 3750
 3751 G    3750 3752 3576 3751
 3752 A    3751 3753 3575 3752
 3753 T    3752 3754 3574 3753
 3754 G    3753 3755 3573 3754
 3755 A    3754 3756 3572 3755
 3756 A    3755 3757    0 3756
 3757 G    3756 3758 3571 3757
 3758 A    3757 3759 3570 3758
 3759 C    3758 3760    0 3759
 3760 G    3759 3761 3786 3760
 3761 A    3760 3762 3785 3761
 3762 C    3761 3763 3784 3762
 3763 T    3762 3764 3783 3763
 3764 C    3763 3765 3782 3764
 3765 T    3764 3766 3778 3765
 3766 G    3765 3767 3777 3766
 3767 A    3766 3768 3776 3767
 3768 G    3767 3769 3775 3768
 3769 C    3768 3770 3774 3769
 3770 C    3769 3771    0 3770
 3771 A    3770 3772    0 3771
 3772 G    3771 3773    0 3772
 3773 T    3772 3774    0 3773
 3774 G    3773 3775 3769 3774
 3775 C    3774 3776 3768 3775
 3776 T    3775 3777 3767 3776
 3777 C    3776 3778 3766 3777
 3778 A    3777 3779 3765 3778
 3779 A    3778 3780    0 3779
 3780 A    3779 3781    0 3780
 3781 G    3780 3782    0 3781
 3782 G    3781 3783 3764 3782
 3783 A    3782 3784 3763 3783
 3784 G    3783 3785 3762 3784
 3785 T    3784 3786 3761 3785
 3786 C    3785 3787 3760 3786
 3787 A    3786 3788    0 3787
 3788 A    3787 3789    0 3788
 3789 A    3788 3790    0 3789
 3790 T    3789 3791    0 3790
 3791 T    3790 3792    0 3791
 3792 A    3791 3793    8 3792
 3793 C    3792 3794    7 3793
 3794 A    3793 3795    6 3794
 3795 T    3794 3796    0 3795
 3796 T    3795 3797    0 3796
 3797 A    3796 3798    0 3797
 3798 C    3797 3799    0 3798
 3799 A    3798 3800    4 3799
 3800 C    3799 3801    3 3800
 3801 A    3800 3802    2 3801
 3802 T    3801 3803    1 3802
 3803 A    3802 3804    0 3803
 3804 A    3803    0    0 3804
