# Supplementary material for: Genomic Analysis of Non-B Nucleic Acids Structures in SARS-CoV-2: Potential Key Roles for These Structures in Mutability, Translation, and Replication?
Source: Genes (Basel). 2023 Jan 6;14(1):157. doi: 10.3390/genes14010157 (PMC9859294; doi:10.3390/genes14010157)
Supplement: Supplementary file 1 [file genes-14-00157-s001.zip › Table S2.xlsx]

## Sheet: Sheet1
Table S2: Mutations involved in ACE2 binding and antibody neutralisation found within IRs.
	Increased resistance to neutralising antibodies
	19	142	156	157/158	446	452	478	484	490	501		339	417	440	446		493
Epsilon	/		/	/	/	NO	/	/	/	/		/	/	/	/		/
20A	/		/	/	/	/	/	NO	/	/		/	/	/	/		/
Beta	/		/	/	/	/	/	IR	/	IR		/	IR	/	/		/
Alpha	/		/	/	/	/	/	/	/	IR		/	/	/	/		/
Delta	NO		NO	NO	/	NO	NO	/	/	/		/	/	/	/		/
Kappa	/		/	/	/	NO	/	IR	/	/		/	/	/	/		/
Gamma	/		/	/	/	/	/	NO	/	IR		/	IR	/	/		/
Iota	/		/	/	/	/	/	NO	/	/		/	/	/	/		/
20B	/		/	/	/	/	NO	/	/	/		/	/	/	/		/
Eta	/		/	/	/	/	/	NO	/	/		/	/	/	/		/
Lambda	/		/	/	/	IR	/	/	IR	/		/	/	/	/		/
Mu	/		/	/	/	/	/	NO	NO	NO		/	/	/	/		/
Theta	/		/	/	/	/	/	NO	/	IR		/	/	/	/		/
Omicron	/		/	/	NO	/	IR	NO	/	IR		NO	NO	IR	NO		NO
Omicron BA.2	NO	IR	/	/	/	/	IR	NO	/	IR		NO	NO	IR	/		NO
Omicron BA.4/BA.5	NO	IR	/	/	/	IR	IR	NO	/	IR		NO	IR	IR	/		/
Omicron BA.2.12.1	NO	IR	/	/	/	IR	IR	NO	/	IR		NO	IR	IR	/		NO
Omicron BA.2.75	NO	NO	/	NO	NO	/	IR	NO	/	IR		NO	IR	IR	NO		IR
	Increased infectivity and binding
	69/70	440	452	477	484	501	614			339	371	373	375	417	446	478	493	496	498	505
Epsilon	/	/	NO	/	/	/	IR			/	/	/	/	/	/	/	/	/	/	/
20A	IR	/	/	NO	NO	/	IR			/	/	/	/	/	/	/	/	/	/	/
Beta	/	/	/	/	IR	IR	IR			/	/	/	/	IR	/	/	/	/	/	/
Alpha	IR	/	/	/	/	IR	IR			/	/	/	/	/	/	/	/	/	/	/
Delta	/	/	NO	/	/	/	IR			/	/	/	/	/	/	NO	/	/	/	/
Kappa	/	/	NO	/	IR	/	IR			/	/	/	/	/	/	/	/	/	/	/
Gamma	/	/	/	/	NO	IR	IR			/	/	/	/	IR	/	/	/		/	/
Iota	/	/	/	/	NO	/	IR			/	/	/	/	/	/	/	/	/	/	/
20B	/	/	/	/	/	/	IR			/	/	/	/	/	/	NO	/	/	/	/
Eta	IR	/	/	/	NO	/	IR			/	/	/	/	/	/	/	/	/	/	/
Lambda	/	/	IR	/	/	/	IR			/	/	/	/	/	/	/	/	/	/	/
Mu	/	/	/	/	NO	NO	IR			/	/	/	/	/	/	/	/	/	/	/
Theta	/	/	/	/	NO	IR	IR			/	/	/	/	/	/	/	/	/	/	/
Omicron	IR	IR	/	IR	NO	IR	IR			NO	NO	NO	NO	NO	NO	IR	NO	NO	IR	IR
Omicron BA.2	/	IR	/	IR	NO	IR	IR			NO	NO	NO	NO	NO	/	IR	NO	/	IR	NO
Omicron BA.4/BA.5	IR	IR	IR	IR	NO	IR	NO			NO	NO	NO	NO	IR	/	IR	/	/	IR	NO
Omicron BA.2.12.1	/	IR	IR	IR	NO	IR	IR			NO	NO	NO	NO	IR	/	IR	NO	/	IR	NO
Omicron BA.2.75	/	IR	/	IR	NO	IR	IR			NO	NO	NO	NO	IR	NO	IR	IR	/	IR	NO
