# Supplementary material for: Genomic Analysis of Non-B Nucleic Acids Structures in SARS-CoV-2: Potential Key Roles for These Structures in Mutability, Translation, and Replication?
Source: Genes (Basel). 2023 Jan 6;14(1):157. doi: 10.3390/genes14010157 (PMC9859294; doi:10.3390/genes14010157)
Supplement: Supplementary file 1 [file genes-14-00157-s001.zip › Table_S1.xlsx]

## Sheet: Table S1
Table S1: SARS-CoV-2 spike protein mutations within inverted repeats (IRs).
Alpha B.1.1.7 (1196 IRs)
Defining spike protein mutations (167 IRs) amino acid number	Inverted repeat?	Length	Sequence Spacer Opposite	Stem or loop?	Length	Sequence Spacer Opposite	Stem or loop?	Length	Sequence Spacer Opposite	Stem or loop?	Length	Sequence Spacer Opposite	Stem or loop?
69	IR	9 9 1	TTGGTTCCA TGCTATCTC TGGGACCAA	LOOP
70	IR	9 9 1	TTGGTTCCA TGCTATCTC TGGGACCAA	LOOP
144	IR	7 7 1	TTTTTGG GTGTTTA CCACAAA	LOOP	8 7 1	TTTTTGGG TGTTTAC CACAAAAA	LOOP	7 7 1	GGTGTTT ACCACAA AAACAAC	STEM	6 5 1	GTGTTT ACCAC AAAAAC	STEM
501	IR	7 7 1	CCAACCC ACTTATG GTGTTGG	LOOP	7 7 1	AACCCAC TTATGGT GTTGGTT	LOOP
570	NO
614	IR	6 3 1	TTATCA GGG TGTTAA	STEM
681	NO
716	NO
982	NO
1118	IR	7 4 1	ACACACA ACACA TTTGTGT	STEM	8 5 1	ACACACAA CACAT TTGTGTCT	STEM
Beta B.1.351 (1205 IRs)
Defining spike protein mutations (172 IRs) amino acid number	Inverted repeat?	Length	Sequence Spacer Opposite	Stem or loop?
80	NO
215	NO
241	IR	6 1 1	AGGTTT C AAACTT	STEM
242	IR	6 1 1	AGGTTT C AAACTT	STEM
243	IR	6 1 1	AGGTTT C AAACTT	STEM
417	IR	6 8 1	AAATAT TGCTGATT ATAATT	STEM
484	IR	6 8 1	AAATAT TGCTGATT ATAATT	STEM
501	IR	7 7 1	AACCCAC TAATGGT GTTGGTT	LOOP
614	IR	6 3 1	TTATCA GGG TGTTAA	STEM
701	IR	8 7 1	CTACACTA TGTCACT TGGTGTAG	STEM
Gamma P.1 (1202 IRs)
Defining spike protein mutations (171 IRs) amino acid number	Inverted repeat?	Length	Sequence Spacer Opposite	Stem or loop?	Length	Sequence Spacer Opposite	Stem or loop?
18	IR	6 9 1	TGTGTT AATTTTACA AACAGA	LOOP	6 1 1	TGTTAA T TTTACA	STEM
20	IR	6 9 1	TGTGTT AATTTTACA AACAGA	STEM
26	NO
138	NO
190	IR	7 8 1	CAAAAAT CTTAGTGA ATTTGTG	LOOP	6 5 1	AAAATC TTAGT GAATTT	LOOP
417	IR	6 6 1	GCAAAC TGGAAC GATTGC	STEM
484	NO
501	IR	7 7 1	CCAACCC ACTTATG GTGTTGG	LOOP	7 7 1	AACCCAC TTATGGT GTTGGTT	LOOP
614	IR	6 3 1	TTATCA GGG TGTTAA	STEM
655	NO
1027	NO
1176	IR	7 7 1	AATGCTT CATTTGT AAACATT	LOOP	6 4 1	TTTGTA AACA TTCAAA	STEM
Delta B.1.617.2 (1202 IRs)
Defining spike protein mutations (165 IRs) amino acid number	Inverted repeat?	Length	Sequence Spacer Opposite	Stem or loop?
19	NO
156	NO
157	NO
158	NO
452	NO
478	NO
614	IR	6 3 1	TTATCA GGG TGTTAA	STEM
681	NO
950	IR	6 2 1	TGTGGT CA ACCAAA	STEM
Omicron BA.1 (1202 IRs)
Defining spike protein mutations (165 IRs) amino acid number	Inverted repeat?	Length	Sequence Spacer Opposite	Stem or loop?	Length	Sequence Spacer Opposite	Stem or loop?
67	IR	6 2 1	ACTTGG TT CCATGT	STEM	9 9 1	TTGGTTCCA TGTTATCTC TGGGACCAA	STEM
69	IR	9 9 1	TTGGTTCCA TGTTATCTC TGGGACCAA	LOOP
70	IR	9 9 1	TTGGTTCCA TGTTATCTC TGGGACCAA	LOOP
95	NO
142	IR	7 4 1	TGATCCA TTTT TGGACCA	STEM
143	IR	7 4 1	TGATCCA TTTT TGGACCA	STEM
144	IR	7 4 1	TGATCCA TTTT TGGACCA	STEM
145	IR	7 4 1	TGATCCA TTTT TGGACCA	STEM
211	IR	8 10 1	GCACACGC CTATTATAGT GCGTGAGC	LOOP
212	IR	8 10 1	GCACACGC CTATTATAGT GCGTGAGC	LOOP
339	NO
371	NO
373	NO
417	NO
440	IR	6 6 1	AAKCTT GATTCT AAGGTT	STEM
446	NO
477	IR	6 3 1	TAACAA ACC TTGTAA	STEM
478	IR	6 3 1	TAACAA ACC TTGTAA	STEM
484	NO
493	NO
496	NO
498	IR	7 7 1	GACCCAC TTATGGT GTTGGTC	STEM
501	IR	7 7 1	GACCCAC TTATGGT GTTGGTC	LOOP
505	IR	6 1 0	GTTGGT C ACCAAC	STEM
547	NO
614	IR	6 3 1	TTATCA GGG TGTTAA	STEM
655	NO
679	IR	7 7 1	TCAGACT A AGTCTCA	STEM
681	NO
764	IR	8 6 1	CAATTAAA ACGTGC TTTAACTG	STEM
796	IR	11 9 1	AACACCACCAA TTAAATATT TTGGTGGTTTT	LOOP
856	NO
954	IR	6 2 1	TGTGGT CA ACCATA	STEM	6 4 1	TAATGC ACAA GCTTTA	STEM
969	IR	6 8 1	GCTCCAAA TTTGGTGC	STEM	6 3 1	AATTTG GTG CAATTT	STEM
981	IR	7 0 1	AAATGAT ATCYTTT	STEM
Kappa B.1.617.1 (1204 IRs)
Defining spike protein mutations (168 IRs) amino acid number	Inverted repeat?	Length	Sequence Spacer Opposite	Stem or loop?
154	NO
452	NO
484	IR	8 6 1	ACCTTGTA ATGGTG TTCAAGGT	STEM
614	IR	6 3 1	TTATCA GGG TGTTAA	STEM
681	NO
1071	IR	6 2 1	ATGTCC CT GCACAT	STEM
Eta B.1.525 (1190 IRs)
Defining spike protein mutations (167 IRs) amino acid number	Inverted repeat?	Length	Sequence Spacer Opposite	Stem or loop?	Length	Sequence Spacer Opposite	Stem or loop?	Length	Sequence Spacer Opposite	Stem or loop?	Length	Sequence Spacer Opposite	Stem or loop?
52	IR	6 2 1	CAACTC GG GACTTG	STEM
67	IR	6 2 1	ACTTGG TT CCATGT	STEM	9 9 1	TTGGTTCCA TGTTATCTC TGGGACCAA	LOOP
69	IR	9 9 1	TTGGTTCCA TGTTATCTC TGGGACCAA	LOOP
70	IR	9 9 1	TTGGTTCCA TGTTATCTC TGGGACCAA	STEM
144	IR	7 7 1	TTTTTGG GTGTTTA CCACAAA	LOOP	8 7 1	TTTTTGGG TGTTTAC CACAAAAA	LOOP	7 7 1	GGTGTTT ACCACAA AAACAAC	STEM	6 5 1	GTGTTT ACCAC AAAAAC	STEM
484	NO
614	IR	6 3 1	TTATCA GGG TGTTAA	STEM
677	NO
888	IR	6 3 1	TGGACC CTT GGTGCA	LOOP
Iota B.1.526 (1202 IRs)
Defining spike protein mutations (168 IRs) amino acid number	Inverted repeat?	Length	Sequence Spacer Opposite	Stem or loop?
5	NO
95	NO
253	NO
484	No
614	IR	6 3 1	TTATCA GGG TGTTAA	STEM
701	IR	8 7 1	CTACACTA TGTCACT TGGTGTAG	STEM
Lambda C.37 (1202 IRs)
Defining spike protein mutations (168 IRs) amino acid number	Inverted repeat?	Length	Sequence Spacer Opposite	Stem or loop?
75	IR	8 5 1	GTTATTAA GAGGT TTGATAAC	STEM
76	IR	8 5 1	GTTATTAA GAGGT TTGATAAC	STEM
246	IR	6 1 1	AGGTTT C AAACTT	STEM
247	IR	6 1 1	AGGTTT C AAACTT	STEM
248	NO
249	NO
250	NO
251	NO
252	NO
253	NO
452	IR	6 4 1	TATAAT TACC AGTATA	STEM
490	IR	7 71	ATTGTTA CTCTCCT TTACAAT	LOOP
614	IR	6 3 1	TTATCA GGG TGTTAA	LOOP
859	NO
Mu B.1.621 (1202 IRs)
Defining spike protein mutations (165 IRs) amino acid number	Inverted repeat?	Length	Sequence Spacer Opposite	Stem or loop?
95	NO
144	IR	6 9 1	GGTGTT AACCACAAA AACAAC	STEM
145	IR	6 9 1	GGTGTT AACCACAAA AACAAC	STEM
346	NO
484	NO
501	NO
614	IR	6 3 1	TTATCA GGG TGTTAA	STEM
681	NO
950	IR	6 2 1	TGTGGT CA ACCAAA	STEM
Epsilon B.1.427 (1195 IRs)
Defining spike protein mutations (169 IRs) amino acid number	Inverted repeat?	Length	Sequence Spacer Opposite	Stem or loop?
13	NO
152	IR	7 4 1	AAACAAC AAAA GTTGTAT	STEM
452	NO
614	IR	6 3 1	TTATCA GGG TGTTAA	STEM
Theta P.3 (1202 IRs)
Defining spike protein mutations (169 IRs) amino acid number	Inverted repeat?	Length	Sequence Spacer Opposite	Stem or loop?	Length	Sequence Spacer Opposite	Stem or loop?
484	NO
501	IR	7 7 1	CCAACCC ACTTATG GTGTTGG	LOOP	7 7 1	AACCCAC TTATGGT GTTGGTT	LOOP
614	IR	6 3 1	TTATCA GGG TGTTAA	STEM
681	NO
1092	IR	6 2 1	CTTTCC TC GTAAAG	STEM
1101	IR	6 2 1	ACATAC TG GTTTGT	STEM
1176	IR	7 7 1	AATGCTT CATTTGT AAACATT	LOOP	6 4 1	TTTGTA AACA TTCAAA	STEM
20A B.1.620 (1210 IRs)
Defining spike protein mutations (173 IRs) amino acid number	Inverted repeat?	Length	Sequence Spacer Opposite	Stem or loop?	Length	Sequence Spacer Opposite	Stem or loop?
26
69	IR	9 9 1	TTGGTTCCA TGCTATCTC TGGGACCAA	LOOP
70	IR	9 9 1	TTGGTTCCA TGCTATCTC TGGGACCAA	LOOP
126	IR	6 5 1	TACTAA TGCTG TTATTA	LOOP
144	IR	7 7 1	TTTTTGG GTGTTTA CCACAAA	LOOP	8 7 1	TTTTTGGG TGTTTAC CACAAAAA	LOOP
241	IR	6 6 1	AGGTTT C AAACTT	STEM
242	IR	6 6 1	AGGTTT C AAACTT	STEM
243	IR	6 6 1	AGGTTT C AAACTT	STEM
245	NO
477	NO
484	NO
614	IR	6 9 1	TCAGGG TGTTAACTG CACTGA	LOOP
681	NO
1027	NO
1118	IR	7 5 1	ACACACA ACACA TTTGTGT	STEM	8 5 1	ACACACAA CACAT TTGTGTCT	STEM
20B B.1.1.519 (1203 IRs)
Defining spike protein mutations (167 IRs) amino acid number	Inverted repeat?	Length	Sequence Spacer Opposite	Stem or loop?
478	NO
614	IR	6 3 1	TTATCA GGG TGTTAA	STEM
681	NO
732	NO
Omicron BA.2 (1201 IRs)
Defining spike protein mutations (168 IRs) amino acid number	Inverted repeat?	Length	Sequence Spacer Opposite	Stem or loop?	Length	Sequence Spacer Opposite	Stem or loop?
19	NO
24	NO
25	NO
26	NO
142	IR	7 6 1	TGTTTAT TACCAC AAAAACA	STEM
213	IR	6 4 1	AGGGCG TGAT CTCCCT	LOOP
339	NO
371	NO
373	NO
375	NO
376	NO
405	NO
408	NO
417	NO
440	IR	7 6 1	CAAGCTT GATTCT AAGGTTG	LOOP
477	IR	6 3 1	TAACAA ACC TTGTAA	STEM
478	IR	6 3 1	TAACAA ACC TTGTAA	STEM
484	NO
493	NO
498	IR	7 7 1	GACCCAC TTATGGT GTTGGTC	STEM
501	IR	7 7 1	GACCCAC TTATGGT GTTGGTC	STEM	6 1 0	GTTGGT C ACCAAC	STEM
505	NO
614	NO
655	NO
679	NO
681	NO
764	IR	8 6 1	CAATTAAA ACGTGC TTTAACTG	STEM	6 10 1	TTTAAC TGGAATAGCT GTTGAA	STEM
796	IR	11 9 1	AACACCACCAA TTAAATATT TTGGTGGTTTT	STEM
954	IR	6 4 1	TAATGC ACAA GCTTTA	LOOP	8 5 1	ACAAGCTT TAAAC ACGCTTGT	STEM
969	IR	6 3 1	AATTTG GTG CAATTT	LOOP
Omicron BA.4/BA.5 (1198 IRs)
Defining spike protein mutations (168 IRs) amino acid number	Inverted repeat?	Length	Sequence Spacer Opposite	Stem or loop?	Length	Sequence Spacer Opposite	Stem or loop?
19	NO
24	NO
25	NO
26	NO
27	NO
69	IR	9 9 1	TTGGTTCCA TGCTATCTC TGGGACCAA	STEM	6 1 1	GGACCA A TGGTAC	STEM
70	IR	9 9 1	TTGGTTCCA TGCTATCTC TGGGACCAA	STEM	6 1 1	GGACCA A TGGTAC	STEM
142	IR	7 6 1	TGTTTAT TACCAC AAAAACA	STEM
213	IR	6 4 1	AGGGCG TGAT CTCCCT	LOOP
339	NO
371	NO
373	NO
375	NO
376	NO
405	NO
408	NO
417	IR
440	IR	7 6 1	CAAGCTT GATTCT AAGGTTG	LOOP
452	IR	6 8 1	TAGATT GTTTAGGA AGTCTA	STEM
477	IR	6 3 1	TAACAA ACC TTGTAA	STEM
478	IR	6 3 1	TAACAA ACC TTGTAA	STEM
484	NO
486	IR	7 7 1	ATTGTTA CTTTCCT TTACAAT	STEM
498	IR	7 7 1	GACCCAC TTATGGT GTTGGTC	STEM
501	IR	7 7 1	GACCCAC TTATGGT GTTGGTC	STEM	6 1 0	GTTGGT C ACCAAC	STEM
505	NO
614	NO
655	IR	6 10 1	GGGCTG AATATGTCAA CAGCTC	LOOP
679	NO
681	NO
764	IR	8 6 1	CAATTAAA ACGTGC TTTAACTG	STEM	6 10 1	TTTAAC TGGAATAGCT GTTGAA	STEM
796	IR	11 9 1	AACACCACCAA TTAAATATT TTGGTGGTTTT	STEM
954	IR	6 4 1	TAATGC ACAA GCTTTA	LOOP	8 5 1	ACAAGCTT TAAAC ACGCTTGT	STEM
969	IR	6 3 1	AATTTG GTG CAATTT	LOOP
Omicron BA.2.12.1 (1197 IRs)
Defining spike protein mutations (165 IRs) amino acid number	Inverted repeat?	Length	Sequence Spacer Opposite	Stem or loop?	Length	Sequence Spacer Opposite	Stem or loop?
19	NO
24	NO
25	NO
26	NO
27	NO
142	IR	7 10 1	TTTTTGG ATGTTTATTA CCACAAA	STEM
213	IR	6 4 1	AGGGCG TGAT CTCCCT	STEM
339	NO
371	NO
373	NO
375	NO
376	NO
405	IR	6 4 1	TAATTA GAGG TAATGA	STEM
408	NO
417	IR	6 8 1	AAATAT TGCTGATT ATAATT	STEM
440	IR	6 0 1	AACAAG CTTGAT	STEM	7 6 1	CAAGCTT GATTCT AAGGTTG	STEM
452	IR	6 4 1	TATAAT TACC AGTATA	STEM
477	IR	6 3 1	TAACAA ACC TTGTAA	STEM
478	IR	6 3 1	TAACAA ACC TTGTAA	STEM
484	NO
493	NO
498	IR	7 7 1	GACCCAC TTATGGT GTTGGTC	STEM
501	IR	7 7 1	GACCCAC TTATGGT GTTGGTC	LOOP
505	NO
614	IR	6 3 1	TTATCA GGG TGTTAA	STEM
655	NO
679	IR	7 1 1	TCAGACT A AGTCTCA	STEM
681	NO
704	NO
764	IR	8 6 1	CAATTAAA ACGTGC TTTAACTG	STEM	6 10 1	TTTAAC TGGAATAGCT GTTGAA	STEM
796	IR	11 9 1	AACACCACCAA TTAAATATT TTGGTGGTTTT	STEM
954	IR	6 4 1	TAATGC ACAA GCTTTA	LOOP	8 5 1	ACAAGCTT TAAAC ACGCTTGT	STEM
969	IR	6 3 1	AATTTG GTG CAATTT	LOOP
Omicron BA.2.75 (1200 IRs)
Defining spike protein mutations (166 IRs) amino acid number	Inverted repeat?	Length	Sequence Spacer Opposite	Stem or loop?	Length	Sequence Spacer Opposite	Stem or loop?
19	NO
24	NO
25	NO
26	NO
27	NO
142	NO
147	IR	7 10 1	GATGTTT ATTACCACGA AAACAAC	LOOP
152	NO
157	NO
210	NO
213	IR	6 4 1	AGGGCG TGAT CTCCCT	STEM
257	NO
339	NO
371	NO
373	NO
375	NO
376	NO
405	IR	6 4 1	TAATTA GAGG TAATGA	STEM
408	NO
417	IR	6 8 1	AAATAT TGCTGATT ATAATT	STEM
440	IR	6 0 1	AACAAG CTTGAT	STEM	6 6 1	AAGCTT GATTCT AAGGTT	STEM
446	NO
460	IR	6 5 1	GTTTAG GAAGT CTAAGC	STEM
477	IR	6 3 1	TAACAA ACC TTGTAA	STEM
478	IR	7 3 1	TAACAA ACC TTGTAA	LOOP
484	NO
493	IR	6 0 1	AATCAT ATGGTT	STEM
498	IR	7 7 1	GACCCAC TTATGGT GTTGGTC	STEM
501	IR	7 7 1	GACCCAC TTATGGT GTTGGTC	LOOP
505	NO
614	IR	6 3 1	TTATCA GGG TGTTAA	STEM
655	NO
679	IR	7 1 1	TCAGACT A AGTCTCA	STEM
681	NO
764	IR	8 6 1	CAATTAAA ACGTGC TTTAACTG	STEM	6 10 1	TTTAAC TGGAATAGCT GTTGAA	STEM
796	IR	11 9 1	AACACCACCAA TTAAATATT TTGGTGGTTTT	STEM
954	IR	6 4 1	TAATGC ACAA GCTTTA	LOOP	8 5 1	ACAAGCTT TAAAC ACGCTTGT	STEM
969	IR	6 3 1	AATTTG GTG CAATTT	LOOP
