# Supplementary material for: Genomic Analysis of Non-B Nucleic Acids Structures in SARS-CoV-2: Potential Key Roles for These Structures in Mutability, Translation, and Replication?
Source: Genes (Basel). 2023 Jan 6;14(1):157. doi: 10.3390/genes14010157 (PMC9859294; doi:10.3390/genes14010157)
Supplement: Supplementary file 1 [file genes-14-00157-s001.zip › Table_S3.xlsx]

## Sheet: Sheet1
Table S3: Putative G4-forming sequences in SARS-CoV-2
Wuhan					Alpha					Beta					Gamma					Delta					Kappa					Eta					Iota					Lambda					Mu
Positive strand
Location (nucleotide)	Length	Sequence	QGRS score		Location (nucleotide)	Length	Sequence	QGRS score		Location (nucleotide)	Length	Sequence	QGRS score		Location (nucleotide)	Length	Sequence	QGRS score		Location (nucleotide)	Length	Sequence	QGRS score		Location (nucleotide)	Length	Sequence	QGRS score		Location (nucleotide)	Length	Sequence	QGRS score		Location (nucleotide)	Length	Sequence	QGRS score		Location (nucleotide)	Length	Sequence	QGRS score		Location (nucleotide)	Length	Sequence	QGRS score
353	25	GGCTTTGGAGACTCCGTGGAGGAGG	16		315	25	GGCTTTGGAGACTCCGTGGAGGAGG	16		353	25	GGCTTTGGAGACTCCGTGGAGGAGG	16		353	25	GGCTTTGGAGACTCCGTGGAGGAGG	16		303	25	GGCTTTGGAGACTCCGTGGAGGAGG	16		337	25	GGCTTTGGAGACTCCGTGGAGGAGG	16		317	25	GGCTTTGGAGACTCCGTGGAGGAGG	16		311	25	GGCTTTGGAGACTCCGTGGAGGAGG	16		353	25	GGCTTTGGAGACTCCGTGGAGGAGG	16		315	25	GGCTTTGGAGACTCCGTGGAGGAGG	16
644	20	GGTAATAAAGGAGCTGGTGG	15		606	20	GGTAATAAAGGAGCTGGTGG	15		644	20	GGTAATAAAGGAGCTGGTGG	15		644	20	GGTAATAAAGGAGCTGGTGG	15		594	20	GGTAATAAAGGAGCTGGTGG	15		628	20	GGTAATAAAGGAGCTGGTGG	15		608	20	GGTAATAAAGGAGCTGGTGG	15		602	20	GGTAATAAAGGAGCTGGTGG	15		644	20	GGTAATAAAGGAGCTGGTGG	15		606	20	GGTAATAAAGGAGCTGGTGG	15
1574	26	GGTGTTGTTGGAGAAGGTTCCGAAGG	18		1536	26	GGTGTTGTTGGAGAAGGTTCCGAAGG	18		1574	26	GGTGTTGTTGGAGAAGGTTCCGAAGG	18		1574	26	GGTGTTGTTGGAGAAGGTTCCGAAGG	18		1524	26	GGTGTTGTTGGAGAAGGTTCCGAAGG	18		1558	26	GGTGTTGTTGGAGAAGGTTCCGAAGG	18		1538	26	GGTGTTGTTGGAGAAGGTTCCGAAGG	18		1532	26	GGTGTTGTTGGAGAAGGTTCCGAAGG	18		1574	26	GGTGTTGTTGGAGAAGGTTCCGAAGG	18		1536	26	GGTGTTGTTGGAGAAGGTTCCGAAGG	18
2714	29	GGCGGTGCACCAACAAAGGTTACTTTTGG	10		2676	29	GGCGGTGCACCAACAAAGGTTACTTTTGG	10		2714	29	GGCGGTGCACCAACAAAGGTTACTTTTGG	10		2714	29	GGCGGTGCACCAACAAAGGTTACTTTTGG	10		2664	29	GGCGGTGCACCAACAAAGGTTACTTTTGG	10		2698	29	GGCGGTGCACCAACAAAGGTTACTTTTGG	10		2678	29	GGCGGTGCACCAACAAAGGTTACTTTTGG	10		2672	29	GGCGGTGCACCAACAAAGGTTACTTTTGG	10		2714	29	GGCGGTGCACCAACAAAGGTTACTTTTGG	10		2676	29	GGCGGTGCACCAACAAAGGTTACTTTTGG	10
3467	17	GGAGGAGGTGTTGCAGG	15		3429	17	GGAGGAGGTGTTGCAGG	15		3467	17	GGAGGAGGTGTTGCAGG	15		3467	17	GGAGGAGGTGTTGCAGG	15		3417	17	GGAGGAGGTGTTGCAGG	15		3451	17	GGAGGAGGTGTTGCAGG	15		3431	17	GGAGGAGGTGTTGCAGG	15		3425	17	GGAGGAGGTGTTGCAGG	15		3467	17	GGAGGAGGTGTTGCAGG	15		3429	17	GGAGGAGGTGTTGCAGG	15
4262	28	GGTTTAAATGGTTACACTGTAGAGGAGG	10		4224	28	GGTTTAAATGGTTACACTGTAGAGGAGG	10		4262	28	GGTTTAAATGGTTACACTGTAGAGGAGG	10		4262	28	GGTTTAAATGGTTACACTGTAGAGGAGG	10		4212	28	GGTTTAAATGGTTACACTGTAGAGGAGG	10		4246	28	GGTTTAAATGGTTACACTGTAGAGGAGG	10		4226	28	GGTTTAAATGGTTACACTGTAGAGGAGG	10		4220	28	GGTTTAAATGGTTACACTGTAGAGGAGG	10		4262	28	GGTTTAAATGGTTACACTGTAGAGGAGG	10		4224	28	GGTTTAAATGGTTACACTGTAGAGGAGG	10
8687	23	GGATACAAGGCTATTGATGGTGG	14		8649	23	GGATACAAGGCTATTGATGGTGG	14		8687	23	GGATACAAGGCTATTGATGGTGG	14		8687	23	GGATACAAGGCTATTGATGGTGG	14		8637	23	GGATACAAGGCTATTGATGGTGG	14		8671	23	GGATACAAGGCTATTGATGGTGG	14		8651	23	GGATACAAGGCTATTGATGGTGG	14		8645	23	GGATACAAGGCTATTGATGGTGG	14		8687	23	GGATACAAGGCTATTGATGGTGG	14		8649	23	GGATACAAGGCTATTGATGGTGG	14
13385	20	GGTATGTGGAAAGGTTATGG	19		13338	20	GGTATGTGGAAAGGTTATGG	19		13376	20	GGTATGTGGAAAGGTTATGG	19		13376	20	GGTATGTGGAAAGGTTATGG	19		13335	20	GGTATGTGGAAAGGTTATGG	19		13369	20	GGTATGTGGAAAGGTTATGG	19		13340	20	GGTATGTGGAAAGGTTATGG	19		13334	20	GGTATGTGGAAAGGTTATGG	19		13376	20	GGTATGTGGAAAGGTTATGG	19		13347	20	GGTATGTGGAAAGGTTATGG	19
18296	23	GGATTGGCTTCGATGTCGAGGGG	9		18249	23	GGATTGGCTTCGATGTCGAGGGG	9		18287	23	GGATTGGCTTCGATGTCGAGGGG	9		18287	23	GGATTGGCTTCGATGTCGAGGGG	9		18246	23	GGATTGGCTTCGATGTCGAGGGG	9		18280	23	GGATTGGCTTCGATGTCGAGGGG	9		18251	23	GGATTGGCTTCGATGTCGAGGGG	9		18245	23	GGATTGGCTTCGATGTCGAGGGG	9		18287	23	GGATTGGCTTCGATGTCGAGGGG	9		18257	23	GGATTGGCTTCGATGTCGAGGGG	9
24215	20	GGTTGGACCTTTGGTGCAGG	17		24159	20	GGTTGGACCTTTGGTGCAGG	17		24197	20	GGTTGGACCTTTGGTGCAGG	17		24206	20	GGTTGGACCTTTGGTGCAGG	17		24157	20	GGTTGGACCTTTGGTGCAGG	17		24199	20	GGTTGGACCTTTGGTGCAGG	17		24161	20	GGTTGGACCCTTGGTGCAGG	17		22268	26	GGTTCTTCTTCAGGTTGGACAGCTGG	13		24185	20	GGTTGGACCTTTGGTGCAGG	17		24176	20	GGTTGGACCTTTGGTGCAGG	17
24268	24	GGCTTATAGGTTTAATGGTATTGG	19		24212	24	GGCTTATAGGTTTAATGGTATTGG	19		24250	24	GGCTTATAGGTTTAATGGTATTGG	19		24259	24	GGCTTATAGGTTTAATGGTATTGG	19		24210	24	GGCTTATAGGTTTAATGGTATTGG	19		24252	24	GGCTTATAGGTTTAATGGTATTGG	19		24214	24	GGCTTATAGGTTTAATGGTATTGG	19		24164	20	GGTTGGACCTTTGGTGCAGG	17		24238	24	GGCTTATAGGTTTAATGGTATTGG	19		24229	24	GGCTTATAGGTTTAATGGTATTGG	19
25197	22	GGCCATGGTACATTTGGCTAGG	17		25141	22	GGCCATGGTACATTTGGCTAGG	17		25179	22	GGCCATGGTACATTTGGCTAGG	17		25188	22	GGCCATGGTACATTTGGCTAGG	17		25139	22	GGCCATGGTACATTTGGCTAGG	17		25181	22	GGCCATGGTACATTTGGCTAGG	17		25143	22	GGCCATGGTACATTTGGCTAGG	17		24217	24	GGCTTATAGGTTTAATGGTATTGG	19		25167	22	GGCCATGGTACATTTGGCTAGG	17		25157	22	GGCCATGGTACATTTGGCTAGG	17
28903	15	GGCTGGCAATGGCGG	18		28846	15	GGCTGGCAATGGCGG	18		28885	15	GGCTGGCAATGGCGG	18		28898	15	GGCTGGCAATGGCGG	18		28838	15	GGCTGGCAATGGCGG	18		28880	15	GGCTGGCAATGGCGG	18		28831	15	GGCTGGCAATGGCGG	18		25146	22	GGCCATGGTACATTTGGCTAGG	17		29093	19	GGAAATTTTGGGGACCAGG	14		28862	15	GGCTGGCAATGGCGG	18
29123	19	GGAAATTTTGGGGACCAGG	14		29066	19	GGAAATTTTGGGGACCAGG	14		29105	19	GGAAATTTTGGGGACCAGG	14		29118	19	GGAAATTTTGGGGACCAGG	14		29058	19	GGAAATTTTGGGGACCAGG	14		29100	19	GGAAATTTTGGGGACCAGG	14		29051	19	GGAAATTTTGGGGACCAGG	14		28851	15	GGCTGGCAATGGCGG	18							29082	19	GGAAATTTTGGGGACCAGG	14
																																			29071	19	GGAAATTTTGGGGACCAGG	14
Negative strand
Location (nucleotide)	Length	Sequence	QGRS score							Location (nucleotide)	Length	Sequence	QGRS score		Location (nucleotide)	Length	Sequence	QGRS score		Location (nucleotide)	Length	Sequence	QGRS score		Location (nucleotide)	Length	Sequence	QGRS score		Location (nucleotide)	Length	Sequence	QGRS score		Location (nucleotide)	Length	Sequence	QGRS score		Location (nucleotide)	Length	Sequence	QGRS score		Location (nucleotide)	Length	Sequence	QGRS score
165	22	GGCCTCGGTGAAAATGTGGTGG	13		43	22	GGCCTCGGTGAAAATGTGGTGG	13		165	22	GGCCTCGGTGAAAATGTGGTGG	13		165	22	GGCCTCGGTGAAAATGTGGTGG	13		124	22	GGCCTCGGTGAAAATGTGGTGG	13		165	22	GGCCTCGGTGAAAATGTGGTGG	13		13023	19	GGTTAAGTGGTGGTCTAGG	16		104	22	GGCCTCGGTGAAAATGTGGTGG	13		165	22	GGCCTCGGTGAAAATGTGGTGG	13		115	22	GGCCTCGGTGAAAATGTGGTGG	13
13136	19	GGTTAAGTGGTGGTCTAGG	16		13004	19	GGTTAAGTGGTGGTCTAGG	16		13127	19	GGTTAAGTGGTGGTCTAGG	16		13140	19	GGTTAAGTGGTGGTCTAGG	16		13080	19	GGTTAAGTGGTGGTCTAGG	16		13129	19	GGTTAAGTGGTGGTCTAGG	16		13850	18	GGATCTGGGTAAGGAAGG	19		13074	19	GGTTAAGTGGTGGTCTAGG	16		13115	19	GGTTAAGTGGTGGTCTAGG	16		13083	19	GGTTAAGTGGTGGTCTAGG	16
13963	18	GGATCTGGGTAAGGAAGG	19		13831	18	GGATCTGGGTAAGGAAGG	19		13954	18	GGATCTGGGTAAGGAAGG	19		13967	18	GGATCTGGGTAAGGAAGG	19		13907	18	GGATCTGGGTAAGGAAGG	19		13956	18	GGATCTGGGTAAGGAAGG	19		16510	27	GGATTTGGATGATCTATGTGGCAACGG	14		13901	18	GGATCTGGGTAAGGAAGG	19		13942	18	GGATCTGGGTAAGGAAGG	19		13910	18	GGATCTGGGTAAGGAAGG	19
16623	27	GGATTTGGATGATCTATGTGGCAACGG	14		16491	27	GGATTTGGATGATCTATGTGGCAACGG	14		16614	27	GGATTTGGATGATCTATGTGGCAACGG	14		16627	27	GGATTTGGATGATCTATGTGGCAACGG	14		16567	27	GGATTTGGATGATCTATGTGGCAACGG	14		16616	27	GGATTTGGATGATCTATGTGGCAACGG	14		19743	25	GGTGATAGAGGTTTGTGGTGGTTGG	19		16561	27	GGATTTGGATGATCTATGTGGCAACGG	14		16602	27	GGATTTGGATGATCTATGTGGCAACGG	14		16570	27	GGATTTGGATGATCTATGTGGCAACGG	14
19865	25	GGTGATAGAGGTTTGTGGTGGTTGG	19		19724	25	GGTGATAGAGGTTTGTGGTGGTTGG	19		19847	25	GGTGATAGAGGTTTGTGGTGGTTGG	19		19860	25	GGTGATAGAGGTTTGTGGTGGTTGG	19		19809	25	GGTGATAGAGGTTTGTGGTGGTTGG	19		19858	25	GGTGATAGAGGTTTGTGGTGGTTGG	19		23755	17	GGATATGGTTGGTTTGG	19		19794	25	GGTGATAGAGGTTTGTGGTGGTTGG	19		23847	17	GGATATGGTTGGTTTGG	19		23824	17	GGATATGGTTGGTTTGG	19
23877	17	GGATATGGTTGGTTTGG	19		23736	17	GGATATGGTTGGTTTGG	19		23859	17	GGATATGGTTGGTTTGG	19		23872	17	GGATATGGTTGGTTTGG	19		23821	17	GGATATGGTTGGTTTGG	19		23870	17	GGATATGGTTGGTTTGG	19		24881	16	GGTGGAATGTGGTAGG	17		23806	17	GGATATGGTTGGTTTGG	19		24973	16	GGTGGAATGTGGTAGG	17		24950	16	GGTGGAATGTGGTAGG	17
25003	16	GGTGGAATGTGGTAGG	17		24862	16	GGTGGAATGTGGTAGG	17		24985	16	GGTGGAATGTGGTAGG	17		24998	16	GGTGGAATGTGGTAGG	17		24947	16	GGTGGAATGTGGTAGG	17		24996	16	GGTGGAATGTGGTAGG	17		27310	24	GGGGCTTTTAGAGGCATGAGTAGG	13		24932	16	GGTGGAATGTGGTAGG	17		27402	24	GGGGCTTTTAGAGGCATGAGTAGG	13		27379	24	GGGGCTTTTAGAGGCATGAGTAGG	13
27432	24	GGGGCTTTTAGAGGCATGAGTAGG	13		27291	24	GGGGCTTTTAGAGGCATGAGTAGG	13		27414	24	GGGGCTTTTAGAGGCATGAGTAGG	13		27427	24	GGGGCTTTTAGAGGCATGAGTAGG	13		27376	24	GGGGCTTTTAGAGGCATGAGTAGG	13		27425	24	GGGGCTTTTAGAGGCATGAGTAGG	13							27361	24	GGGGCTTTTAGAGGCATGAGTAGG	13		29837	23	GGTTGGTTTGTTACCTGGGAAGG	13
29867	23	GGTTGGTTTGTTACCTGGGAAGG	13							29849	23	GGTTGGTTTGTTACCTGGGAAGG	13		29862	23	GGTTGGTTTGTTACCTGGGAAGG	13
[truncated: 36 more columns]
